# Supplementary material for: Mutations in unfolded protein response regulator ATF6 cause hearing and vision loss syndrome
Source: J Clin Invest. 2025 Feb 3;135(3):e175562. doi: 10.1172/JCI175562 (PMC11785932; doi:10.1172/JCI175562)
Supplement: Supplemental table 1 [file jci-135-175562-s165.xlsx]

## Sheet: Sheet1
Table 1. List of medical genetic testing hearing loss genes.
Genes
ABHD12
ABHD5
ABR
ACAN
ACTB
ACTG1
ADCY1
ADGRV1
ALDH1A2
ALMS1
AP3D1
APAF1
APOPT1
AQP4
ARSB
ATF2
ATOH1
ATP1A2
ATP2B2
ATP6V0A4
ATP6V1B1
ATP8B1
AXIN1
BARHL1
BBS1
BBS4
BCAP31
BCR
BCS1L
BDNF
BDP1
BLOC1S5
BLOC1S6
BMP4
BSN
BSND
BTD
CABP2
CACNA1D
CACNB2
CACNG2
CASP3
CATSPER2
CCDC50
CD151
CDH23
CDKN1B
CDKN2D
CEACAM16
CELSR1
CEP78
CHD7
CHRNA9
CIB2
CISD2
CKB
CLDN11
CLDN14
CLDN9
CLIC5
CLNS1A
CLPP
CLRN1
COCH
COL11A1
COL11A2
COL2A1
COL4A3
COL4A4
COL4A5
COL4A6
COL9A1
COL9A2
COL9A3
CPLX1
CRYM
DACT1
DDB2
DDR1
DFNA5
DFNB59
DIABLO
DIAPH1
DIAPH3
DIO2
DIO3
DLX2
DLX5
DMD
DMXL2
DNMT1
DSPP
DVL1
DVL2
DVL3
EDN3
EDNRB
ELMOD3
EPHB1
EPHB2
EPHB3
EPS8
ERAL1
ERBB4
ERCC1
ERCC2
ERCC3
ERCC4
ERCC5
ESPN
ESR2
ESRRB
EYA1
EYA4
FABP4
FAS
FBXO2
FGF3
FGFR1
FGFR2
FGFR3
FIGN
FKBP14
FOXC1
FOXG1
FOXI1
FZD3
FZD6
GATA3
GBX2
GFER
GFI1
GIPC3
GJA1
GJA1P1
GJB1
GJB2
GJB3
GJB4
GJB5
GJB6
GLI3
GPSM2
GPX1
GRHL2
GRID1
GRXCR1
GRXCR2
GSTM1
GSTP1
GSTT1
GUSB
HAAO
HAL
HARS
HARS2
HES1
HES5
HGF
HMX2
HMX3
HOXA1
HOXA2
HOXB1
HSD17B4
HTRA2
IFT88
IGF1
ILDR1
ITGA8
JAG1
JAG2
KARS
KCNE1
KCNJ10
KCNMA1
KCNQ1
KCNQ4
KIT
KITLG
LAMA2
LARGE1
LARS2
LFNG
LHFPL5
LHX3
LMO4
LMX1A
LOXHD1
LRIG3
LRP2
LRTOMT
MAFB
MAP1A
MARVELD2
MASP1
MCOLN3
MIR182
MIR183
MIR96
MITF
MKKS
MOS
MPV17
MSRB3
MSX2
MT-RNR1
MT-TL1
MT-TS1
MTAP
MYH14
MYH9
MYO15A
MYO1A
MYO1C
MYO1F
MYO3A
MYO6
MYO7A
NAV2
NDP
NEU1
NEUROD1
NEUROG1
NF1
NLRP3
NOTCH1
NOX3
NOXO1
NR2F1
NR4A3
NTF3
NTN1
NTRK2
NTRK3
OC90
OPA1
OSBPL2
OTOA
OTOF
OTOG
OTOGL
OTOP1
OTOR
OTX1
OTX2
P2RX2
PAX2
PAX3
PCDH15
PDZD7
PET100
PHEX
PITX2
PMP22
PNOC
PNPT1
POLD1
POLH
POLR1C
POLR1D
POU1F1
POU3F4
POU4F3
PROP1
PRPS1
PRRX1
PRRX2
PTK7
PTPRQ
RARA
RARB
RARG
RASA1
RDX
RIPOR2
RPGR
RPS6KA3
S1PR2
SALL1
SALL4
SCARB2
SCRIB
SDHD
SERAC1
SERPINB6
SGPL1
SIX1
SIX5
SLC12A2
SLC12A6
SLC12A7
SLC17A8
SLC19A2
SLC1A3
SLC26A4
SLC26A5
SLC29A3
SLC30A4
SLC33A1
SLC4A11
SLC4A7
SLC9A1
SLITRK6
SMPX
SMS
SNAI2
SOBP
SOD1
SOX10
SOX2
SOX9
SPATA5
SPINK5
SPRY2
ST3GAL5
STRC
SYNE4
SYNJ2
TBC1D24
TBL1X
TBX1
TBX10
TCF21
TCOF1
TECTA
TGFA
TGFB2
THRA
THRB
TIMM8A
TJP2
TMC1
TMIE
TMPRSS3
TMPRSS5
TNC
TNFRSF11B
TPRN
TRIOBP
TRMU
TRPV4
TSHR
TSPEAR
TUB
TYRP1
UCN
USH1C
USH1G
USH2A
VANGL2
WFS1
WHRN
XPA
XPC
YAP1
