# Supplementary material for: Mutations in unfolded protein response regulator ATF6 cause hearing and vision loss syndrome
Source: J Clin Invest. 2025 Feb 3;135(3):e175562. doi: 10.1172/JCI175562 (PMC11785932; doi:10.1172/JCI175562)
Supplement: Supplemental table 2 [file jci-135-175562-s166.xlsx]

## Sheet: 15952gene-diff>0.1FPKM
Table 2. Differential expression (DESeq2) analysis (i.e., based on a cutoff for background value at 0.1 FPKM) from Atf6+/+ (n =5) and Atf6-/- (n=6) cochlea.
Gene	FC	diffexp_log2fc_CONTROL-vs-KO	diffexp_deseq2_qvalue_CONTROL-vs-KO	diffexp_deseq2_pvalue_CONTROL-vs-KO			Significant genes 1869	Gene	FC	diffexp_log2fc_CONTROL-vs-KO	diffexp_deseq2_qvalue_CONTROL-vs-KO	diffexp_deseq2_pvalue_CONTROL-vs-KO
Tmem254a	3.48966	1.80309	6.35e-65	3.41e-69				Tmem254a	3.48966	1.80309	6.35e-65	3.41e-69
Atf6	0.452098	-1.14529	1.02e-33	1.1e-37				Atf6	0.452098	-1.14529	1.02e-33	1.1e-37
Duxbl1	3.21304	1.68394	6.68e-30	1.08e-33				Duxbl1	3.21304	1.68394	6.68e-30	1.08e-33
Atf5	1.83826	0.878342	5.01e-21	1.08e-24				Atf5	1.83826	0.878342	5.01e-21	1.08e-24
Ppm1h	1.87937	0.91025	3.26e-17	8.75e-21				Ppm1h	1.87937	0.91025	3.26e-17	8.75e-21
Fgf21	6.81178	2.76803	2.32e-10	7.48e-14				Fgf21	6.81178	2.76803	2.32e-10	7.48e-14
Plac9a	3.0691	1.61782	4.04e-08	1.52e-11				Plac9a	3.0691	1.61782	4.04e-08	1.52e-11
Snx29	1.32075	0.40136	3.28e-07	1.41e-10				Snx29	1.32075	0.40136	3.28e-07	1.41e-10
Gm2808	3.0023	1.58607	1.99e-06	9.6e-10				Gm2808	3.0023	1.58607	1.99e-06	9.6e-10
Btf3l4	0.777648	-0.36281	4.8e-06	2.58e-09				Btf3l4	0.777648	-0.36281	4.8e-06	2.58e-09
Aldh1l2	1.56734	0.64832	1.21e-05	7.17e-09				Aldh1l2	1.56734	0.64832	1.21e-05	7.17e-09
Lrrtm4	0.597345	-0.743363	1.85e-05	1.19e-08				Lrrtm4	0.597345	-0.743363	1.85e-05	1.19e-08
Sec61a1	1.2048	0.268792	2.22e-05	1.55e-08				Sec61a1	1.2048	0.268792	2.22e-05	1.55e-08
Cars	1.28043	0.356626	2.82e-05	2.12e-08				Cars	1.28043	0.356626	2.82e-05	2.12e-08
Shmt2	1.30818	0.387561	6.35e-05	5.11e-08				Shmt2	1.30818	0.387561	6.35e-05	5.11e-08
Phgdh	1.40009	0.485519	0.000101974	8.76e-08				Phgdh	1.40009	0.485519	0.000101974	8.76e-08
Dynlt1b	1.84195	0.881232	0.000104671	9.66e-08				Dynlt1b	1.84195	0.881232	0.000104671	9.66e-08
Cyp2d22	1.92191	0.942538	0.000104671	1.01e-07				Cyp2d22	1.92191	0.942538	0.000104671	1.01e-07
Tmem181a	1.28457	0.36128	0.000160788	1.64e-07				Tmem181a	1.28457	0.36128	0.000160788	1.64e-07
Sidt1	1.52029	0.604351	0.000288425	3.1e-07				Sidt1	1.52029	0.604351	0.000288425	3.1e-07
Mthfd2	1.44911	0.535164	0.000327656	3.7e-07				Mthfd2	1.44911	0.535164	0.000327656	3.7e-07
Mast3	1.18243	0.241751	0.00049044	6.06e-07				Mast3	1.18243	0.241751	0.00049044	6.06e-07
Asns	1.39455	0.479799	0.000549649	7.08e-07				Asns	1.39455	0.479799	0.000549649	7.08e-07
Phc1	1.2178	0.284278	0.000913893	1.28e-06				Phc1	1.2178	0.284278	0.000913893	1.28e-06
Clec18a	0.759728	-0.396446	0.00108991	1.58e-06				Clec18a	0.759728	-0.396446	0.00108991	1.58e-06
Fa2h	1.32779	0.409023	0.00148255	2.23e-06				Fa2h	1.32779	0.409023	0.00148255	2.23e-06
Ehd4	0.851435	-0.232032	0.00242128	3.77e-06				Ehd4	0.851435	-0.232032	0.00242128	3.77e-06
Cntfr	1.17871	0.237209	0.00266072	4.29e-06				Cntfr	1.17871	0.237209	0.00266072	4.29e-06
Daam2	1.19671	0.259079	0.00287005	4.78e-06				Daam2	1.19671	0.259079	0.00287005	4.78e-06
Fgfr3	1.51169	0.596161	0.0033945	5.84e-06				Fgfr3	1.51169	0.596161	0.0033945	5.84e-06
Apol11b	0.162248	-2.62373	0.0033945	6.02e-06				Apol11b	0.162248	-2.62373	0.0033945	6.02e-06
Elk1	1.21891	0.285596	0.00352786	6.44e-06				Elk1	1.21891	0.285596	0.00352786	6.44e-06
Arhgef10	1.21001	0.275019	0.00501217	9.93e-06				Arhgef10	1.21001	0.275019	0.00501217	9.93e-06
Fst	1.80993	0.855932	0.00501217	1.02e-05				Gm14434	1.51995	0.604023	0.00501217	1.02e-05
Gm14434	1.51995	0.604023	0.00501217	1.02e-05				Fst	1.80993	0.855932	0.00501217	1.02e-05
Tmed10	1.11093	0.151763	0.0056051	1.2e-05				Tmed10	1.11093	0.151763	0.0056051	1.2e-05
Snd1	1.17594	0.233816	0.0056051	1.21e-05				Snd1	1.17594	0.233816	0.0056051	1.21e-05
Tnfrsf13c	0.467935	-1.09562	0.0056051	1.23e-05				Tnfrsf13c	0.467935	-1.09562	0.0056051	1.23e-05
Snca	0.428885	-1.22134	0.00658861	1.49e-05				Snca	0.428885	-1.22134	0.00658861	1.49e-05
Slc7a5	1.31445	0.394462	0.0068157	1.59e-05				Slc7a5	1.31445	0.394462	0.0068157	1.59e-05
Gda	0.336259	-1.57236	0.0068157	1.62e-05				Gda	0.336259	-1.57236	0.0068157	1.62e-05
Klhdc7a	1.28137	0.357682	0.0068157	1.65e-05				Klhdc7a	1.28137	0.357682	0.0068157	1.65e-05
Lman2	1.11985	0.163307	0.00726829	1.8e-05				Lman2	1.11985	0.163307	0.00726829	1.8e-05
Ube2l6	0.557592	-0.842717	0.00756424	1.91e-05				Ube2l6	0.557592	-0.842717	0.00756424	1.91e-05
Cd19	0.223647	-2.16071	0.00890918	2.3e-05				Cd19	0.223647	-2.16071	0.00890918	2.3e-05
Rnd1	1.73088	0.791503	0.0095768	2.52e-05				Rnd1	1.73088	0.791503	0.0095768	2.52e-05
Ostf1	0.861428	-0.215199	0.00973433	2.63e-05				Ostf1	0.861428	-0.215199	0.00973433	2.63e-05
Serpina3g	0.307624	-1.70076	0.009836	2.75e-05				Serpina3g	0.307624	-1.70076	0.009836	2.75e-05
Cpm	1.50809	0.592726	0.0106567	3.03e-05				Cpm	1.50809	0.592726	0.0106567	3.03e-05
Pigs	1.11893	0.162122	0.0130624	3.79e-05				Pigs	1.11893	0.162122	0.0130624	3.79e-05
Mtss2	1.20907	0.273898	0.0134268	3.97e-05				Mtss2	1.20907	0.273898	0.0134268	3.97e-05
Mars1	1.19023	0.251237	0.0139004	4.22e-05				Mars1	1.19023	0.251237	0.0139004	4.22e-05
Wfs1	1.13609	0.184075	0.0139004	4.26e-05				Wfs1	1.13609	0.184075	0.0139004	4.26e-05
Aldh3b1	0.774451	-0.368754	0.0143865	4.48e-05				Aldh3b1	0.774451	-0.368754	0.0143865	4.48e-05
Rpn1	1.13192	0.178776	0.0147714	4.72e-05				Rpn1	1.13192	0.178776	0.0147714	4.72e-05
Bmp6	1.30847	0.387884	0.0147714	4.88e-05				Bmp6	1.30847	0.387884	0.0147714	4.88e-05
Ackr1	0.507251	-0.979228	0.0147714	4.89e-05				Ackr1	0.507251	-0.979228	0.0147714	4.89e-05
Cdpf1	0.745843	-0.423056	0.0147714	4.92e-05				Cdpf1	0.745843	-0.423056	0.0147714	4.92e-05
Ccdc141	1.28118	0.357476	0.015306	5.18e-05				Ccdc141	1.28118	0.357476	0.015306	5.18e-05
Nde1	1.22434	0.292001	0.0153493	5.28e-05				Nde1	1.22434	0.292001	0.0153493	5.28e-05
Bcat2	1.22259	0.289935	0.0153772	5.37e-05				Bcat2	1.22259	0.289935	0.0153772	5.37e-05
Itpk1	1.22723	0.295406	0.0154888	5.49e-05				Itpk1	1.22723	0.295406	0.0154888	5.49e-05
Trim66	1.3537	0.436905	0.0156893	5.65e-05				Trim66	1.3537	0.436905	0.0156893	5.65e-05
Isg20	0.470349	-1.0882	0.0162047	5.92e-05				Isg20	0.470349	-1.0882	0.0162047	5.92e-05
Npas2	1.50815	0.592778	0.0166763	6.18e-05				Npas2	1.50815	0.592778	0.0166763	6.18e-05
Ppp1r13b	1.13449	0.182038	0.0170318	6.4e-05				Ppp1r13b	1.13449	0.182038	0.0170318	6.4e-05
Atp23	0.697803	-0.519109	0.0180246	6.87e-05				Atp23	0.697803	-0.519109	0.0180246	6.87e-05
Nup62	1.15779	0.211374	0.0184119	7.12e-05				Nup62	1.15779	0.211374	0.0184119	7.12e-05
Fpr1	0.21067	-2.24694	0.0193933	7.6e-05				Fpr1	0.21067	-2.24694	0.0193933	7.6e-05
Plp1	1.2467	0.318116	0.0201436	8.01e-05				Plp1	1.2467	0.318116	0.0201436	8.01e-05
Sh3bgr	0.724948	-0.46405	0.0208675	8.4e-05				Sh3bgr	0.724948	-0.46405	0.0208675	8.4e-05
Rhoj	1.30694	0.386189	0.0224592	9.17e-05				Rhoj	1.30694	0.386189	0.0224592	9.17e-05
Tpp1	1.14691	0.197747	0.0233987	9.68e-05				Tpp1	1.14691	0.197747	0.0233987	9.68e-05
Psat1	1.31353	0.393453	0.0241918	0.000101335				Psat1	1.31353	0.393453	0.0241918	0.000101335
Gpr17	1.79883	0.847062	0.0255529	0.000108409				Gpr17	1.79883	0.847062	0.0255529	0.000108409
Ptprc	0.426256	-1.23021	0.0267704	0.000116449				Ptprc	0.426256	-1.23021	0.0267704	0.000116449
Slc26a10	0.522004	-0.937867	0.0277396	0.000122155				Slc26a10	0.522004	-0.937867	0.0277396	0.000122155
Abhd4	1.15296	0.205344	0.0285498	0.000128789				Abhd4	1.15296	0.205344	0.0285498	0.000128789
Usp54	1.38698	0.471948	0.0313602	0.000143151				Usp54	1.38698	0.471948	0.0313602	0.000143151
Cxcr2	0.147052	-2.7656	0.0324523	0.000150482				Cxcr2	0.147052	-2.7656	0.0324523	0.000150482
Clic4	1.16889	0.225142	0.0324523	0.000151655				Clic4	1.16889	0.225142	0.0324523	0.000151655
Cenpm	2.62655	1.39317	0.0324523	0.000153365				Cenpm	2.62655	1.39317	0.0324523	0.000153365
Ahnak2	0.752667	-0.409916	0.0327989	0.000156764				Ahnak2	0.752667	-0.409916	0.0327989	0.000156764
Lox	1.49856	0.58358	0.0332039	0.000163751				Lox	1.49856	0.58358	0.0332039	0.000163751
A2m	1.63825	0.712155	0.0332039	0.000163867				A2m	1.63825	0.712155	0.0332039	0.000163867
Gper1	1.29973	0.37821	0.0332039	0.000164049				Gper1	1.29973	0.37821	0.0332039	0.000164049
Kcnn2	1.2288	0.297254	0.035336	0.000178379				Kcnn2	1.2288	0.297254	0.035336	0.000178379
Smdt1	0.797916	-0.325691	0.0392669	0.000200331				Smdt1	0.797916	-0.325691	0.0392669	0.000200331
Fpr2	0.213351	-2.2287	0.0399474	0.000208042				Fpr2	0.213351	-2.2287	0.0399474	0.000208042
Cbfb	0.799456	-0.322909	0.0399474	0.000208093				Cbfb	0.799456	-0.322909	0.0399474	0.000208093
Adss	0.888944	-0.169836	0.0414297	0.000219628				Adss	0.888944	-0.169836	0.0414297	0.000219628
Hyou1	1.17539	0.233144	0.0414297	0.000220264				Hyou1	1.17539	0.233144	0.0414297	0.000220264
Chac1	1.7958	0.84463	0.0420622	0.000225886				Chac1	1.7958	0.84463	0.0420622	0.000225886
Smox	1.12917	0.175259	0.0429826	0.00023567				Smox	1.12917	0.175259	0.0429826	0.00023567
Gm2007	1.37676	0.461275	0.0429826	0.000237753				Gm2007	1.37676	0.461275	0.0429826	0.000237753
Rgma	1.24467	0.315764	0.0456661	0.000255049				Rgma	1.24467	0.315764	0.0456661	0.000255049
Scn7a	0.536236	-0.899061	0.0502316	0.000283246				Scn7a	0.536236	-0.899061	0.0502316	0.000283246
Bcl6	1.25671	0.329656	0.0512482	0.00029173				Bcl6	1.25671	0.329656	0.0512482	0.00029173
Foxj2	1.1611	0.215487	0.0520454	0.000299063				Foxj2	1.1611	0.215487	0.0520454	0.000299063
Cyb5r2	2.19048	1.13125	0.053437	0.00030993				Cyb5r2	2.19048	1.13125	0.053437	0.00030993
Padi4	0.307218	-1.70266	0.0535912	0.00031658				Padi4	0.307218	-1.70266	0.0535912	0.00031658
Gdf15	2.0159	1.01143	0.0537466	0.000322793				Gdf15	2.0159	1.01143	0.0537466	0.000322793
Pstpip2	0.723859	-0.46622	0.0537466	0.000323271				Pstpip2	0.723859	-0.46622	0.0537466	0.000323271
S100a6	0.681742	-0.552701	0.0543631	0.000329898				S100a6	0.681742	-0.552701	0.0543631	0.000329898
Slc3a2	1.15612	0.209291	0.0544478	0.000333336				Slc3a2	1.15612	0.209291	0.0544478	0.000333336
Ahsp	0.379905	-1.39629	0.0548105	0.0003385				Ahsp	0.379905	-1.39629	0.0548105	0.0003385
Tmem104	1.16974	0.226182	0.0552618	0.000344395				Tmem104	1.16974	0.226182	0.0552618	0.000344395
Sec23b	1.12562	0.170722	0.0552618	0.000348064				Sec23b	1.12562	0.170722	0.0552618	0.000348064
Tafa2	0.658883	-0.601906	0.0552618	0.00035019				Tafa2	0.658883	-0.601906	0.0552618	0.00035019
Sf1	1.10534	0.144491	0.0581601	0.00037168				Sf1	1.10534	0.144491	0.0581601	0.00037168
Taf13	0.818827	-0.28837	0.0609324	0.000392669				Taf13	0.818827	-0.28837	0.0609324	0.000392669
Alas2	0.276703	-1.85359	0.0631442	0.000410313				Alas2	0.276703	-1.85359	0.0631442	0.000410313
Slco4a1	1.20313	0.266787	0.0632061	0.00041411				Slco4a1	1.20313	0.266787	0.0632061	0.00041411
LOC118568307	1.46557	0.551466	0.0641782	0.000426585				LOC118568307	1.46557	0.551466	0.0641782	0.000426585
Ccr1	0.530016	-0.915892	0.0641782	0.000428418				Ccr1	0.530016	-0.915892	0.0641782	0.000428418
St3gal1	1.20201	0.265454	0.0669442	0.000452981				St3gal1	1.20201	0.265454	0.0669442	0.000452981
Rbm11	0.713267	-0.487486	0.0671909	0.000459687				Rbm11	0.713267	-0.487486	0.0671909	0.000459687
Ppp1r16b	1.18777	0.248261	0.0671909	0.000464501				Ppp1r16b	1.18777	0.248261	0.0671909	0.000464501
Trp53inp2	1.14364	0.193636	0.0671909	0.000465476				Trp53inp2	1.14364	0.193636	0.0671909	0.000465476
Tac1	0.44769	-1.15943	0.0683898	0.000477454				Tac1	0.44769	-1.15943	0.0683898	0.000477454
Fut2	1.44439	0.530456	0.0701514	0.00049352				Fut2	1.44439	0.530456	0.0701514	0.00049352
Hbb-bt	0.270858	-1.88439	0.0703364	0.000498599				Hbb-bt	0.270858	-1.88439	0.0703364	0.000498599
Igdcc3	1.31304	0.392909	0.0704521	0.000503202				Igdcc3	1.31304	0.392909	0.0704521	0.000503202
Gm4724	1.28464	0.361362	0.0716103	0.000521199				Gm4724	1.28464	0.361362	0.0716103	0.000521199
Farp1	1.17581	0.233651	0.0716103	0.000525149				Farp1	1.17581	0.233651	0.0716103	0.000525149
Mlxipl	1.14748	0.198465	0.0716103	0.000525965				Mlxipl	1.14748	0.198465	0.0716103	0.000525965
Rab31	1.16091	0.215252	0.0716103	0.000526857				Rab31	1.16091	0.215252	0.0716103	0.000526857
Foxq1	1.34167	0.424034	0.0730014	0.000544933				Foxq1	1.34167	0.424034	0.0730014	0.000544933
Tbca	0.82829	-0.271792	0.0745651	0.00056061				Tbca	0.82829	-0.271792	0.0745651	0.00056061
Shf	0.800519	-0.320993	0.0770238	0.000584989				Shf	0.800519	-0.320993	0.0770238	0.000584989
C2cd3	1.15457	0.207361	0.0770238	0.000587368				C2cd3	1.15457	0.207361	0.0770238	0.000587368
Dpy19l3	1.20029	0.263389	0.0796665	0.000611799				Dpy19l3	1.20029	0.263389	0.0796665	0.000611799
Fabp4	0.106886	-3.22586	0.08101	0.000627152				Fabp4	0.106886	-3.22586	0.08101	0.000627152
Tlx3	0.223749	-2.16005	0.08101	0.000630818				Tlx3	0.223749	-2.16005	0.08101	0.000630818
Kcnj14	0.66378	-0.591223	0.0833825	0.000653769				Kcnj14	0.66378	-0.591223	0.0833825	0.000653769
Cad	1.13709	0.185346	0.0849608	0.000670707				Cad	1.13709	0.185346	0.0849608	0.000670707
Smarcc2	1.1027	0.141042	0.0867377	0.000692655				Smarcc2	1.1027	0.141042	0.0867377	0.000692655
Mt2	1.39512	0.480391	0.0867377	0.000695118				Mt2	1.39512	0.480391	0.0867377	0.000695118
Acsm5	2.41054	1.26936	0.0867377	0.00070079				Acsm5	2.41054	1.26936	0.0867377	0.00070079
Ncoa5	1.11895	0.162146	0.0867377	0.000703367				Ncoa5	1.11895	0.162146	0.0867377	0.000703367
Sf3a1	1.10925	0.14959	0.0867724	0.000710775				Sf3a1	1.10925	0.14959	0.0867724	0.000710775
Vstm4	1.18192	0.241128	0.0867724	0.000712968				Vstm4	1.18192	0.241128	0.0867724	0.000712968
Calcb	0.161143	-2.63359	0.0883956	0.000731052				Calcb	0.161143	-2.63359	0.0883956	0.000731052
Ltb	0.334837	-1.57847	0.088554	0.000744623				Ltb	0.334837	-1.57847	0.088554	0.000744623
Hpca	0.765252	-0.385994	0.088554	0.000746089				Hpca	0.765252	-0.385994	0.088554	0.000746089
Col16a1	0.800983	-0.320156	0.088554	0.00075471				Col16a1	0.800983	-0.320156	0.088554	0.00075471
C130050O18Rik	0.59807	-0.741613	0.088554	0.00075614				C130050O18Rik	0.59807	-0.741613	0.088554	0.00075614
Lilrb4a	0.501477	-0.995744	0.0886635	0.000765952				Lilrb4a	0.501477	-0.995744	0.0886635	0.000765952
Ly6g	0.24802	-2.01147	0.0886635	0.000766598				Ly6g	0.24802	-2.01147	0.0886635	0.000766598
Srpr	1.13033	0.176744	0.0900431	0.000783362				Srpr	1.13033	0.176744	0.0900431	0.000783362
Pycr1	1.43687	0.522931	0.0904923	0.00079213				Pycr1	1.43687	0.522931	0.0904923	0.00079213
Retnlg	0.193394	-2.37038	0.091071	0.000802086				Retnlg	0.193394	-2.37038	0.091071	0.000802086
Bpgm	0.699021	-0.516592	0.0917654	0.00081313				Bpgm	0.699021	-0.516592	0.0917654	0.00081313
Phactr4	1.16113	0.215532	0.0937308	0.000841553				Phactr4	1.16113	0.215532	0.0937308	0.000841553
Myom3	0.697265	-0.520221	0.0937308	0.00084739				Myom3	0.697265	-0.520221	0.0937308	0.00084739
Gnat1	0.212324	-2.23566	0.0937308	0.000850679				Gnat1	0.212324	-2.23566	0.0937308	0.000850679
Gpx1	0.796463	-0.32832	0.0941428	0.000859549				Gpx1	0.796463	-0.32832	0.0941428	0.000859549
Calca	0.0658057	-3.92564	0.0941428	0.000866021				Calca	0.0658057	-3.92564	0.0941428	0.000866021
Selp	0.294349	-1.7644	0.0941428	0.000870662				Selp	0.294349	-1.7644	0.0941428	0.000870662
Gm46290	0.720439	-0.473052	0.0941428	0.000874941				Gm46290	0.720439	-0.473052	0.0941428	0.000874941
Lilr4b	0.277451	-1.8497	0.0941428	0.000879697				Lilr4b	0.277451	-1.8497	0.0941428	0.000879697
Cd72	0.441548	-1.17936	0.0960946	0.000903096				Cd72	0.441548	-1.17936	0.0960946	0.000903096
A630001G21Rik	0.565137	-0.823328	0.0962602	0.000910666				A630001G21Rik	0.565137	-0.823328	0.0962602	0.000910666
Slfn4	0.207454	-2.26913	0.0962602	0.000918828				Slfn4	0.207454	-2.26913	0.0962602	0.000918828
S1pr1	1.20147	0.264804	0.0962602	0.000924195				S1pr1	1.20147	0.264804	0.0962602	0.000924195
Ifitm6	0.176995	-2.49822	0.0962602	0.000925331				Ifitm6	0.176995	-2.49822	0.0962602	0.000925331
Il18rap	0.303123	-1.72203	0.0978613	0.000945977				Il18rap	0.303123	-1.72203	0.0978613	0.000945977
Scn3b	0.646004	-0.630385	0.103054	0.00102145				Scn3b	0.646004	-0.630385	0.103054	0.00102145
Kcnd1	0.736448	-0.441344	0.103054	0.00102273				Kcnd1	0.736448	-0.441344	0.103054	0.00102273
Hbb-bs	0.263314	-1.92514	0.103054	0.00102328				Hbb-bs	0.263314	-1.92514	0.103054	0.00102328
Gap43	0.431842	-1.21142	0.103054	0.00102659				Gap43	0.431842	-1.21142	0.103054	0.00102659
Mad2l2	1.32667	0.407807	0.103054	0.00103164				Mad2l2	1.32667	0.407807	0.103054	0.00103164
Cdhr1	0.408222	-1.29257	0.103054	0.00104238				Cdhr1	0.408222	-1.29257	0.103054	0.00104238
Slc2a1	1.24235	0.313074	0.103054	0.00104301				Slc2a1	1.24235	0.313074	0.103054	0.00104301
Trf	1.30385	0.382774	0.103054	0.00104458				Trf	1.30385	0.382774	0.103054	0.00104458
Tpsb2	0.35736	-1.48455	0.103054	0.00104598				Tpsb2	0.35736	-1.48455	0.103054	0.00104598
Gkn3	0.526069	-0.926677	0.103555	0.00105663				Gkn3	0.526069	-0.926677	0.103555	0.00105663
Bpifb3	4.26241	2.09167	0.103605	0.0010627				Bpifb3	4.26241	2.09167	0.103605	0.0010627
Hba-a1	0.289308	-1.78932	0.103865	0.00107095				Hba-a1	0.289308	-1.78932	0.103865	0.00107095
Nol7	0.877491	-0.188543	0.10468	0.00108497				Nol7	0.877491	-0.188543	0.10468	0.00108497
Hsf1	1.09698	0.133539	0.104843	0.0010962				Hsf1	1.09698	0.133539	0.104843	0.0010962
Samd4b	1.16908	0.225378	0.104843	0.00110302				Samd4b	1.16908	0.225378	0.104843	0.00110302
Agt	1.34083	0.423125	0.104843	0.00110594				Agt	1.34083	0.423125	0.104843	0.00110594
Tmem171	1.5445	0.627143	0.104843	0.00110918				Tmem171	1.5445	0.627143	0.104843	0.00110918
Chrna6	0.678865	-0.558804	0.105456	0.00112133				Chrna6	0.678865	-0.558804	0.105456	0.00112133
Fscn1	1.18829	0.24889	0.105867	0.00113706				Fscn1	1.18829	0.24889	0.105867	0.00113706
Cd52	0.471925	-1.08337	0.105867	0.00113707				Cd52	0.471925	-1.08337	0.105867	0.00113707
Cilp2	1.28112	0.357405	0.106009	0.00114719				Cilp2	1.28112	0.357405	0.106009	0.00114719
Syngap1	1.12761	0.173271	0.106009	0.00114999				Syngap1	1.12761	0.173271	0.106009	0.00114999
Rnasel	0.727642	-0.4587	0.110391	0.00120345				Rnasel	0.727642	-0.4587	0.110391	0.00120345
Ino80e	1.15475	0.207581	0.110432	0.00120983				Ino80e	1.15475	0.207581	0.110432	0.00120983
Hsd17b6	1.67473	0.743929	0.112134	0.00123594				Hsd17b6	1.67473	0.743929	0.112134	0.00123594
Ppard	1.11312	0.154604	0.112134	0.00124051				Ppard	1.11312	0.154604	0.112134	0.00124051
Foxk2	1.14683	0.197647	0.112701	0.00125654				Foxk2	1.14683	0.197647	0.112701	0.00125654
Cdkn1a	1.16551	0.220965	0.112701	0.00126454				Cdkn1a	1.16551	0.220965	0.112701	0.00126454
Acpp	0.532039	-0.910396	0.112701	0.00126495				Acpp	0.532039	-0.910396	0.112701	0.00126495
Hba-a2	0.285805	-1.8069	0.113454	0.0012798				Hba-a2	0.285805	-1.8069	0.113454	0.0012798
Zfhx2	1.16538	0.220803	0.113454	0.00128829				Zfhx2	1.16538	0.220803	0.113454	0.00128829
Fcmr	0.3528	-1.50308	0.113454	0.00129167				Fcmr	0.3528	-1.50308	0.113454	0.00129167
Fbxo10	1.14448	0.194697	0.11537	0.00131968				Fbxo10	1.14448	0.194697	0.11537	0.00131968
Dnajb9	1.18551	0.245505	0.115616	0.0013287				Dnajb9	1.18551	0.245505	0.115616	0.0013287
Xlr3a	0.430121	-1.21719	0.11675	0.00134801				Xlr3a	0.430121	-1.21719	0.11675	0.00134801
Tlr1	0.596587	-0.745195	0.122867	0.00142523				Tlr1	0.596587	-0.745195	0.122867	0.00142523
Hmgb3	0.829943	-0.268916	0.123524	0.00144339				Hmgb3	0.829943	-0.268916	0.123524	0.00144339
Fut1	2.22644	1.15474	0.123524	0.00144612				Fut1	2.22644	1.15474	0.123524	0.00144612
Magt1	1.23978	0.310089	0.125255	0.00147478				Magt1	1.23978	0.310089	0.125255	0.00147478
Aars	1.14994	0.201554	0.125255	0.00147984				Aars	1.14994	0.201554	0.125255	0.00147984
Sec24c	1.12499	0.169908	0.126547	0.00150439				Sec24c	1.12499	0.169908	0.126547	0.00150439
Srp72	1.09344	0.128872	0.126547	0.00151341				Srp72	1.09344	0.128872	0.126547	0.00151341
Lrg1	0.28005	-1.83625	0.126547	0.00151951				Lrg1	0.28005	-1.83625	0.126547	0.00151951
Atf6b	1.0966	0.133039	0.126547	0.00152228				Atf6b	1.0966	0.133039	0.126547	0.00152228
Flot1	0.842328	-0.247546	0.128143	0.00154837				Flot1	0.842328	-0.247546	0.128143	0.00154837
Rhoh	0.470661	-1.08724	0.128585	0.00156107				Rhoh	0.470661	-1.08724	0.128585	0.00156107
Chmp3	0.908399	-0.138602	0.128585	0.00156752				Chmp3	0.908399	-0.138602	0.128585	0.00156752
Hprt	0.886415	-0.173946	0.129614	0.00158703				Hprt	0.886415	-0.173946	0.129614	0.00158703
Tmem60	0.838168	-0.254688	0.13053	0.00161869				Tmem60	0.838168	-0.254688	0.13053	0.00161869
Snn	0.892161	-0.164624	0.13053	0.00162038				Snn	0.892161	-0.164624	0.13053	0.00162038
Cd300lf	0.276181	-1.85632	0.13053	0.00162248				Cd300lf	0.276181	-1.85632	0.13053	0.00162248
Ubr2	1.13352	0.180807	0.13053	0.00164565				Ubr2	1.13352	0.180807	0.13053	0.00164565
Il1r2	0.245777	-2.02458	0.13053	0.00164914				Il1r2	0.245777	-2.02458	0.13053	0.00164914
Slc38a5	0.667224	-0.583756	0.13053	0.00164931				Slc38a5	0.667224	-0.583756	0.13053	0.00164931
Unc119	0.854416	-0.226989	0.13053	0.00164953				Unc119	0.854416	-0.226989	0.13053	0.00164953
Acot1	1.26698	0.34139	0.13053	0.00165431				Acot1	1.26698	0.34139	0.13053	0.00165431
Fyb	0.650039	-0.621401	0.130762	0.00166428				Fyb	0.650039	-0.621401	0.130762	0.00166428
Iars	1.13175	0.17855	0.131623	0.00168231				Iars	1.13175	0.17855	0.131623	0.00168231
Kcnip4	0.839229	-0.252864	0.134076	0.00172305				Kcnip4	0.839229	-0.252864	0.134076	0.00172305
Aldh18a1	1.17462	0.232193	0.134076	0.00172806				Aldh18a1	1.17462	0.232193	0.134076	0.00172806
Shroom1	1.20107	0.264318	0.135056	0.00174794				Shroom1	1.20107	0.264318	0.135056	0.00174794
Nelfa	1.13819	0.186742	0.135482	0.00176752				Nelfa	1.13819	0.186742	0.135482	0.00176752
LOC118568783	1.19491	0.256902	0.135482	0.00176802				LOC118568783	1.19491	0.256902	0.135482	0.00176802
Hspa13	1.1841	0.243787	0.135492	0.00177542				Hspa13	1.1841	0.243787	0.135492	0.00177542
Hacd2	1.1632	0.218103	0.136433	0.00179507				Hacd2	1.1632	0.218103	0.136433	0.00179507
Epb42	0.38761	-1.36732	0.137038	0.00181413				Epb42	0.38761	-1.36732	0.137038	0.00181413
Il1b	0.310638	-1.68669	0.137038	0.00181775				Il1b	0.310638	-1.68669	0.137038	0.00181775
Gtpbp1	1.09343	0.128859	0.137048	0.00183168				Gtpbp1	1.09343	0.128859	0.137048	0.00183168
Lmo2	0.721765	-0.4704	0.137048	0.00183598				Lmo2	0.721765	-0.4704	0.137048	0.00183598
Dcakd	1.14346	0.193403	0.137048	0.00184195				Dcakd	1.14346	0.193403	0.137048	0.00184195
Entpd4b	1.6139	0.690555	0.137048	0.00184789				Entpd4b	1.6139	0.690555	0.137048	0.00184789
Otub2	1.18776	0.248249	0.137048	0.00185469				Otub2	1.18776	0.248249	0.137048	0.00185469
Efhd1	1.39515	0.480423	0.137438	0.00186735				Efhd1	1.39515	0.480423	0.137438	0.00186735
Lman2l	1.1361	0.184085	0.140153	0.00191176				Lman2l	1.1361	0.184085	0.140153	0.00191176
Tmprss3	1.53568	0.618875	0.14024	0.00192048				Tmprss3	1.53568	0.618875	0.14024	0.00192048
Gltp	1.15334	0.20582	0.140924	0.00193741				Gltp	1.15334	0.20582	0.140924	0.00193741
P2rx3	0.262626	-1.92892	0.141905	0.00195853				P2rx3	0.262626	-1.92892	0.141905	0.00195853
Mpp1	0.873026	-0.195904	0.14201	0.00197265				Mpp1	0.873026	-0.195904	0.14201	0.00197265
Sirt2	1.14651	0.197252	0.14201	0.00199464				Sirt2	1.14651	0.197252	0.14201	0.00199464
Rasgrp4	0.396261	-1.33548	0.14201	0.00199667				Rasgrp4	0.396261	-1.33548	0.14201	0.00199667
Ap3d1	1.0859	0.118886	0.14201	0.00200549				Ap3d1	1.0859	0.118886	0.14201	0.00200549
Timp4	1.63634	0.710477	0.14201	0.00201643				Timp4	1.63634	0.710477	0.14201	0.00201643
Pou2f3	1.56136	0.6428	0.14201	0.00202181				Pou2f3	1.56136	0.6428	0.14201	0.00202181
Alkbh3	0.828699	-0.27108	0.14201	0.00202706				Alkbh3	0.828699	-0.27108	0.14201	0.00202706
Mrgpra2b	0.188115	-2.41031	0.14201	0.00203211				Mrgpra2b	0.188115	-2.41031	0.14201	0.00203211
Maoa	0.874571	-0.193352	0.14201	0.0020393				Maoa	0.874571	-0.193352	0.14201	0.0020393
Jup	1.20106	0.264312	0.14201	0.00204605				Jup	1.20106	0.264312	0.14201	0.00204605
Baiap2	1.24509	0.316246	0.14201	0.00204756				Baiap2	1.24509	0.316246	0.14201	0.00204756
Nptx2	0.724608	-0.464728	0.14201	0.00205149				Nptx2	0.724608	-0.464728	0.14201	0.00205149
Prph	0.17129	-2.54549	0.145276	0.00211262				Prph	0.17129	-2.54549	0.145276	0.00211262
Il31ra	1.47402	0.559755	0.145276	0.00211582				Il31ra	1.47402	0.559755	0.145276	0.00211582
Tmem50b	0.874094	-0.19414	0.145276	0.00212728				Tmem50b	0.874094	-0.19414	0.145276	0.00212728
Septin1	0.74434	-0.425966	0.145276	0.00212987				Septin1	0.74434	-0.425966	0.145276	0.00212987
Plekha5	0.894207	-0.161319	0.146825	0.00216046				Plekha5	0.894207	-0.161319	0.146825	0.00216046
Atxn2l	1.12303	0.1674	0.147035	0.00217146				Atxn2l	1.12303	0.1674	0.147035	0.00217146
Gorasp2	1.10773	0.147603	0.148139	0.00219582				Gorasp2	1.10773	0.147603	0.148139	0.00219582
Foxg1	1.18462	0.244422	0.149367	0.00222996				Foxg1	1.18462	0.244422	0.149367	0.00222996
Mcemp1	0.272034	-1.87814	0.150268	0.00225148				Mcemp1	0.272034	-1.87814	0.150268	0.00225148
H2-Q6	0.590141	-0.760868	0.151023	0.00227796				H2-Q6	0.590141	-0.760868	0.151023	0.00227796
Gata3	1.41742	0.503266	0.151023	0.00228713				Gata3	1.41742	0.503266	0.151023	0.00228713
Pdcd10	0.872699	-0.196443	0.151145	0.00229708				Pdcd10	0.872699	-0.196443	0.151145	0.00229708
Fbxw8	1.19288	0.254443	0.151983	0.00231799				Fbxw8	1.19288	0.254443	0.151983	0.00231799
Mdm1	1.9441	0.959102	0.152655	0.00234462				Mdm1	1.9441	0.959102	0.152655	0.00234462
Prss36	1.63624	0.710384	0.152972	0.00235831				Prss36	1.63624	0.710384	0.152972	0.00235831
Avil	0.255591	-1.96809	0.152972	0.00236592				Avil	0.255591	-1.96809	0.152972	0.00236592
Glul	1.22147	0.288624	0.153268	0.00237874				Glul	1.22147	0.288624	0.153268	0.00237874
Them5	0.783307	-0.35235	0.15599	0.0024341				Them5	0.783307	-0.35235	0.15599	0.0024341
S100a4	0.608658	-0.716297	0.15599	0.00244246				S100a4	0.608658	-0.716297	0.15599	0.00244246
Rpl22l1	0.774633	-0.368415	0.15599	0.00244611				Rpl22l1	0.774633	-0.368415	0.15599	0.00244611
Emcn	1.24047	0.310884	0.157245	0.00247424				Emcn	1.24047	0.310884	0.157245	0.00247424
Setd1b	1.18811	0.248672	0.157316	0.00248476				Setd1b	1.18811	0.248672	0.157316	0.00248476
Cth	1.60458	0.682195	0.157316	0.00249225				Cth	1.60458	0.682195	0.157316	0.00249225
Il1f9	0.320578	-1.64125	0.157679	0.00250648				Il1f9	0.320578	-1.64125	0.157679	0.00250648
Slfn1	0.280506	-1.8339	0.157976	0.00251967				Slfn1	0.280506	-1.8339	0.157976	0.00251967
Synpr	0.440784	-1.18186	0.159022	0.0025449				Synpr	0.440784	-1.18186	0.159022	0.0025449
Heg1	1.16206	0.216679	0.161088	0.00258662				Heg1	1.16206	0.216679	0.161088	0.00258662
P2rx2	1.3496	0.432535	0.161143	0.00259615				P2rx2	1.3496	0.432535	0.161143	0.00259615
Osbpl10	0.85008	-0.23433	0.16184	0.00261607				Osbpl10	0.85008	-0.23433	0.16184	0.00261607
Slco1c1	1.2291	0.297599	0.162158	0.00263161				Slco1c1	1.2291	0.297599	0.162158	0.00263161
LOC118568343	1.4172	0.503039	0.162158	0.00263862				LOC118568343	1.4172	0.503039	0.162158	0.00263862
Fgf7	0.7749	-0.367918	0.163269	0.00266547				Fgf7	0.7749	-0.367918	0.163269	0.00266547
Slc7a8	1.30859	0.388008	0.16345	0.0026772				Slc7a8	1.30859	0.388008	0.16345	0.0026772
Ceacam16	1.76753	0.821738	0.163592	0.00268831				Ceacam16	1.76753	0.821738	0.163592	0.00268831
Sem1	0.818425	-0.289077	0.164404	0.00271749				Sem1	0.818425	-0.289077	0.164404	0.00271749
Vwf	0.753695	-0.407948	0.164404	0.00273687				Vwf	0.753695	-0.407948	0.164404	0.00273687
Kcnj10	1.28841	0.365597	0.164404	0.00274363				Kcnj10	1.28841	0.365597	0.164404	0.00274363
Cd22	0.48765	-1.03608	0.164404	0.00276068				Cd22	0.48765	-1.03608	0.164404	0.00276068
Mobp	1.41539	0.501198	0.164404	0.00276134				Mobp	1.41539	0.501198	0.164404	0.00276134
Degs2	1.3724	0.456704	0.164404	0.00276161				Degs2	1.3724	0.456704	0.164404	0.00276161
Mrpl11	0.866024	-0.207521	0.164404	0.00276346				Mrpl11	0.866024	-0.207521	0.164404	0.00276346
Ubqln2	1.11646	0.158925	0.166734	0.00281158				Ubqln2	1.11646	0.158925	0.166734	0.00281158
Chst11	1.26985	0.344662	0.167144	0.00282747				Chst11	1.26985	0.344662	0.167144	0.00282747
Lrrc8a	1.1055	0.144698	0.167259	0.00283839				Lrrc8a	1.1055	0.144698	0.167259	0.00283839
Slfn2	0.480976	-1.05596	0.168322	0.00286547				Slfn2	0.480976	-1.05596	0.168322	0.00286547
Copa	1.06761	0.0943856	0.169039	0.00289259				Copa	1.06761	0.0943856	0.169039	0.00289259
H13	1.15463	0.207432	0.169039	0.00289584				H13	1.15463	0.207432	0.169039	0.00289584
Tgtp2	0.625503	-0.67691	0.171115	0.00295916				Tgtp2	0.625503	-0.67691	0.171115	0.00295916
Ifrd1	1.15214	0.204313	0.171115	0.00296504				Ifrd1	1.15214	0.204313	0.171115	0.00296504
Aldh1b1	0.754769	-0.405893	0.171115	0.00296588				Aldh1b1	0.754769	-0.405893	0.171115	0.00296588
Cbln4	2.20004	1.13753	0.171115	0.00297155				Cbln4	2.20004	1.13753	0.171115	0.00297155
Snrpb2	0.825022	-0.277495	0.171115	0.00297736				Snrpb2	0.825022	-0.277495	0.171115	0.00297736
Psma1	0.896083	-0.158296	0.172148	0.00300458				Psma1	0.896083	-0.158296	0.172148	0.00300458
Tmc7	1.28246	0.358917	0.174383	0.0030688				Tmc7	1.28246	0.358917	0.174383	0.0030688
Cpne7	1.55206	0.634189	0.174383	0.00307136				Cpne7	1.55206	0.634189	0.174383	0.00307136
Pprc1	1.129	0.175046	0.174383	0.00307168				Pprc1	1.129	0.175046	0.174383	0.00307168
Foxo3	1.22096	0.288017	0.17468	0.00308628				Foxo3	1.22096	0.288017	0.17468	0.00308628
Pilra	0.362957	-1.46213	0.174954	0.00310052				Pilra	0.362957	-1.46213	0.174954	0.00310052
Gpd1	1.29902	0.37742	0.175029	0.00311125				Gpd1	1.29902	0.37742	0.175029	0.00311125
Klhl42	1.15545	0.208449	0.175257	0.00312471				Klhl42	1.15545	0.208449	0.175257	0.00312471
Pnma1	0.539656	-0.889887	0.176101	0.00316071				Pnma1	0.539656	-0.889887	0.176101	0.00316071
Pfn2	0.884819	-0.176545	0.176101	0.0031637				Pfn2	0.884819	-0.176545	0.176101	0.0031637
Tfcp2l1	1.29458	0.372489	0.176101	0.00319932				Tfcp2l1	1.29458	0.372489	0.176101	0.00319932
Glmn	0.739735	-0.434919	0.176101	0.0032008				Glmn	0.739735	-0.434919	0.176101	0.0032008
Amotl2	1.14339	0.193323	0.176101	0.00320219				Amotl2	1.14339	0.193323	0.176101	0.00320219
Cfd	0.0493073	-4.34206	0.176101	0.00320849				Cfd	0.0493073	-4.34206	0.176101	0.00320849
Pirt	0.377074	-1.40708	0.176101	0.00322472				Pirt	0.377074	-1.40708	0.176101	0.00322472
Erh	0.863336	-0.212005	0.176101	0.00322662				Erh	0.863336	-0.212005	0.176101	0.00322662
Hif3a	1.82639	0.868992	0.176101	0.00323422				Hif3a	1.82639	0.868992	0.176101	0.00323422
Sec24d	1.2145	0.280358	0.176101	0.00323433				Sec24d	1.2145	0.280358	0.176101	0.00323433
Pmm1	0.850488	-0.233637	0.179552	0.00330736				Pmm1	0.850488	-0.233637	0.179552	0.00330736
Mcub	0.777697	-0.36272	0.180566	0.00334454				Mcub	0.777697	-0.36272	0.180566	0.00334454
Klf15	1.33477	0.416595	0.180566	0.00334543				Klf15	1.33477	0.416595	0.180566	0.00334543
Slc7a1	1.21969	0.286517	0.180666	0.00335698				Slc7a1	1.21969	0.286517	0.180666	0.00335698
Sipa1l3	1.15381	0.206409	0.182229	0.00340559				Sipa1l3	1.15381	0.206409	0.182229	0.00340559
Lrrc3b	0.701858	-0.510749	0.183506	0.00344836				Lrrc3b	0.701858	-0.510749	0.183506	0.00344836
P4hb	1.11672	0.159265	0.183506	0.00344918				P4hb	1.11672	0.159265	0.183506	0.00344918
Slc25a29	1.23324	0.302458	0.185394	0.00352718				Slc25a29	1.23324	0.302458	0.185394	0.00352718
Gm14308	1.44659	0.532658	0.185394	0.00354013				Gm14308	1.44659	0.532658	0.185394	0.00354013
Tmcc3	1.16655	0.222251	0.185394	0.00354046				Tmcc3	1.16655	0.222251	0.185394	0.00354046
Mmp8	0.237536	-2.07378	0.185394	0.00354569				Mmp8	0.237536	-2.07378	0.185394	0.00354569
Slc26a11	1.22151	0.288671	0.185394	0.00354648				Slc26a11	1.22151	0.288671	0.185394	0.00354648
Pcdhac1	0.664371	-0.58994	0.185394	0.00355013				Pcdhac1	0.664371	-0.58994	0.185394	0.00355013
Synj2	1.25437	0.326958	0.185394	0.00355435				Synj2	1.25437	0.326958	0.185394	0.00355435
Xlr4b	0.380712	-1.39323	0.185433	0.00356505				Xlr4b	0.380712	-1.39323	0.185433	0.00356505
Ptpn18	0.609422	-0.714487	0.187717	0.00361906				Ptpn18	0.609422	-0.714487	0.187717	0.00361906
Zdhhc2	0.806556	-0.310154	0.187823	0.00363118				Zdhhc2	0.806556	-0.310154	0.187823	0.00363118
Insl3	0.521541	-0.939148	0.188107	0.00364677				Insl3	0.521541	-0.939148	0.188107	0.00364677
Siglece	0.541755	-0.884287	0.188787	0.00367009				Siglece	0.541755	-0.884287	0.188787	0.00367009
Usp10	1.07808	0.10847	0.189709	0.0036982				Usp10	1.07808	0.10847	0.189709	0.0036982
Hgd	1.4971	0.582172	0.189742	0.00371478				Hgd	1.4971	0.582172	0.189742	0.00371478
Radx	1.68604	0.75364	0.189742	0.00371923				Radx	1.68604	0.75364	0.189742	0.00371923
Ceacam10	0.500773	-0.997772	0.190736	0.00377133				Ceacam10	0.500773	-0.997772	0.190736	0.00377133
Ppp2r5d	1.08032	0.111454	0.190736	0.00377729				Ppp2r5d	1.08032	0.111454	0.190736	0.00377729
Hsd11b1	1.49999	0.584951	0.190736	0.00380706				Hsd11b1	1.49999	0.584951	0.190736	0.00380706
Ctdsp2	1.17136	0.228183	0.190736	0.0038108				Ctdsp2	1.17136	0.228183	0.190736	0.0038108
Kcng4	2.38907	1.25645	0.190736	0.00381432				Kcng4	2.38907	1.25645	0.190736	0.00381432
Ttll12	1.12064	0.164326	0.190736	0.00382438				Ttll12	1.12064	0.164326	0.190736	0.00382438
Vgf	0.745686	-0.42336	0.190736	0.0038336				Vgf	0.745686	-0.42336	0.190736	0.0038336
Coch	1.26604	0.340327	0.190736	0.0038365				Coch	1.26604	0.340327	0.190736	0.0038365
Acot11	1.28262	0.359099	0.190736	0.00384114				Acot11	1.28262	0.359099	0.190736	0.00384114
Rnf44	1.11251	0.153818	0.192473	0.00389099				Rnf44	1.11251	0.153818	0.192473	0.00389099
Ppm1j	0.7983	-0.324997	0.192473	0.0038968				Ppm1j	0.7983	-0.324997	0.192473	0.0038968
Chil1	0.674181	-0.568792	0.192768	0.00391312				Chil1	0.674181	-0.568792	0.192768	0.00391312
Vegfa	1.14389	0.19395	0.193258	0.00394149				Vegfa	1.14389	0.19395	0.193258	0.00394149
Zfp469	1.37665	0.461161	0.193258	0.00394383				Zfp469	1.37665	0.461161	0.193258	0.00394383
Notum	1.41094	0.496653	0.193697	0.00396318				Notum	1.41094	0.496653	0.193697	0.00396318
Zc3h3	1.10793	0.147862	0.193731	0.00397428				Zc3h3	1.10793	0.147862	0.193731	0.00397428
Kctd3	1.14553	0.196019	0.194993	0.00401066				Kctd3	1.14553	0.196019	0.194993	0.00401066
Gm38525	0.248176	-2.01057	0.195261	0.00402665				Gm38525	0.248176	-2.01057	0.195261	0.00402665
Cd96	0.522151	-0.937461	0.196601	0.00406484				Cd96	0.522151	-0.937461	0.196601	0.00406484
Crtac1	0.619715	-0.690322	0.197725	0.00409871				Crtac1	0.619715	-0.690322	0.197725	0.00409871
D2hgdh	1.15492	0.207795	0.201627	0.00419973				D2hgdh	1.15492	0.207795	0.201627	0.00419973
Usp53	1.15454	0.207313	0.201627	0.00421151				Usp53	1.15454	0.207313	0.201627	0.00421151
Wfdc17	0.362104	-1.46553	0.201627	0.00422553				Wfdc17	0.362104	-1.46553	0.201627	0.00422553
Bahcc1	1.15514	0.208064	0.201627	0.0042265				Bahcc1	1.15514	0.208064	0.201627	0.0042265
Ndufa4	0.882147	-0.180909	0.201627	0.00423372				Ndufa4	0.882147	-0.180909	0.201627	0.00423372
Ppa2	0.892238	-0.1645	0.201763	0.0042482				Ppa2	0.892238	-0.1645	0.201763	0.0042482
Adh1	0.643238	-0.636575	0.201763	0.00425826				Adh1	0.643238	-0.636575	0.201763	0.00425826
Zfp85	1.27623	0.351889	0.20499	0.00434405				Zfp85	1.27623	0.351889	0.20499	0.00434405
Gucy2g	0.366767	-1.44706	0.20499	0.00434837				Gucy2g	0.366767	-1.44706	0.20499	0.00434837
Pygl	0.806156	-0.310869	0.206019	0.00438127				Pygl	0.806156	-0.310869	0.206019	0.00438127
Ccdc167	1.13406	0.181496	0.20657	0.00440408				Ccdc167	1.13406	0.181496	0.20657	0.00440408
Lcat	1.29085	0.368324	0.208052	0.00444683				Lcat	1.29085	0.368324	0.208052	0.00444683
Paqr8	1.32951	0.410891	0.208644	0.0044707				Paqr8	1.32951	0.410891	0.208644	0.0044707
Sult1e1	0.321504	-1.63709	0.209105	0.00450254				Sult1e1	0.321504	-1.63709	0.209105	0.00450254
Rbm3	0.762201	-0.391757	0.209105	0.00450303				Rbm3	0.762201	-0.391757	0.209105	0.00450303
Ocm	2.17543	1.1213	0.209127	0.00451474				Ocm	2.17543	1.1213	0.209127	0.00451474
Tox4	1.10639	0.145861	0.209138	0.00454818				Tox4	1.10639	0.145861	0.209138	0.00454818
Atp6v1h	0.909641	-0.136632	0.209138	0.00454867				Atp6v1h	0.909641	-0.136632	0.209138	0.00454867
H2-Ob	0.522161	-0.937433	0.20946	0.00456692				H2-Ob	0.522161	-0.937433	0.20946	0.00456692
Cd79a	0.559221	-0.838509	0.211778	0.00464919				Cd79a	0.559221	-0.838509	0.211778	0.00464919
Mmp9	0.272822	-1.87397	0.211778	0.00465944				Mmp9	0.272822	-1.87397	0.211778	0.00465944
Zer1	1.088	0.12168	0.211778	0.00467314				Zer1	1.088	0.12168	0.211778	0.00467314
Slc33a1	1.10091	0.138693	0.211778	0.00469505				Slc33a1	1.10091	0.138693	0.211778	0.00469505
Catsperg1	0.683859	-0.548228	0.211778	0.00469756				Catsperg1	0.683859	-0.548228	0.211778	0.00469756
Proser2	1.30849	0.387908	0.211778	0.0047061				Proser2	1.30849	0.387908	0.211778	0.0047061
6330409D20Rik	0.736177	-0.441875	0.211778	0.0047103				6330409D20Rik	0.736177	-0.441875	0.211778	0.0047103
Bid	0.813184	-0.298347	0.211778	0.00472536				Bid	0.813184	-0.298347	0.211778	0.00472536
Smim40	0.383403	-1.38306	0.211778	0.00473119				Smim40	0.383403	-1.38306	0.211778	0.00473119
Igsf11	1.19651	0.258827	0.212054	0.00475668				Igsf11	1.19651	0.258827	0.212054	0.00475668
Dgcr2	1.13603	0.183996	0.212054	0.00476014				Dgcr2	1.13603	0.183996	0.212054	0.00476014
Cldn14	1.57162	0.652248	0.212795	0.00479963				Cldn14	1.57162	0.652248	0.212795	0.00479963
Gdpd5	1.2632	0.337087	0.216009	0.00488745				Gdpd5	1.2632	0.337087	0.216009	0.00488745
Tmsb4x	0.794472	-0.331932	0.216009	0.00489532				Tmsb4x	0.794472	-0.331932	0.216009	0.00489532
Onecut2	0.805411	-0.312203	0.216033	0.00492538				Onecut2	0.805411	-0.312203	0.216033	0.00492538
Csrp1	1.17071	0.22739	0.216033	0.00493026				Csrp1	1.17071	0.22739	0.216033	0.00493026
Gm28455	0.573064	-0.803232	0.216033	0.00493068				Gm28455	0.573064	-0.803232	0.216033	0.00493068
Anln	1.32933	0.410698	0.21777	0.00498201				Anln	1.32933	0.410698	0.21777	0.00498201
Desi1	1.12306	0.167437	0.217797	0.00501023				Desi1	1.12306	0.167437	0.217797	0.00501023
Tnr	1.2707	0.345618	0.217797	0.00501269				Tnr	1.2707	0.345618	0.217797	0.00501269
Inf2	1.12682	0.172259	0.217797	0.00502521				Inf2	1.12682	0.172259	0.217797	0.00502521
Tmem71	0.534108	-0.904797	0.217797	0.00502942				Tmem71	0.534108	-0.904797	0.217797	0.00502942
Pirb	0.34179	-1.54882	0.218976	0.00509671				Pirb	0.34179	-1.54882	0.218976	0.00509671
Fdps	0.875811	-0.191308	0.218976	0.00510157				Fdps	0.875811	-0.191308	0.218976	0.00510157
Lnx2	1.1846	0.244401	0.218976	0.00510532				Lnx2	1.1846	0.244401	0.218976	0.00510532
Zfp40	0.840382	-0.250883	0.218976	0.00510612				Zfp40	0.840382	-0.250883	0.218976	0.00510612
Sbk1	1.12015	0.163689	0.218976	0.00511775				Sbk1	1.12015	0.163689	0.218976	0.00511775
Amt	1.19991	0.262922	0.218976	0.00514207				Amt	1.19991	0.262922	0.218976	0.00514207
Scn9a	0.428193	-1.22367	0.218976	0.005147				Scn9a	0.428193	-1.22367	0.218976	0.005147
Pqlc3	0.784701	-0.349785	0.218976	0.00515072				Pqlc3	0.784701	-0.349785	0.218976	0.00515072
Srsf6	1.07253	0.101015	0.218992	0.00516523				Srsf6	1.07253	0.101015	0.218992	0.00516523
Rreb1	1.1991	0.261952	0.218992	0.00518135				Rreb1	1.1991	0.261952	0.218992	0.00518135
Sult5a1	1.28955	0.366868	0.218992	0.00518638				Sult5a1	1.28955	0.366868	0.218992	0.00518638
Slc20a2	1.13553	0.18337	0.219342	0.00522434				Slc20a2	1.13553	0.18337	0.219342	0.00522434
Slc16a3	0.516394	-0.953454	0.219342	0.00523				Slc16a3	0.516394	-0.953454	0.219342	0.00523
Mon2	1.14318	0.193058	0.220319	0.00527695				Mon2	1.14318	0.193058	0.220319	0.00527695
Ola1	0.890312	-0.167617	0.220554	0.00529443				Ola1	0.890312	-0.167617	0.220554	0.00529443
Champ1	1.1159	0.158204	0.221559	0.00533045				Champ1	1.1159	0.158204	0.221559	0.00533045
Hbq1b	0.401111	-1.31793	0.222186	0.00535748				Hbq1b	0.401111	-1.31793	0.222186	0.00535748
Ccdc69	1.43515	0.521206	0.223702	0.00540604				Ccdc69	1.43515	0.521206	0.223702	0.00540604
Phf10	1.13193	0.178783	0.224184	0.00543551				Phf10	1.13193	0.178783	0.224184	0.00543551
Slc9a4	1.30907	0.388539	0.224184	0.00544178				Slc9a4	1.30907	0.388539	0.224184	0.00544178
Tmem156	0.335204	-1.57689	0.22441	0.00547462				Tmem156	0.335204	-1.57689	0.22441	0.00547462
Sync	0.757099	-0.401446	0.22441	0.00547602				Sync	0.757099	-0.401446	0.22441	0.00547602
Ptp4a1	1.13541	0.183209	0.22441	0.0054834				Ptp4a1	1.13541	0.183209	0.22441	0.0054834
Micall1	1.14665	0.197423	0.22476	0.00550402				Micall1	1.14665	0.197423	0.22476	0.00550402
Rassf6	1.36596	0.449914	0.224956	0.00552092				Rassf6	1.36596	0.449914	0.224956	0.00552092
Lypd2	0.672614	-0.57215	0.225001	0.0055341				Lypd2	0.672614	-0.57215	0.225001	0.0055341
Gm20594	0.81163	-0.301105	0.225177	0.00555053				Gm20594	0.81163	-0.301105	0.225177	0.00555053
Slamf6	0.359041	-1.47778	0.227329	0.00561851				Slamf6	0.359041	-1.47778	0.227329	0.00561851
Ttll3	1.28523	0.362024	0.227329	0.00562797				Ttll3	1.28523	0.362024	0.227329	0.00562797
Asnsd1	0.876393	-0.190351	0.227447	0.00564614				Asnsd1	0.876393	-0.190351	0.227447	0.00564614
Oas3	0.547779	-0.868334	0.227447	0.00567276				Oas3	0.547779	-0.868334	0.227447	0.00567276
Slc7a10	2.0076	1.00548	0.227447	0.00568251				Slc7a10	2.0076	1.00548	0.227447	0.00568251
Plcg1	1.1237	0.168263	0.227447	0.00573398				Plcg1	1.1237	0.168263	0.227447	0.00573398
Sncg	0.615243	-0.700773	0.227447	0.00573754				Sncg	0.615243	-0.700773	0.227447	0.00573754
Cyhr1	1.0694	0.0967953	0.227447	0.00574062				Cyhr1	1.0694	0.0967953	0.227447	0.00574062
Cep170b	1.11667	0.159205	0.227447	0.00574564				Cep170b	1.11667	0.159205	0.227447	0.00574564
Mcts1	0.843264	-0.245943	0.227447	0.00574874				Mcts1	0.843264	-0.245943	0.227447	0.00574874
Cops7b	1.13382	0.181195	0.227447	0.0057667				Cops7b	1.13382	0.181195	0.227447	0.0057667
Hvcn1	0.632495	-0.660873	0.227447	0.00576882				Hvcn1	0.632495	-0.660873	0.227447	0.00576882
Rgs14	0.479	-1.0619	0.227447	0.00578212				Rgs14	0.479	-1.0619	0.227447	0.00578212
Cntf	0.802205	-0.317958	0.227447	0.00578626				Cntf	0.802205	-0.317958	0.227447	0.00578626
Pou2af1	0.359991	-1.47397	0.227447	0.00579469				Pou2af1	0.359991	-1.47397	0.227447	0.00579469
Wbp1l	1.13749	0.185859	0.227447	0.00580416				Wbp1l	1.13749	0.185859	0.227447	0.00580416
Gpr108	1.08075	0.112029	0.227447	0.00582633				Gpr108	1.08075	0.112029	0.227447	0.00582633
Grm3	1.79189	0.841484	0.228493	0.0058654				Grm3	1.79189	0.841484	0.228493	0.0058654
Pou2f2	0.675501	-0.56597	0.23009	0.00592149				Pou2f2	0.675501	-0.56597	0.23009	0.00592149
Rnf122	1.17589	0.233753	0.23009	0.00594662				Rnf122	1.17589	0.233753	0.23009	0.00594662
Kctd19	0.483841	-1.04739	0.23009	0.00596018				Kctd19	0.483841	-1.04739	0.23009	0.00596018
Rab40b	0.703216	-0.50796	0.23009	0.00596187				Rab40b	0.703216	-0.50796	0.23009	0.00596187
Pou3f3	1.23451	0.30394	0.23009	0.00596818				Pou3f3	1.23451	0.30394	0.23009	0.00596818
Herpud1	1.14811	0.199265	0.230398	0.00599197				Herpud1	1.14811	0.199265	0.230398	0.00599197
Rassf2	1.24458	0.315656	0.230398	0.00601723				Rassf2	1.24458	0.315656	0.230398	0.00601723
Sh2d4a	1.40636	0.491965	0.230398	0.00603167				Sh2d4a	1.40636	0.491965	0.230398	0.00603167
Polr3h	1.40238	0.487874	0.230398	0.00604099				Polr3h	1.40238	0.487874	0.230398	0.00604099
Hyal1	1.17169	0.228596	0.230398	0.00604803				Hyal1	1.17169	0.228596	0.230398	0.00604803
Jak3	0.816851	-0.291856	0.230398	0.0060504				Jak3	0.816851	-0.291856	0.230398	0.0060504
Tob1	1.10703	0.146698	0.23058	0.00608172				Tob1	1.10703	0.146698	0.23058	0.00608172
Nr1d1	1.29791	0.376193	0.23058	0.00608958				Nr1d1	1.29791	0.376193	0.23058	0.00608958
Kirrel3	1.22075	0.287773	0.23058	0.00609232				Kirrel3	1.22075	0.287773	0.23058	0.00609232
Cbs	1.34277	0.425215	0.232568	0.00616109				Cbs	1.34277	0.425215	0.232568	0.00616109
Spcs2	1.1332	0.180401	0.232568	0.00616985				Spcs2	1.1332	0.180401	0.232568	0.00616985
Cdkn2d	0.850347	-0.233876	0.233445	0.00620565				Cdkn2d	0.850347	-0.233876	0.233445	0.00620565
Fcrla	0.317961	-1.65308	0.233795	0.00624006				Fcrla	0.317961	-1.65308	0.233795	0.00624006
Ncf2	0.745304	-0.424098	0.233867	0.00626127				Ncf2	0.745304	-0.424098	0.233867	0.00626127
Lsmem1	0.664642	-0.58935	0.233867	0.0062671				Lsmem1	0.664642	-0.58935	0.233867	0.0062671
Pik3c2b	1.17632	0.234284	0.234162	0.00628759				Pik3c2b	1.17632	0.234284	0.234162	0.00628759
Mt1	1.27724	0.353035	0.236407	0.00636056				Mt1	1.27724	0.353035	0.236407	0.00636056
Bbs1	1.13457	0.182144	0.237112	0.00639227				Bbs1	1.13457	0.182144	0.237112	0.00639227
Creb3l2	1.2458	0.31707	0.238384	0.00643934				Creb3l2	1.2458	0.31707	0.238384	0.00643934
Slc6a11	1.48794	0.573317	0.239164	0.00647327				Slc6a11	1.48794	0.573317	0.239164	0.00647327
Grtp1	0.877375	-0.188735	0.240051	0.00651017				Grtp1	0.877375	-0.188735	0.240051	0.00651017
Phf8	1.15324	0.205699	0.240421	0.00654467				Phf8	1.15324	0.205699	0.240421	0.00654467
Snx10	0.866198	-0.207231	0.240421	0.00654602				Snx10	0.866198	-0.207231	0.240421	0.00654602
Med25	1.12472	0.169565	0.241251	0.00660028				Med25	1.12472	0.169565	0.241251	0.00660028
Tspan33	0.708027	-0.498125	0.241251	0.00660521				Tspan33	0.708027	-0.498125	0.241251	0.00660521
Bst1	0.370812	-1.43124	0.241251	0.00661449				Bst1	0.370812	-1.43124	0.241251	0.00661449
Odc1	1.29998	0.378488	0.241251	0.00662045				Odc1	1.29998	0.378488	0.241251	0.00662045
Htr3a	0.613886	-0.703957	0.242294	0.00668307				Htr3a	0.613886	-0.703957	0.242294	0.00668307
Tyrobp	0.581678	-0.781707	0.242294	0.00668925				Tyrobp	0.581678	-0.781707	0.242294	0.00668925
Cartpt	0.381202	-1.39137	0.242294	0.00673955				Cartpt	0.381202	-1.39137	0.242294	0.00673955
Sf3b4	1.1308	0.177347	0.242294	0.00674733				Sf3b4	1.1308	0.177347	0.242294	0.00674733
Plxnc1	0.787802	-0.344095	0.242294	0.00676388				Plxnc1	0.787802	-0.344095	0.242294	0.00676388
Phlpp1	1.18742	0.247831	0.242294	0.00676975				Phlpp1	1.18742	0.247831	0.242294	0.00676975
Ica1	0.869367	-0.201964	0.242294	0.00677379				Ica1	0.869367	-0.201964	0.242294	0.00677379
Pde11a	0.613984	-0.703726	0.242294	0.00677917				Pde11a	0.613984	-0.703726	0.242294	0.00677917
Trarg1	0.266517	-1.9077	0.24303	0.00682482				Trarg1	0.266517	-1.9077	0.24303	0.00682482
Slc25a17	0.754244	-0.406897	0.24303	0.00684661				Slc25a17	0.754244	-0.406897	0.24303	0.00684661
Pax5	0.332449	-1.5888	0.24303	0.00685591				Pax5	0.332449	-1.5888	0.24303	0.00685591
Uqcrh	0.875268	-0.192203	0.24303	0.00686074				Uqcrh	0.875268	-0.192203	0.24303	0.00686074
Asprv1	0.446476	-1.16335	0.24303	0.00686504				Asprv1	0.446476	-1.16335	0.24303	0.00686504
Adamts4	1.34791	0.430726	0.243539	0.0068925				Adamts4	1.34791	0.430726	0.243539	0.0068925
Arhgap4	0.587943	-0.766252	0.244133	0.00692243				Arhgap4	0.587943	-0.766252	0.244133	0.00692243
Fermt2	1.09743	0.134122	0.244631	0.00694966				Fermt2	1.09743	0.134122	0.244631	0.00694966
Fgr	0.270547	-1.88605	0.246501	0.00701627				Fgr	0.270547	-1.88605	0.246501	0.00701627
Fgf13	0.498697	-1.00376	0.246501	0.00702927				Fgf13	0.498697	-1.00376	0.246501	0.00702927
Arap2	1.21968	0.286498	0.247418	0.00706872				Arap2	1.21968	0.286498	0.247418	0.00706872
Calm1	0.911224	-0.134123	0.247829	0.0071205				Calm1	0.911224	-0.134123	0.247829	0.0071205
Elovl1	1.15169	0.203752	0.247829	0.0071257				Elovl1	1.15169	0.203752	0.247829	0.0071257
Twist2	1.44248	0.528551	0.247829	0.00712908				Twist2	1.44248	0.528551	0.247829	0.00712908
Rapgef3	1.25739	0.33043	0.247829	0.00713367				Rapgef3	1.25739	0.33043	0.247829	0.00713367
Slc25a25	1.09174	0.126627	0.248936	0.00720468				Slc25a25	1.09174	0.126627	0.248936	0.00720468
Sh3bp5	1.12177	0.16578	0.248936	0.00721247				Sh3bp5	1.12177	0.16578	0.248936	0.00721247
Fez2	0.895574	-0.159115	0.248936	0.00721271				Fez2	0.895574	-0.159115	0.248936	0.00721271
Efcc1	1.12327	0.167701	0.248936	0.00722139				Efcc1	1.12327	0.167701	0.248936	0.00722139
Epha8	1.19978	0.262767	0.248936	0.00725196				Epha8	1.19978	0.262767	0.248936	0.00725196
Micos13	0.853373	-0.228751	0.248936	0.0072571				Micos13	0.853373	-0.228751	0.248936	0.0072571
Frmpd1	0.855984	-0.224344	0.248936	0.00725912				Frmpd1	0.855984	-0.224344	0.248936	0.00725912
Mis18a	0.747136	-0.420557	0.250952	0.0073373				Mis18a	0.747136	-0.420557	0.250952	0.0073373
Gpm6b	1.15867	0.212464	0.250952	0.00734667				Gpm6b	1.15867	0.212464	0.250952	0.00734667
Slc25a44	1.08946	0.123611	0.250952	0.00735833				Slc25a44	1.08946	0.123611	0.250952	0.00735833
Trpm3	1.22961	0.298203	0.251939	0.00740083				Trpm3	1.22961	0.298203	0.251939	0.00740083
Kcnc2	0.749616	-0.415775	0.252012	0.00741648				Kcnc2	0.749616	-0.415775	0.252012	0.00741648
Ano3	0.817733	-0.290297	0.2532	0.00747136				Ano3	0.817733	-0.290297	0.2532	0.00747136
Serinc1	0.916384	-0.125976	0.2532	0.00749782				Serinc1	0.916384	-0.125976	0.2532	0.00749782
Tspan17	0.871101	-0.199089	0.2532	0.00750313				Tspan17	0.871101	-0.199089	0.2532	0.00750313
Abca2	1.13443	0.181972	0.2532	0.00753427				Abca2	1.13443	0.181972	0.2532	0.00753427
Colq	0.830462	-0.268014	0.2532	0.00753491				Colq	0.830462	-0.268014	0.2532	0.00753491
Spata2	1.12277	0.167059	0.2532	0.00754462				Spata2	1.12277	0.167059	0.2532	0.00754462
Scmh1	1.11701	0.159646	0.2532	0.0075484				Scmh1	1.11701	0.159646	0.2532	0.0075484
Wdr41	0.920188	-0.119999	0.2532	0.0075755				Wdr41	0.920188	-0.119999	0.2532	0.0075755
Csf2rb2	0.508816	-0.974785	0.2532	0.0075907				Csf2rb2	0.508816	-0.974785	0.2532	0.0075907
Tcfl5	1.71866	0.781283	0.2532	0.0075986				Tcfl5	1.71866	0.781283	0.2532	0.0075986
Bahd1	1.11859	0.161682	0.2532	0.00760102				Bahd1	1.11859	0.161682	0.2532	0.00760102
Pgam2	1.79269	0.842123	0.253533	0.00762464				Pgam2	1.79269	0.842123	0.253533	0.00762464
Alox15	0.629226	-0.668349	0.253694	0.0076431				Alox15	0.629226	-0.668349	0.253694	0.0076431
Slc6a15	0.857177	-0.222334	0.254096	0.00766886				Slc6a15	0.857177	-0.222334	0.254096	0.00766886
Pex1	1.13183	0.178652	0.254772	0.00771265				Pex1	1.13183	0.178652	0.254772	0.00771265
Fstl1	0.888745	-0.170159	0.254772	0.00771664				Fstl1	0.888745	-0.170159	0.254772	0.00771664
Sash1	1.17921	0.237816	0.254817	0.00775053				Sash1	1.17921	0.237816	0.254817	0.00775053
Zfp746	1.1038	0.142473	0.254817	0.00776472				Zfp746	1.1038	0.142473	0.254817	0.00776472
Slpi	0.343094	-1.54332	0.254817	0.00777648				Slpi	0.343094	-1.54332	0.254817	0.00777648
Arntl	1.19598	0.258189	0.254817	0.00778509				Arntl	1.19598	0.258189	0.254817	0.00778509
Tmprss6	1.52003	0.604103	0.254817	0.0077968				Tmprss6	1.52003	0.604103	0.254817	0.0077968
Nell2	1.34293	0.425387	0.254817	0.0078001				Nell2	1.34293	0.425387	0.254817	0.0078001
Slc16a7	1.21507	0.281036	0.255234	0.00785081				Slc16a7	1.21507	0.281036	0.255234	0.00785081
Wscd2	1.30205	0.380785	0.255234	0.00785084				Wscd2	1.30205	0.380785	0.255234	0.00785084
Plekhh1	1.23635	0.306091	0.255234	0.00785397				Plekhh1	1.23635	0.306091	0.255234	0.00785397
Grk3	1.21942	0.286194	0.256878	0.00792166				Grk3	1.21942	0.286194	0.256878	0.00792166
Cyp2e1	0.628423	-0.670192	0.256878	0.00793215				Cyp2e1	0.628423	-0.670192	0.256878	0.00793215
Neil3	0.390556	-1.3564	0.258607	0.00799943				Neil3	0.390556	-1.3564	0.258607	0.00799943
Pcdhgc3	1.15196	0.204086	0.258982	0.00802496				Pcdhgc3	1.15196	0.204086	0.258982	0.00802496
Gli3	1.42071	0.506608	0.259353	0.00806077				Gli3	1.42071	0.506608	0.259353	0.00806077
Mark1	1.12551	0.170579	0.259353	0.00810048				Mark1	1.12551	0.170579	0.259353	0.00810048
Hrk	1.45571	0.541723	0.259353	0.00810855				Hrk	1.45571	0.541723	0.259353	0.00810855
Slc2a6	0.776862	-0.36427	0.259353	0.00811473				Slc2a6	0.776862	-0.36427	0.259353	0.00811473
Mlec	1.14329	0.19319	0.259353	0.00811508				Mlec	1.14329	0.19319	0.259353	0.00811508
Cyp4f18	0.451654	-1.14671	0.259353	0.00812				Cyp4f18	0.451654	-1.14671	0.259353	0.00812
Naif1	1.24912	0.320917	0.260801	0.00819291				Naif1	1.24912	0.320917	0.260801	0.00819291
Sall1	1.43003	0.516047	0.260801	0.00819337				Sall1	1.43003	0.516047	0.260801	0.00819337
Chrna5	0.641673	-0.64009	0.260909	0.00821077				Chrna5	0.641673	-0.64009	0.260909	0.00821077
Nf2	1.1462	0.196857	0.261218	0.00823452				Nf2	1.1462	0.196857	0.261218	0.00823452
Zfp319	1.1087	0.148869	0.261315	0.00825985				Zfp319	1.1087	0.148869	0.261315	0.00825985
Ubl5	0.898927	-0.153724	0.261315	0.00826563				Ubl5	0.898927	-0.153724	0.261315	0.00826563
Ctsw	0.424926	-1.23472	0.261506	0.00832021				Ctsw	0.424926	-1.23472	0.261506	0.00832021
Inppl1	1.1172	0.159881	0.261506	0.00832501				Inppl1	1.1172	0.159881	0.261506	0.00832501
Ap3b1	1.07681	0.106758	0.261506	0.00833413				Ap3b1	1.07681	0.106758	0.261506	0.00833413
Abitram	1.16772	0.22369	0.261506	0.0083468				Abitram	1.16772	0.22369	0.261506	0.0083468
Hr	1.22297	0.290383	0.261506	0.0083515				Hr	1.22297	0.290383	0.261506	0.0083515
A2ml1	0.805553	-0.311948	0.261506	0.00835594				A2ml1	0.805553	-0.311948	0.261506	0.00835594
Zfp362	1.12537	0.170397	0.262552	0.00840346				Zfp362	1.12537	0.170397	0.262552	0.00840346
Mapk11	0.801429	-0.319353	0.263686	0.00845393				Mapk11	0.801429	-0.319353	0.263686	0.00845393
Maco1	0.909492	-0.136867	0.263778	0.00847104				Maco1	0.909492	-0.136867	0.263778	0.00847104
Thg1l	0.821713	-0.283293	0.264725	0.00851567				Thg1l	0.821713	-0.283293	0.264725	0.00851567
Kif13a	1.1454	0.195858	0.265376	0.00855372				Kif13a	1.1454	0.195858	0.265376	0.00855372
Tmod2	1.14697	0.197834	0.265376	0.00856789				Tmod2	1.14697	0.197834	0.265376	0.00856789
Bspry	1.47603	0.561722	0.265376	0.00857937				Bspry	1.47603	0.561722	0.265376	0.00857937
Macir	0.902545	-0.14793	0.26611	0.00861738				Macir	0.902545	-0.14793	0.26611	0.00861738
Htr1d	0.677356	-0.562014	0.266776	0.00866475				Htr1d	0.677356	-0.562014	0.266776	0.00866475
Slc35f3	0.796417	-0.328404	0.266776	0.00868022				Slc35f3	0.796417	-0.328404	0.266776	0.00868022
Pcbd1	0.757197	-0.40126	0.266776	0.00868193				Pcbd1	0.757197	-0.40126	0.266776	0.00868193
Zfp346	1.1309	0.177466	0.26782	0.008751				Zfp346	1.1309	0.177466	0.26782	0.008751
Cnnm3	1.12776	0.173464	0.26782	0.00877563				Cnnm3	1.12776	0.173464	0.26782	0.00877563
Ficd	1.11345	0.155037	0.26782	0.00879373				Ficd	1.11345	0.155037	0.26782	0.00879373
Coq7	0.871029	-0.199207	0.26782	0.00880676				Coq7	0.871029	-0.199207	0.26782	0.00880676
Gigyf2	1.10616	0.145554	0.26782	0.00880861				Gigyf2	1.10616	0.145554	0.26782	0.00880861
Cc2d1a	1.09352	0.128981	0.26782	0.00882828				Cc2d1a	1.09352	0.128981	0.26782	0.00882828
AB124611	0.556797	-0.844776	0.26782	0.00883083				AB124611	0.556797	-0.844776	0.26782	0.00883083
Tmem28	1.2113	0.276561	0.26782	0.00883096				Tmem28	1.2113	0.276561	0.26782	0.00883096
S100a8	0.261466	-1.9353	0.270066	0.00891953				S100a8	0.261466	-1.9353	0.270066	0.00891953
Gpsm3	0.75413	-0.407114	0.271397	0.00897808				Gpsm3	0.75413	-0.407114	0.271397	0.00897808
2610318N02Rik	0.530281	-0.915171	0.2724	0.00902586				2610318N02Rik	0.530281	-0.915171	0.2724	0.00902586
Mcpt4	0.262555	-1.92931	0.272851	0.00906668				Mcpt4	0.262555	-1.92931	0.272851	0.00906668
Dtx3	1.12769	0.173376	0.272851	0.00908909				Dtx3	1.12769	0.173376	0.272851	0.00908909
Eya2	1.24529	0.316485	0.272851	0.00910724				Eya2	1.24529	0.316485	0.272851	0.00910724
Bzw2	0.881942	-0.181245	0.272851	0.00911203				Bzw2	0.881942	-0.181245	0.272851	0.00911203
Cyp1b1	1.24556	0.3168	0.272851	0.00911808				Cyp1b1	1.24556	0.3168	0.272851	0.00911808
Tmem229a	1.1941	0.255925	0.272851	0.00914664				Tmem229a	1.1941	0.255925	0.272851	0.00914664
Ctnnd2	1.10985	0.150367	0.272851	0.00915229				Ctnnd2	1.10985	0.150367	0.272851	0.00915229
Zhx3	1.36844	0.452536	0.272851	0.0091649				Zhx3	1.36844	0.452536	0.272851	0.0091649
Cd177	0.274766	-1.86372	0.272851	0.00917372				Cd177	0.274766	-1.86372	0.272851	0.00917372
Pdzph1	0.807934	-0.30769	0.272851	0.00919247				Pdzph1	0.807934	-0.30769	0.272851	0.00919247
Capza2	0.918222	-0.123085	0.272851	0.00920198				Capza2	0.918222	-0.123085	0.272851	0.00920198
Gm14548	0.302069	-1.72705	0.273059	0.00922367				Gm14548	0.302069	-1.72705	0.273059	0.00922367
Dennd1c	0.59257	-0.754943	0.273223	0.00924782				Dennd1c	0.59257	-0.754943	0.273223	0.00924782
Nup98	1.13395	0.181351	0.273223	0.00925855				Nup98	1.13395	0.181351	0.273223	0.00925855
Reps1	1.0734	0.102184	0.274327	0.00931069				Reps1	1.0734	0.102184	0.274327	0.00931069
Khdrbs2	0.854671	-0.226558	0.27608	0.00943005				Khdrbs2	0.854671	-0.226558	0.27608	0.00943005
Stambpl1	0.865441	-0.208492	0.27608	0.00943239				Stambpl1	0.865441	-0.208492	0.27608	0.00943239
Sel1l3	1.3996	0.485015	0.27608	0.00943534				Sel1l3	1.3996	0.485015	0.27608	0.00943534
Olfr1383	0.685831	-0.544075	0.27608	0.00944031				Olfr1383	0.685831	-0.544075	0.27608	0.00944031
Pkdrej	0.64394	-0.635002	0.27608	0.00944432				Pkdrej	0.64394	-0.635002	0.27608	0.00944432
Slc17a6	0.833052	-0.263521	0.276125	0.0094607				Slc17a6	0.833052	-0.263521	0.276125	0.0094607
Nr1h4	1.65492	0.726765	0.276348	0.00948318				Nr1h4	1.65492	0.726765	0.276348	0.00948318
Gtf2a2	0.892014	-0.164861	0.276894	0.00953944				Gtf2a2	0.892014	-0.164861	0.276894	0.00953944
Rgs17	0.774853	-0.368006	0.276894	0.00954101				Rgs17	0.774853	-0.368006	0.276894	0.00954101
Irx3	1.32762	0.408838	0.276894	0.00954654				Irx3	1.32762	0.408838	0.276894	0.00954654
Trappc2	0.912208	-0.132565	0.277193	0.00959581				Trappc2	0.912208	-0.132565	0.277193	0.00959581
Rasa4	0.758438	-0.398898	0.277193	0.00960056				Rasa4	0.758438	-0.398898	0.277193	0.00960056
Mafg	1.08694	0.120268	0.277193	0.00961086				Mafg	1.08694	0.120268	0.277193	0.00961086
Syt1	0.757882	-0.399955	0.277193	0.0096164				Syt1	0.757882	-0.399955	0.277193	0.0096164
Cd37	0.535301	-0.901578	0.278094	0.00968208				Cd37	0.535301	-0.901578	0.278094	0.00968208
Pde4b	1.14276	0.192524	0.278094	0.0096921				Pde4b	1.14276	0.192524	0.278094	0.0096921
Cmas	0.904886	-0.144192	0.278094	0.00969244				Cmas	0.904886	-0.144192	0.278094	0.00969244
Metap2	0.936048	-0.0953461	0.278766	0.00973083				Metap2	0.936048	-0.0953461	0.278766	0.00973083
Phf21a	1.09513	0.131105	0.279282	0.00979281				Phf21a	1.09513	0.131105	0.279282	0.00979281
Csf3r	0.374436	-1.41721	0.279282	0.00979348				Csf3r	0.374436	-1.41721	0.279282	0.00979348
Psma7	0.901313	-0.1499	0.279282	0.00979752				Psma7	0.901313	-0.1499	0.279282	0.00979752
Samsn1	0.50803	-0.977014	0.279282	0.00984388				Samsn1	0.50803	-0.977014	0.279282	0.00984388
Ccnjl	1.44	0.526065	0.279282	0.00985178				Ccnjl	1.44	0.526065	0.279282	0.00985178
Numa1	1.09071	0.125268	0.279282	0.00985384				Numa1	1.09071	0.125268	0.279282	0.00985384
Gm5785	0.797524	-0.3264	0.27995	0.00989244				Gm5785	0.797524	-0.3264	0.27995	0.00989244
Map7	1.24116	0.311688	0.280363	0.00992921				Map7	1.24116	0.311688	0.280363	0.00992921
Hephl1	0.584799	-0.773987	0.280363	0.00993715				Hephl1	0.584799	-0.773987	0.280363	0.00993715
Snx7	0.82548	-0.276695	0.281039	0.00997619				Snx7	0.82548	-0.276695	0.281039	0.00997619
H2-Q9	0.315255	-1.66541	0.282053	0.0100273				H2-Q9	0.315255	-1.66541	0.282053	0.0100273
Fam126a	0.837443	-0.255938	0.282417	0.0100554				Fam126a	0.837443	-0.255938	0.282417	0.0100554
Npr2	0.916242	-0.126199	0.282607	0.0100774				Npr2	0.916242	-0.126199	0.282607	0.0100774
Plekhm2	1.11057	0.151296	0.282806	0.0101061				Plekhm2	1.11057	0.151296	0.282806	0.0101061
Hs3st1	1.16592	0.221469	0.282806	0.0101189				Hs3st1	1.16592	0.221469	0.282806	0.0101189
Tctex1d2	0.753102	-0.409083	0.282806	0.0101328				Tctex1d2	0.753102	-0.409083	0.282806	0.0101328
Rxra	1.1292	0.175301	0.282806	0.0101486				Rxra	1.1292	0.175301	0.282806	0.0101486
Notch4	1.21977	0.286608	0.282806	0.0101604				Notch4	1.21977	0.286608	0.282806	0.0101604
Bmx	0.716029	-0.48191	0.283321	0.0101941				Bmx	0.716029	-0.48191	0.283321	0.0101941
Nisch	1.11038	0.151051	0.285172	0.0102974				Nisch	1.11038	0.151051	0.285172	0.0102974
Ankrd34c	0.728114	-0.457763	0.285172	0.0102989				Ankrd34c	0.728114	-0.457763	0.285172	0.0102989
Sdc1	0.78012	-0.358231	0.285172	0.0103067				Sdc1	0.78012	-0.358231	0.285172	0.0103067
Slc7a2	1.22228	0.289573	0.285347	0.0103283				Slc7a2	1.22228	0.289573	0.285347	0.0103283
Evx1	3.01231	1.59087	0.285558	0.0103727				Evx1	3.01231	1.59087	0.285558	0.0103727
Itm2a	0.897177	-0.156536	0.285558	0.0103727				Itm2a	0.897177	-0.156536	0.285558	0.0103727
Tomm7	0.844111	-0.244496	0.285558	0.010382				Tomm7	0.844111	-0.244496	0.285558	0.010382
Lix1	0.574009	-0.800854	0.286682	0.010444				Lix1	0.574009	-0.800854	0.286682	0.010444
Exoc4	1.09838	0.135372	0.286682	0.0104536				Exoc4	1.09838	0.135372	0.286682	0.0104536
Txndc11	1.10576	0.145033	0.28731	0.0104919				Txndc11	1.10576	0.145033	0.28731	0.0104919
Commd3	0.894165	-0.161386	0.28777	0.0105242				Commd3	0.894165	-0.161386	0.28777	0.0105242
Pigp	0.883928	-0.177999	0.288214	0.0105662				Pigp	0.883928	-0.177999	0.288214	0.0105662
Pard3	1.09809	0.134992	0.288214	0.0105924				Pard3	1.09809	0.134992	0.288214	0.0105924
Acyp2	0.81645	-0.292564	0.288214	0.0106054				Acyp2	0.81645	-0.292564	0.288214	0.0106054
Arpc5	0.9147	-0.128629	0.288214	0.0106174				Arpc5	0.9147	-0.128629	0.288214	0.0106174
Clec7a	0.596626	-0.745102	0.288214	0.0106369				Clec7a	0.596626	-0.745102	0.288214	0.0106369
Cbx4	1.09684	0.133347	0.288214	0.0106582				Cbx4	1.09684	0.133347	0.288214	0.0106582
Car14	1.33185	0.413436	0.288214	0.0106643				Car14	1.33185	0.413436	0.288214	0.0106643
Yars	1.10921	0.149528	0.288384	0.0106891				Yars	1.10921	0.149528	0.288384	0.0106891
Slc26a5	2.83431	1.503	0.288384	0.010703				Slc26a5	2.83431	1.503	0.288384	0.010703
Pstpip1	0.528202	-0.920839	0.288384	0.0107225				Pstpip1	0.528202	-0.920839	0.288384	0.0107225
Ascc2	1.12026	0.16383	0.288384	0.0107325				Ascc2	1.12026	0.16383	0.288384	0.0107325
Ptpra	1.05945	0.0833099	0.28943	0.010787				Ptpra	1.05945	0.0833099	0.28943	0.010787
Gng13	0.509015	-0.974221	0.289558	0.0108091				Gng13	0.509015	-0.974221	0.289558	0.0108091
Map3k15	0.627426	-0.672483	0.289558	0.0108228				Map3k15	0.627426	-0.672483	0.289558	0.0108228
Plekhm1	1.09308	0.128397	0.289659	0.0108576				Plekhm1	1.09308	0.128397	0.289659	0.0108576
BC024978	1.17076	0.227449	0.289659	0.0108731				BC024978	1.17076	0.227449	0.289659	0.0108731
1110059E24Rik	0.873569	-0.195006	0.289659	0.010882				1110059E24Rik	0.873569	-0.195006	0.289659	0.010882
Cnot11	1.10197	0.140081	0.289659	0.0108945				Cnot11	1.10197	0.140081	0.289659	0.0108945
Plekha3	1.10874	0.148922	0.289659	0.0109139				Plekha3	1.10874	0.148922	0.289659	0.0109139
Tmem50a	0.897919	-0.155342	0.289659	0.01092				Tmem50a	0.897919	-0.155342	0.289659	0.01092
Arhgef18	1.09275	0.12796	0.289903	0.0109586				Arhgef18	1.09275	0.12796	0.289903	0.0109586
Tmem191c	0.76609	-0.384414	0.289903	0.010963				Tmem191c	0.76609	-0.384414	0.289903	0.010963
Ints3	1.07093	0.0988634	0.289903	0.0109759				Ints3	1.07093	0.0988634	0.289903	0.0109759
Tspan4	0.815842	-0.293638	0.28998	0.0109943				Tspan4	0.815842	-0.293638	0.28998	0.0109943
Ppp1r26	1.12655	0.171905	0.290554	0.0110394				Ppp1r26	1.12655	0.171905	0.290554	0.0110394
Nol3	0.869567	-0.201631	0.290554	0.0110485				Nol3	0.869567	-0.201631	0.290554	0.0110485
Mbd1	1.11488	0.156883	0.290554	0.0110738				Mbd1	1.11488	0.156883	0.290554	0.0110738
Mag	1.26188	0.335576	0.290554	0.0110797				Mag	1.26188	0.335576	0.290554	0.0110797
Ramac	0.874019	-0.194264	0.290554	0.0111249				Ramac	0.874019	-0.194264	0.290554	0.0111249
Zic5	1.34902	0.431911	0.290554	0.0111317				Zic5	1.34902	0.431911	0.290554	0.0111317
Ms4a1	0.368146	-1.44165	0.290554	0.0111369				Ms4a1	0.368146	-1.44165	0.290554	0.0111369
Mink1	1.09279	0.12801	0.290554	0.0111409				Mink1	1.09279	0.12801	0.290554	0.0111409
Psen1	1.07097	0.0989157	0.29122	0.0111821				Psen1	1.07097	0.0989157	0.29122	0.0111821
Cnot4	1.09477	0.130627	0.2918	0.0112287				Cnot4	1.09477	0.130627	0.2918	0.0112287
Akt2	1.19549	0.257604	0.2918	0.0112357				Akt2	1.19549	0.257604	0.2918	0.0112357
Ccna2	0.56309	-0.828562	0.293049	0.0113135				Ccna2	0.56309	-0.828562	0.293049	0.0113135
Foxf2	1.3151	0.395174	0.293049	0.0113153				Foxf2	1.3151	0.395174	0.293049	0.0113153
Ipcef1	0.397854	-1.32969	0.293103	0.0113527				Ipcef1	0.397854	-1.32969	0.293103	0.0113527
Blk	0.290139	-1.78519	0.293103	0.0113744				Blk	0.290139	-1.78519	0.293103	0.0113744
Bloc1s2	0.854471	-0.226897	0.293103	0.0113795				Bloc1s2	0.854471	-0.226897	0.293103	0.0113795
Crabp1	0.6608	-0.597715	0.293103	0.0113804				Crabp1	0.6608	-0.597715	0.293103	0.0113804
Susd6	1.12768	0.173356	0.293301	0.0114237				Susd6	1.12768	0.173356	0.293301	0.0114237
Ralgds	1.16485	0.220145	0.293301	0.0114487				Ralgds	1.16485	0.220145	0.293301	0.0114487
Osbp2	1.20443	0.268353	0.293301	0.0114685				Osbp2	1.20443	0.268353	0.293301	0.0114685
Dnajc17	0.833097	-0.263443	0.293301	0.0114722				Dnajc17	0.833097	-0.263443	0.293301	0.0114722
Lpl	0.709669	-0.494782	0.293301	0.0114825				Lpl	0.709669	-0.494782	0.293301	0.0114825
Mnat1	0.837228	-0.256307	0.294197	0.0115384				Mnat1	0.837228	-0.256307	0.294197	0.0115384
Spsb1	1.19484	0.256819	0.294197	0.0115492				Spsb1	1.19484	0.256819	0.294197	0.0115492
Itgam	0.513429	-0.961762	0.294249	0.0115795				Itgam	0.513429	-0.961762	0.294249	0.0115795
Plbd1	0.542436	-0.882476	0.294249	0.0115829				Plbd1	0.542436	-0.882476	0.294249	0.0115829
Plcg2	0.740219	-0.433976	0.29474	0.0116303				Plcg2	0.740219	-0.433976	0.29474	0.0116303
Dlg5	1.1855	0.245494	0.29474	0.0116578				Dlg5	1.1855	0.245494	0.29474	0.0116578
Aox2	1.63505	0.709338	0.29474	0.0116585				Aox2	1.63505	0.709338	0.29474	0.0116585
Zwint	0.856723	-0.223099	0.29474	0.0116814				Zwint	0.856723	-0.223099	0.29474	0.0116814
Serpinb6b	0.685767	-0.544209	0.29474	0.0116901				Serpinb6b	0.685767	-0.544209	0.29474	0.0116901
LOC118568340	1.3854	0.470301	0.29474	0.0116972				LOC118568340	1.3854	0.470301	0.29474	0.0116972
Il12rb1	1.39132	0.476451	0.29587	0.0117579				Il12rb1	1.39132	0.476451	0.29587	0.0117579
Ermap	0.472748	-1.08086	0.295935	0.0117764				Ermap	0.472748	-1.08086	0.295935	0.0117764
Rragc	0.933615	-0.099101	0.296376	0.0118348				Rragc	0.933615	-0.099101	0.296376	0.0118348
Tmem131	1.08559	0.118473	0.296376	0.0118371				Tmem131	1.08559	0.118473	0.296376	0.0118371
Mertk	1.26176	0.335438	0.296376	0.0118951				Mertk	1.26176	0.335438	0.296376	0.0118951
Slc10a6	1.90169	0.927282	0.296376	0.011911				Slc10a6	1.90169	0.927282	0.296376	0.011911
Atp5h	0.867451	-0.205145	0.296376	0.0119124				Atp5h	0.867451	-0.205145	0.296376	0.0119124
Sh2b1	1.08	0.111027	0.296376	0.0119208				Sh2b1	1.08	0.111027	0.296376	0.0119208
Acsl3	1.22648	0.294526	0.296376	0.0119212				Acsl3	1.22648	0.294526	0.296376	0.0119212
4930447C04Rik	0.673637	-0.569956	0.29642	0.0119389				4930447C04Rik	0.673637	-0.569956	0.29642	0.0119389
Map3k6	1.31703	0.397283	0.297135	0.0119837				Map3k6	1.31703	0.397283	0.297135	0.0119837
Mcam	0.822903	-0.281206	0.29775	0.0120245				Mcam	0.822903	-0.281206	0.29775	0.0120245
Plaur	0.406728	-1.29786	0.298174	0.0120683				Plaur	0.406728	-1.29786	0.298174	0.0120683
Ppp4r1	1.12136	0.16525	0.298174	0.0120874				Ppp4r1	1.12136	0.16525	0.298174	0.0120874
Tstd3	0.84967	-0.235025	0.298174	0.0120897				Tstd3	0.84967	-0.235025	0.298174	0.0120897
Rbms2	1.10559	0.144822	0.298262	0.0121093				Rbms2	1.10559	0.144822	0.298262	0.0121093
Zcrb1	0.854566	-0.226736	0.299088	0.0121588				Zcrb1	0.854566	-0.226736	0.299088	0.0121588
Bicra	1.16668	0.222415	0.300245	0.012236				Bicra	1.16668	0.222415	0.300245	0.012236
Plin4	1.4575	0.5435	0.300245	0.0122381				Plin4	1.4575	0.5435	0.300245	0.0122381
Ddx50	0.905484	-0.143239	0.302054	0.0123303				Ddx50	0.905484	-0.143239	0.302054	0.0123303
Pnrc1	1.11614	0.158515	0.302054	0.0123443				Pnrc1	1.11614	0.158515	0.302054	0.0123443
Cks2	0.559568	-0.837614	0.303233	0.0124088				Cks2	0.559568	-0.837614	0.303233	0.0124088
Lrrc8d	1.18278	0.242178	0.303791	0.012458				Lrrc8d	1.18278	0.242178	0.303791	0.012458
Smim18	0.715509	-0.482958	0.303791	0.0124815				Smim18	0.715509	-0.482958	0.303791	0.0124815
Cbx6	1.15251	0.204782	0.303791	0.0125009				Cbx6	1.15251	0.204782	0.303791	0.0125009
Trpc5	2.54124	1.34553	0.303791	0.0125011				Trpc5	2.54124	1.34553	0.303791	0.0125011
Ndufb2	0.845274	-0.24251	0.303791	0.012519				Ndufb2	0.845274	-0.24251	0.303791	0.012519
Cit	0.830846	-0.267347	0.303791	0.0125353				Cit	0.830846	-0.267347	0.303791	0.0125353
Vldlr	1.28563	0.362476	0.303791	0.0125458				Vldlr	1.28563	0.362476	0.303791	0.0125458
Mypn	1.43623	0.522284	0.303849	0.0125798				Mypn	1.43623	0.522284	0.303849	0.0125798
Rora	1.22875	0.297191	0.303849	0.0125808				Rora	1.22875	0.297191	0.303849	0.0125808
Naa38	0.837977	-0.255017	0.303947	0.0126057				Naa38	0.837977	-0.255017	0.303947	0.0126057
Stap1	0.415885	-1.26574	0.303947	0.0126232				Stap1	0.415885	-1.26574	0.303947	0.0126232
Slc1a4	1.16067	0.214956	0.303947	0.0126339				Slc1a4	1.16067	0.214956	0.303947	0.0126339
Pex7	0.879697	-0.184922	0.304271	0.0126636				Pex7	0.879697	-0.184922	0.304271	0.0126636
Pck2	1.11874	0.161872	0.304438	0.012687				Pck2	1.11874	0.161872	0.304438	0.012687
Bub1	0.353962	-1.49833	0.304486	0.0127053				Bub1	0.353962	-1.49833	0.304486	0.0127053
Cd79b	0.452531	-1.14391	0.304569	0.0127251				Cd79b	0.452531	-1.14391	0.304569	0.0127251
Cacng4	1.28822	0.36538	0.305218	0.0128139				Cacng4	1.28822	0.36538	0.305218	0.0128139
Kcnq5	0.73167	-0.450735	0.305218	0.0128173				Kcnq5	0.73167	-0.450735	0.305218	0.0128173
Polr2h	0.826784	-0.274417	0.305218	0.0128178				Polr2h	0.826784	-0.274417	0.305218	0.0128178
Eml2	0.897502	-0.156012	0.30529	0.0128596				Eml2	0.897502	-0.156012	0.30529	0.0128596
Cd300ld	0.530637	-0.914201	0.30529	0.0128708				Cd300ld	0.530637	-0.914201	0.30529	0.0128708
Nudt15	0.839264	-0.252803	0.30529	0.0128715				Nudt15	0.839264	-0.252803	0.30529	0.0128715
Dpf2	1.08323	0.115344	0.30529	0.0128864				Dpf2	1.08323	0.115344	0.30529	0.0128864
Lyrm7	0.856893	-0.222812	0.305857	0.0129268				Lyrm7	0.856893	-0.222812	0.305857	0.0129268
Rab39	0.466361	-1.10048	0.306055	0.0129516				Rab39	0.466361	-1.10048	0.306055	0.0129516
Dock11	0.809089	-0.305629	0.306169	0.0129833				Dock11	0.809089	-0.305629	0.306169	0.0129833
Spg20	1.21497	0.280926	0.306169	0.0130118				Spg20	1.21497	0.280926	0.306169	0.0130118
Lamp5	4.86615	2.28278	0.306169	0.0130279				Lamp5	4.86615	2.28278	0.306169	0.0130279
Nomo1	1.07754	0.107738	0.306169	0.0130842				Nomo1	1.07754	0.107738	0.306169	0.0130842
Ccdc62	0.800776	-0.320529	0.306169	0.0131				Ccdc62	0.800776	-0.320529	0.306169	0.0131
Mfsd2a	1.17571	0.233535	0.306169	0.0131064				Mfsd2a	1.17571	0.233535	0.306169	0.0131064
Grik1	0.644747	-0.633196	0.306169	0.0131292				Grik1	0.644747	-0.633196	0.306169	0.0131292
Matk	0.806155	-0.310871	0.306169	0.013134				Matk	0.806155	-0.310871	0.306169	0.013134
Pacs2	1.11524	0.15736	0.306169	0.0131345				Pacs2	1.11524	0.15736	0.306169	0.0131345
Lyz1	0.544076	-0.878119	0.306169	0.0131371				Lyz1	0.544076	-0.878119	0.306169	0.0131371
Luzp2	1.34157	0.423927	0.306169	0.0131373				Luzp2	1.34157	0.423927	0.306169	0.0131373
Maf	1.11138	0.152347	0.307099	0.0131937				Maf	1.11138	0.152347	0.307099	0.0131937
Tex30	0.741656	-0.431178	0.307239	0.0132162				Tex30	0.741656	-0.431178	0.307239	0.0132162
Dok2	0.615032	-0.701268	0.307692	0.0132645				Dok2	0.615032	-0.701268	0.307692	0.0132645
Ptpn23	1.08269	0.114616	0.307692	0.0133569				Ptpn23	1.08269	0.114616	0.307692	0.0133569
Akr1c14	0.617196	-0.696198	0.307692	0.013357				Akr1c14	0.617196	-0.696198	0.307692	0.013357
Zfp592	1.10267	0.140998	0.307692	0.0133617				Zfp592	1.10267	0.140998	0.307692	0.0133617
Sympk	1.08711	0.120503	0.307692	0.0133745				Sympk	1.08711	0.120503	0.307692	0.0133745
Sostdc1	0.823199	-0.280687	0.307692	0.0133857				Sostdc1	0.823199	-0.280687	0.307692	0.0133857
Rhd	0.461637	-1.11517	0.307692	0.0134016				Rhd	0.461637	-1.11517	0.307692	0.0134016
Tmem168	0.872024	-0.19756	0.307692	0.0134239				Tmem168	0.872024	-0.19756	0.307692	0.0134239
Churc1	0.862382	-0.213601	0.307692	0.0134275				Churc1	0.862382	-0.213601	0.307692	0.0134275
Prkd2	1.16594	0.221493	0.307692	0.0134565				Prkd2	1.16594	0.221493	0.307692	0.0134565
Txn1	0.871073	-0.199134	0.307692	0.0134747				Txn1	0.871073	-0.199134	0.307692	0.0134747
Slc28a2	0.323303	-1.62904	0.307692	0.0134792				Slc28a2	0.323303	-1.62904	0.307692	0.0134792
Grrp1	0.771928	-0.373462	0.307692	0.0134799				Grrp1	0.771928	-0.373462	0.307692	0.0134799
Ints10	1.09568	0.13183	0.307692	0.0134816				Ints10	1.09568	0.13183	0.307692	0.0134816
Myh1	6.0212	2.59005	0.307692	0.0134836				Myh1	6.0212	2.59005	0.307692	0.0134836
Plaat1	0.879887	-0.184609	0.307692	0.0135001				Plaat1	0.879887	-0.184609	0.307692	0.0135001
Thoc1	0.881915	-0.181289	0.308057	0.0135326				Thoc1	0.881915	-0.181289	0.308057	0.0135326
Gm45927	1.32055	0.401138	0.308836	0.0135834				Gm45927	1.32055	0.401138	0.308836	0.0135834
Napg	0.929213	-0.105919	0.309327	0.0136216				Napg	0.929213	-0.105919	0.309327	0.0136216
Gnl1	0.927086	-0.109225	0.311027	0.0137299				Gnl1	0.927086	-0.109225	0.311027	0.0137299
BC051142	0.7445	-0.425656	0.31214	0.0138007				BC051142	0.7445	-0.425656	0.31214	0.0138007
Slc38a3	1.27413	0.349508	0.31214	0.0138145				Slc38a3	1.27413	0.349508	0.31214	0.0138145
Sox8	1.23115	0.300002	0.31214	0.0138293				Sox8	1.23115	0.300002	0.31214	0.0138293
Fgf12	0.819402	-0.287357	0.312304	0.0138738				Fgf12	0.819402	-0.287357	0.312304	0.0138738
Ggnbp2	0.912036	-0.132838	0.312304	0.0138815				Ggnbp2	0.912036	-0.132838	0.312304	0.0138815
Ypel5	0.916774	-0.125362	0.312304	0.0139345				Ypel5	0.916774	-0.125362	0.312304	0.0139345
Sqor	0.813074	-0.298541	0.312304	0.0139727				Sqor	0.813074	-0.298541	0.312304	0.0139727
Osm	0.300922	-1.73254	0.312304	0.0139734				Osm	0.300922	-1.73254	0.312304	0.0139734
Zfp703	1.11146	0.152458	0.312304	0.0139797				Zfp703	1.11146	0.152458	0.312304	0.0139797
Nccrp1	0.622098	-0.684787	0.312304	0.0139932				Nccrp1	0.622098	-0.684787	0.312304	0.0139932
Fam111a	0.544604	-0.876721	0.312304	0.0140117				Fam111a	0.544604	-0.876721	0.312304	0.0140117
Bcar3	1.14338	0.193301	0.312304	0.0140132				Bcar3	1.14338	0.193301	0.312304	0.0140132
Rasgrp1	1.38977	0.474844	0.312304	0.0140302				Rasgrp1	1.38977	0.474844	0.312304	0.0140302
Nr2f1	1.24421	0.315231	0.312304	0.0140336				Nr2f1	1.24421	0.315231	0.312304	0.0140336
Gna12	1.14332	0.19323	0.312304	0.0140378				Gna12	1.14332	0.19323	0.312304	0.0140378
Diras1	0.891902	-0.165043	0.312901	0.0141075				Diras1	0.891902	-0.165043	0.312901	0.0141075
Pik3r5	0.527964	-0.921487	0.312901	0.0141267				Pik3r5	0.527964	-0.921487	0.312901	0.0141267
Trappc6b	0.90374	-0.14602	0.312901	0.0141325				Trappc6b	0.90374	-0.14602	0.312901	0.0141325
Hnrnpa1	0.935182	-0.0966814	0.312901	0.0141564				Hnrnpa1	0.935182	-0.0966814	0.312901	0.0141564
Mprip	1.0829	0.114894	0.312901	0.0141611				Mprip	1.0829	0.114894	0.312901	0.0141611
Pou4f1	0.853619	-0.228336	0.312901	0.0141655				Pou4f1	0.853619	-0.228336	0.312901	0.0141655
Emc3	1.07014	0.0978054	0.313735	0.0142288				Emc3	1.07014	0.0978054	0.313735	0.0142288
Ncan	1.22934	0.29789	0.313735	0.0142454				Ncan	1.22934	0.29789	0.313735	0.0142454
Hip1	1.13009	0.176439	0.313735	0.0142568				Hip1	1.13009	0.176439	0.313735	0.0142568
Apoa4	2.21981	1.15044	0.313735	0.0142706				Apoa4	2.21981	1.15044	0.313735	0.0142706
Arl4a	0.898881	-0.153798	0.313944	0.014297				Arl4a	0.898881	-0.153798	0.313944	0.014297
Ccl6	0.515144	-0.956952	0.314112	0.0143215				Ccl6	0.515144	-0.956952	0.314112	0.0143215
Zmiz1	1.20053	0.263674	0.314292	0.0143466				Zmiz1	1.20053	0.263674	0.314292	0.0143466
Trnau1ap	0.854555	-0.226755	0.314364	0.0143668				Trnau1ap	0.854555	-0.226755	0.314364	0.0143668
Plat	1.19724	0.259711	0.314502	0.01439				Plat	1.19724	0.259711	0.314502	0.01439
Sema3c	1.20458	0.26853	0.315403	0.0144481				Sema3c	1.20458	0.26853	0.315403	0.0144481
Serpina3n	0.5212	-0.940092	0.316964	0.0145366				Serpina3n	0.5212	-0.940092	0.316964	0.0145366
Vit	1.31455	0.394567	0.317045	0.0145607				Vit	1.31455	0.394567	0.317045	0.0145607
Heyl	1.31176	0.391501	0.317045	0.0145744				Heyl	1.31176	0.391501	0.317045	0.0145744
Psmd6	0.924128	-0.113836	0.317742	0.0146386				Psmd6	0.924128	-0.113836	0.317742	0.0146386
Brd2	1.07282	0.101408	0.317742	0.014652				Brd2	1.07282	0.101408	0.317742	0.014652
Tle6	0.731961	-0.450162	0.317742	0.0146577				Tle6	0.731961	-0.450162	0.317742	0.0146577
Rsad2	0.650771	-0.619778	0.31789	0.0146816				Rsad2	0.650771	-0.619778	0.31789	0.0146816
Hhip	1.31994	0.400471	0.318244	0.014715				Hhip	1.31994	0.400471	0.318244	0.014715
C130074G19Rik	0.865993	-0.207573	0.318641	0.0147542				C130074G19Rik	0.865993	-0.207573	0.318641	0.0147542
Myrf	1.32882	0.410141	0.318641	0.014783				Myrf	1.32882	0.410141	0.318641	0.014783
Ecscr	0.830533	-0.267891	0.318641	0.0147891				Ecscr	0.830533	-0.267891	0.318641	0.0147891
Efcab14	1.11125	0.152188	0.318641	0.014808				Efcab14	1.11125	0.152188	0.318641	0.014808
Art4	0.80487	-0.313172	0.318641	0.0148624				Art4	0.80487	-0.313172	0.318641	0.0148624
Coa6	0.810666	-0.30282	0.318641	0.014865				Coa6	0.810666	-0.30282	0.318641	0.014865
Blnk	0.723508	-0.466919	0.318641	0.0148702				Blnk	0.723508	-0.466919	0.318641	0.0148702
Bhlha15	1.85301	0.889873	0.319218	0.0149143				Bhlha15	1.85301	0.889873	0.319218	0.0149143
Smim14	1.09099	0.125644	0.319831	0.0149601				Smim14	1.09099	0.125644	0.319831	0.0149601
Mb21d2	1.15677	0.210106	0.319866	0.0149789				Mb21d2	1.15677	0.210106	0.319866	0.0149789
Rbm10	1.07692	0.106908	0.320269	0.015015				Rbm10	1.07692	0.106908	0.320269	0.015015
Dtx1	1.30825	0.387638	0.320419	0.0150507				Dtx1	1.30825	0.387638	0.320419	0.0150507
Larp1	1.08404	0.116418	0.320419	0.0150857				Larp1	1.08404	0.116418	0.320419	0.0150857
Shisa8	0.793558	-0.333593	0.320419	0.0150977				Shisa8	0.793558	-0.333593	0.320419	0.0150977
Ndufc2	0.896524	-0.157586	0.320419	0.0151012				Ndufc2	0.896524	-0.157586	0.320419	0.0151012
R3hdm2	1.11138	0.15235	0.320419	0.0151081				R3hdm2	1.11138	0.15235	0.320419	0.0151081
Zfp628	1.15609	0.209256	0.321494	0.0151761				Zfp628	1.15609	0.209256	0.321494	0.0151761
Gypa	0.378911	-1.40007	0.321852	0.0152102				Gypa	0.378911	-1.40007	0.321852	0.0152102
Setbp1	1.26268	0.336492	0.32216	0.0152421				Setbp1	1.26268	0.336492	0.32216	0.0152421
Gm765	0.658388	-0.60299	0.323179	0.0153199				Gm765	0.658388	-0.60299	0.323179	0.0153199
Cables1	1.2426	0.313365	0.323179	0.015325				Cables1	1.2426	0.313365	0.323179	0.015325
Ppef1	0.434069	-1.204	0.324263	0.0153938				Ppef1	0.434069	-1.204	0.324263	0.0153938
Cnp	1.10455	0.143465	0.324435	0.0154194				Cnp	1.10455	0.143465	0.324435	0.0154194
Tfrc	0.827752	-0.27273	0.32473	0.0154718				Tfrc	0.827752	-0.27273	0.32473	0.0154718
Golph3l	1.10944	0.149826	0.32473	0.0154834				Golph3l	1.10944	0.149826	0.32473	0.0154834
Tec	0.865671	-0.20811	0.32473	0.0154857				Tec	0.865671	-0.20811	0.32473	0.0154857
Alox5	0.475956	-1.0711	0.325012	0.015543				Alox5	0.475956	-1.0711	0.325012	0.015543
Fkbp11	0.722288	-0.469355	0.325012	0.015549				Fkbp11	0.722288	-0.469355	0.325012	0.015549
Midn	1.109	0.149262	0.325012	0.0155515				Midn	1.109	0.149262	0.325012	0.0155515
Gm6710	0.6391	-0.645886	0.32548	0.0155914				Gm6710	0.6391	-0.645886	0.32548	0.0155914
Mppe1	0.88455	-0.176985	0.325556	0.0156126				Mppe1	0.88455	-0.176985	0.325556	0.0156126
Pcx	1.09036	0.124804	0.325751	0.0156554				Pcx	1.09036	0.124804	0.325751	0.0156554
Kcnb2	0.758217	-0.399317	0.325751	0.0156608				Kcnb2	0.758217	-0.399317	0.325751	0.0156608
Idi1	0.922967	-0.115648	0.325751	0.0156751				Idi1	0.922967	-0.115648	0.325751	0.0156751
Snx33	1.16817	0.224245	0.325751	0.0156919				Snx33	1.16817	0.224245	0.325751	0.0156919
Inpp5j	1.14422	0.19436	0.326095	0.0157448				Inpp5j	1.14422	0.19436	0.326095	0.0157448
Chrna7	1.28091	0.357165	0.326095	0.0157574				Chrna7	1.28091	0.357165	0.326095	0.0157574
Aldh1a1	1.28542	0.362234	0.326095	0.015761				Aldh1a1	1.28542	0.362234	0.326095	0.015761
Tspan32	0.555794	-0.847377	0.326863	0.0158157				Tspan32	0.555794	-0.847377	0.326863	0.0158157
Pir	0.786801	-0.345929	0.32759	0.0158684				Pir	0.786801	-0.345929	0.32759	0.0158684
Trp53bp2	1.14575	0.196295	0.328053	0.0159085				Trp53bp2	1.14575	0.196295	0.328053	0.0159085
Atat1	1.11501	0.157051	0.328678	0.0159565				Atat1	1.11501	0.157051	0.328678	0.0159565
Actn4	1.1664	0.222064	0.328719	0.0159879				Actn4	1.1664	0.222064	0.328719	0.0159879
Cd53	0.635282	-0.654531	0.328719	0.0159938				Cd53	0.635282	-0.654531	0.328719	0.0159938
Carhsp1	1.14517	0.195564	0.329535	0.0160511				Carhsp1	1.14517	0.195564	0.329535	0.0160511
Zgpat	1.0984	0.135399	0.329668	0.016116				Zgpat	1.0984	0.135399	0.329668	0.016116
Chmp4c	1.62423	0.699753	0.329668	0.0161209				Chmp4c	1.62423	0.699753	0.329668	0.0161209
Wnk2	1.15899	0.21287	0.329668	0.0161259				Wnk2	1.15899	0.21287	0.329668	0.0161259
Cphx1	2.53329	1.34101	0.329668	0.0161284				Cphx1	2.53329	1.34101	0.329668	0.0161284
Rusc2	1.09277	0.127988	0.330261	0.0161791				Rusc2	1.09277	0.127988	0.330261	0.0161791
Igfbp5	1.21665	0.28292	0.330261	0.0161929				Igfbp5	1.21665	0.28292	0.330261	0.0161929
Zfp994	0.769566	-0.377884	0.330282	0.0162291				Zfp994	0.769566	-0.377884	0.330282	0.0162291
Cybb	0.511138	-0.968215	0.330282	0.0162294				Cybb	0.511138	-0.968215	0.330282	0.0162294
Guca1a	0.405628	-1.30177	0.332737	0.0163679				Guca1a	0.405628	-1.30177	0.332737	0.0163679
Chst2	0.916233	-0.126214	0.33328	0.0164125				Chst2	0.916233	-0.126214	0.33328	0.0164125
Fmo2	0.756721	-0.402166	0.333722	0.0164522				Fmo2	0.756721	-0.402166	0.333722	0.0164522
Dscaml1	1.40941	0.495096	0.333964	0.0164821				Dscaml1	1.40941	0.495096	0.333964	0.0164821
Nrip2	0.799122	-0.323513	0.334061	0.016511				Nrip2	0.799122	-0.323513	0.334061	0.016511
Prrc2a	1.10832	0.148378	0.334061	0.0165243				Prrc2a	1.10832	0.148378	0.334061	0.0165243
Map2k6	1.34985	0.4328	0.334061	0.0165407				Map2k6	1.34985	0.4328	0.334061	0.0165407
Stat5b	1.17662	0.234649	0.334694	0.01659				Stat5b	1.17662	0.234649	0.334694	0.01659
Pom121	1.12433	0.169059	0.336015	0.0166735				Pom121	1.12433	0.169059	0.336015	0.0166735
Kdm8	0.860441	-0.216853	0.336332	0.0167543				Kdm8	0.860441	-0.216853	0.336332	0.0167543
S100a9	0.279729	-1.8379	0.336332	0.0167905				S100a9	0.279729	-1.8379	0.336332	0.0167905
Pglyrp1	0.428794	-1.22164	0.336332	0.0167923				Pglyrp1	0.428794	-1.22164	0.336332	0.0167923
Fbxo33	0.892752	-0.163669	0.336332	0.016811				Fbxo33	0.892752	-0.163669	0.336332	0.016811
Nfe2l1	1.07476	0.104011	0.336332	0.0168129				Nfe2l1	1.07476	0.104011	0.336332	0.0168129
Sec31a	1.07221	0.100591	0.336332	0.0168131				Sec31a	1.07221	0.100591	0.336332	0.0168131
Cd300lb	0.373124	-1.42227	0.336332	0.0168367				Cd300lb	0.373124	-1.42227	0.336332	0.0168367
Smco3	0.858611	-0.219923	0.336332	0.0168515				Smco3	0.858611	-0.219923	0.336332	0.0168515
Stmn2	0.843376	-0.245753	0.336332	0.0168694				Stmn2	0.843376	-0.245753	0.336332	0.0168694
Cntn5	1.18969	0.250586	0.336332	0.0168699				Cntn5	1.18969	0.250586	0.336332	0.0168699
Auts2	1.15861	0.212392	0.337226	0.0169453				Auts2	1.15861	0.212392	0.337226	0.0169453
Sec23ip	1.09541	0.131465	0.337226	0.0169514				Sec23ip	1.09541	0.131465	0.337226	0.0169514
Fxyd7	0.579031	-0.788288	0.337226	0.016969				Fxyd7	0.579031	-0.788288	0.337226	0.016969
Neurl3	0.613296	-0.705343	0.3373	0.0169909				Neurl3	0.613296	-0.705343	0.3373	0.0169909
Khsrp	1.10154	0.139517	0.337951	0.0170521				Khsrp	1.10154	0.139517	0.337951	0.0170521
Fxyd3	0.856582	-0.223337	0.337951	0.0170781				Fxyd3	0.856582	-0.223337	0.337951	0.0170781
Pvalb	0.855727	-0.224778	0.337956	0.0170965				Pvalb	0.855727	-0.224778	0.337956	0.0170965
Cnn2	0.777818	-0.362496	0.338419	0.0171381				Cnn2	0.777818	-0.362496	0.338419	0.0171381
Enpp2	1.24196	0.312623	0.338971	0.0172005				Enpp2	1.24196	0.312623	0.338971	0.0172005
Abat	1.20708	0.271518	0.338971	0.0172025				Abat	1.20708	0.271518	0.338971	0.0172025
Rpn2	1.08048	0.111672	0.33969	0.0172601				Rpn2	1.08048	0.111672	0.33969	0.0172601
Etfa	0.908981	-0.137678	0.33969	0.0172819				Etfa	0.908981	-0.137678	0.33969	0.0172819
Sox9	1.25053	0.32254	0.340078	0.0173682				Sox9	1.25053	0.32254	0.340078	0.0173682
Git1	1.09112	0.125814	0.340078	0.0173718				Git1	1.09112	0.125814	0.340078	0.0173718
Sdc3	1.12662	0.172005	0.340078	0.0173983				Sdc3	1.12662	0.172005	0.340078	0.0173983
Asap2	1.15731	0.210781	0.340078	0.0174015				Asap2	1.15731	0.210781	0.340078	0.0174015
Slc32a1	3.49705	1.80614	0.340078	0.0174218				Slc32a1	3.49705	1.80614	0.340078	0.0174218
Snu13	0.930793	-0.103468	0.340078	0.017423				Snu13	0.930793	-0.103468	0.340078	0.017423
Moxd1	1.25234	0.324621	0.340788	0.0174979				Moxd1	1.25234	0.324621	0.340788	0.0174979
Gtf2h5	0.882108	-0.180972	0.340788	0.0175296				Gtf2h5	0.882108	-0.180972	0.340788	0.0175296
Neu4	1.72647	0.787823	0.340788	0.0175449				Neu4	1.72647	0.787823	0.340788	0.0175449
Prdx6	1.19056	0.251642	0.340788	0.0175497				Prdx6	1.19056	0.251642	0.340788	0.0175497
Apbb3	0.891198	-0.166182	0.340788	0.0175509				Apbb3	0.891198	-0.166182	0.340788	0.0175509
Gon4l	1.09324	0.128604	0.34116	0.0176201				Gon4l	1.09324	0.128604	0.34116	0.0176201
Atp5g3	0.897609	-0.15584	0.34116	0.0176211				Atp5g3	0.897609	-0.15584	0.34116	0.0176211
Epyc	1.78792	0.838279	0.34116	0.017625				Epyc	1.78792	0.838279	0.34116	0.017625
Lcn2	0.307543	-1.70114	0.341256	0.0176483				Lcn2	0.307543	-1.70114	0.341256	0.0176483
Ear1	0.272117	-1.8777	0.341712	0.0176902				Ear1	0.272117	-1.8777	0.341712	0.0176902
Irak1	1.0958	0.131986	0.341749	0.0177105				Irak1	1.0958	0.131986	0.341749	0.0177105
Pim3	1.1222	0.166335	0.345046	0.017952				Pim3	1.1222	0.166335	0.345046	0.017952
Tmem196	0.803753	-0.315177	0.345046	0.0179562				Tmem196	0.803753	-0.315177	0.345046	0.0179562
Casp1	0.616606	-0.69758	0.345046	0.0179597				Casp1	0.616606	-0.69758	0.345046	0.0179597
Borcs8	1.12355	0.16807	0.345046	0.0179655				Borcs8	1.12355	0.16807	0.345046	0.0179655
Psmb7	0.890522	-0.167278	0.345046	0.017974				Psmb7	0.890522	-0.167278	0.345046	0.017974
Ecel1	2.20113	1.13825	0.345953	0.0180398				Ecel1	2.20113	1.13825	0.345953	0.0180398
Nkx6-1	1.52448	0.608313	0.346078	0.0180814				Nkx6-1	1.52448	0.608313	0.346078	0.0180814
Piga	1.21345	0.279114	0.346078	0.0180835				Piga	1.21345	0.279114	0.346078	0.0180835
Ranbp3l	0.807147	-0.309097	0.346843	0.0181495				Ranbp3l	0.807147	-0.309097	0.346843	0.0181495
Fam205a3	1.37913	0.463758	0.346843	0.0181608				Fam205a3	1.37913	0.463758	0.346843	0.0181608
Pip4p2	1.07189	0.100158	0.347292	0.0182029				Pip4p2	1.07189	0.100158	0.347292	0.0182029
Emc9	0.818943	-0.288165	0.347357	0.0182251				Emc9	0.818943	-0.288165	0.347357	0.0182251
Rnf216	1.10421	0.143015	0.347357	0.0182437				Rnf216	1.10421	0.143015	0.347357	0.0182437
Errfi1	1.17881	0.237327	0.347521	0.018276				Errfi1	1.17881	0.237327	0.347521	0.018276
Gpr137c	0.861124	-0.215707	0.347521	0.0183069				Gpr137c	0.861124	-0.215707	0.347521	0.0183069
Prss34	0.295704	-1.75777	0.347521	0.0183083				Prss34	0.295704	-1.75777	0.347521	0.0183083
Trim10	0.453101	-1.14209	0.347672	0.0183524				Trim10	0.453101	-1.14209	0.347672	0.0183524
Ptprcap	0.45947	-1.12196	0.347672	0.0183558				Ptprcap	0.45947	-1.12196	0.347672	0.0183558
Zfp3	1.20574	0.269913	0.347672	0.0183833				Zfp3	1.20574	0.269913	0.347672	0.0183833
Cops5	0.907093	-0.140678	0.347672	0.0184027				Cops5	0.907093	-0.140678	0.347672	0.0184027
Sptssb	0.784161	-0.350778	0.347672	0.0184114				Sptssb	0.784161	-0.350778	0.347672	0.0184114
Emd	1.09859	0.135655	0.347672	0.0184282				Emd	1.09859	0.135655	0.347672	0.0184282
Cenph	0.438251	-1.19017	0.347681	0.0184474				Cenph	0.438251	-1.19017	0.347681	0.0184474
Aimp1	0.912868	-0.131522	0.348449	0.0185069				Aimp1	0.912868	-0.131522	0.348449	0.0185069
Utp3	0.91058	-0.135143	0.349195	0.0185652				Utp3	0.91058	-0.135143	0.349195	0.0185652
Trib3	1.42925	0.515258	0.349608	0.0186244				Trib3	1.42925	0.515258	0.349608	0.0186244
Epha3	1.31516	0.395238	0.349608	0.0186447				Epha3	1.31516	0.395238	0.349608	0.0186447
Rfng	1.11045	0.151146	0.349608	0.0186488				Rfng	1.11045	0.151146	0.349608	0.0186488
Cers4	0.916005	-0.126572	0.349608	0.0186623				Cers4	0.916005	-0.126572	0.349608	0.0186623
Lair1	0.766151	-0.3843	0.350537	0.01876				Lair1	0.766151	-0.3843	0.350537	0.01876
Tmem39a	1.13687	0.185073	0.350537	0.0187742				Tmem39a	1.13687	0.185073	0.350537	0.0187742
Mcpt8	0.265437	-1.91356	0.350537	0.0187872				Mcpt8	0.265437	-1.91356	0.350537	0.0187872
Rrm2	0.524294	-0.931552	0.35119	0.0188764				Rrm2	0.524294	-0.931552	0.35119	0.0188764
Gbf1	1.09817	0.135104	0.35119	0.0188835				Gbf1	1.09817	0.135104	0.35119	0.0188835
Samd4	1.16894	0.225196	0.35119	0.0188939				Samd4	1.16894	0.225196	0.35119	0.0188939
Slc45a3	1.32966	0.41106	0.35119	0.0189274				Slc45a3	1.32966	0.41106	0.35119	0.0189274
Ncoa3	1.13101	0.177616	0.35119	0.018931				Ncoa3	1.13101	0.177616	0.35119	0.018931
Pla2g2c	0.39685	-1.33333	0.35119	0.0189354				Pla2g2c	0.39685	-1.33333	0.35119	0.0189354
Gna11	1.09213	0.127144	0.35119	0.0189724				Gna11	1.09213	0.127144	0.35119	0.0189724
Stat6	1.10694	0.146571	0.35119	0.0189907				Stat6	1.10694	0.146571	0.35119	0.0189907
Tmem41b	0.909161	-0.137393	0.35119	0.0189919				Tmem41b	0.909161	-0.137393	0.35119	0.0189919
Fbrs	1.10513	0.144212	0.352449	0.0190789				Fbrs	1.10513	0.144212	0.352449	0.0190789
Dpagt1	1.10222	0.140412	0.353044	0.0191301				Dpagt1	1.10222	0.140412	0.353044	0.0191301
Tomm20	0.938709	-0.0912504	0.353065	0.0191502				Tomm20	0.938709	-0.0912504	0.353065	0.0191502
Me2	0.891808	-0.165194	0.354177	0.0192295				Me2	0.891808	-0.165194	0.354177	0.0192295
Il7r	0.442075	-1.17764	0.354842	0.0192847				Il7r	0.442075	-1.17764	0.354842	0.0192847
Arhgap9	0.536477	-0.898413	0.357527	0.0194498				Arhgap9	0.536477	-0.898413	0.357527	0.0194498
Ybx3	1.09906	0.136267	0.357718	0.0194794				Ybx3	1.09906	0.136267	0.357718	0.0194794
Slamf8	0.415454	-1.26724	0.358427	0.0195872				Slamf8	0.415454	-1.26724	0.358427	0.0195872
Arc	1.42181	0.507731	0.358427	0.0195934				Arc	1.42181	0.507731	0.358427	0.0195934
Micalcl	1.50586	0.590583	0.358427	0.0196042				Micalcl	1.50586	0.590583	0.358427	0.0196042
Lck	0.63396	-0.657536	0.358427	0.0196088				Lck	0.63396	-0.657536	0.358427	0.0196088
Sntg2	0.85696	-0.222699	0.358427	0.0196143				Sntg2	0.85696	-0.222699	0.358427	0.0196143
Gzma	0.287813	-1.7968	0.358733	0.0196503				Gzma	0.287813	-1.7968	0.358733	0.0196503
Siah3	1.34557	0.428223	0.358919	0.0197156				Siah3	1.34557	0.428223	0.358919	0.0197156
Lmod1	1.21656	0.282806	0.358919	0.0197486				Lmod1	1.21656	0.282806	0.358919	0.0197486
Cd180	0.650108	-0.62125	0.358919	0.0197669				Cd180	0.650108	-0.62125	0.358919	0.0197669
N4bp2l1	1.16055	0.214809	0.358919	0.0197853				N4bp2l1	1.16055	0.214809	0.358919	0.0197853
Cda	0.815106	-0.29494	0.358919	0.0198036				Cda	0.815106	-0.29494	0.358919	0.0198036
Slain1	1.24025	0.310625	0.358919	0.0198244				Slain1	1.24025	0.310625	0.358919	0.0198244
Atp5k	0.835775	-0.258814	0.358919	0.0198257				Atp5k	0.835775	-0.258814	0.358919	0.0198257
Gpr18	0.321061	-1.63908	0.358919	0.0198339				Gpr18	0.321061	-1.63908	0.358919	0.0198339
Gdf6	2.20614	1.14153	0.359392	0.0198888				Gdf6	2.20614	1.14153	0.359392	0.0198888
6430571L13Rik	0.877328	-0.188811	0.359392	0.0199092				6430571L13Rik	0.877328	-0.188811	0.359392	0.0199092
Ptpru	1.18073	0.239679	0.359392	0.019918				Ptpru	1.18073	0.239679	0.359392	0.019918
Wfdc21	0.282169	-1.82537	0.359852	0.0199628				Wfdc21	0.282169	-1.82537	0.359852	0.0199628
Gm5737	1.78153	0.833113	0.359866	0.0199829				Gm5737	1.78153	0.833113	0.359866	0.0199829
Msmo1	0.924775	-0.112825	0.35988	0.0200175				Msmo1	0.924775	-0.112825	0.35988	0.0200175
Ntsr2	1.4327	0.518733	0.35988	0.0200623				Ntsr2	1.4327	0.518733	0.35988	0.0200623
Hacd4	0.841217	-0.249449	0.35988	0.0200731				Hacd4	0.841217	-0.249449	0.35988	0.0200731
Max	1.06924	0.0965886	0.35988	0.0200858				Max	1.06924	0.0965886	0.35988	0.0200858
Ckmt1	0.86965	-0.201494	0.35988	0.0200877				Ckmt1	0.86965	-0.201494	0.35988	0.0200877
Wnt7a	1.38388	0.468722	0.35988	0.0200996				Wnt7a	1.38388	0.468722	0.35988	0.0200996
Prg3	0.287637	-1.79768	0.359887	0.0201278				Prg3	0.287637	-1.79768	0.359887	0.0201278
Numb	1.086	0.119026	0.359887	0.0201387				Numb	1.086	0.119026	0.359887	0.0201387
Arnt2	1.11163	0.15268	0.360951	0.0202368				Arnt2	1.11163	0.15268	0.360951	0.0202368
Gak	1.06164	0.0862986	0.360951	0.0202373				Gak	1.06164	0.0862986	0.360951	0.0202373
Ppp2r2d	0.926555	-0.110052	0.360951	0.0202777				Ppp2r2d	0.926555	-0.110052	0.360951	0.0202777
Cd33	0.700881	-0.512759	0.360951	0.0203176				Cd33	0.700881	-0.512759	0.360951	0.0203176
Prss23	1.15539	0.208376	0.360951	0.0203176				Prss23	1.15539	0.208376	0.360951	0.0203176
Bin3	0.882644	-0.180097	0.360951	0.0203863				Bin3	0.882644	-0.180097	0.360951	0.0203863
Adcyap1	0.27865	-1.84348	0.360951	0.0204083				Adcyap1	0.27865	-1.84348	0.360951	0.0204083
Atf4	1.14394	0.194012	0.360951	0.0204191				Atf4	1.14394	0.194012	0.360951	0.0204191
Tlr2	0.781651	-0.355404	0.360951	0.020421				Tlr2	0.781651	-0.355404	0.360951	0.020421
Uggt1	1.09314	0.128481	0.360951	0.0204216				Uggt1	1.09314	0.128481	0.360951	0.0204216
Polr2k	0.824126	-0.279063	0.360951	0.0204694				Polr2k	0.824126	-0.279063	0.360951	0.0204694
Il2rb	0.586199	-0.770538	0.360951	0.0204761				Il2rb	0.586199	-0.770538	0.360951	0.0204761
Syvn1	1.10336	0.141907	0.360951	0.0204838				Syvn1	1.10336	0.141907	0.360951	0.0204838
Dapk1	1.20934	0.274222	0.360951	0.0204956				Dapk1	1.20934	0.274222	0.360951	0.0204956
Ndufb6	0.873521	-0.195085	0.360951	0.0205111				Ndufb6	0.873521	-0.195085	0.360951	0.0205111
Tmem154	0.722645	-0.468642	0.360951	0.0205781				Tmem154	0.722645	-0.468642	0.360951	0.0205781
Zscan29	1.14639	0.197093	0.360951	0.020586				Zscan29	1.14639	0.197093	0.360951	0.020586
9530077C05Rik	1.33578	0.417687	0.360951	0.0206054				9530077C05Rik	1.33578	0.417687	0.360951	0.0206054
Cdc42ep5	0.747135	-0.42056	0.360951	0.0206227				Cdc42ep5	0.747135	-0.42056	0.360951	0.0206227
Ncor2	1.16395	0.219027	0.360951	0.0206271				Ncor2	1.16395	0.219027	0.360951	0.0206271
Ltf	0.342716	-1.54491	0.360951	0.0206279				Ltf	0.342716	-1.54491	0.360951	0.0206279
Hcls1	0.621521	-0.686126	0.360951	0.020643				Hcls1	0.621521	-0.686126	0.360951	0.020643
Slc39a6	0.91981	-0.120592	0.360951	0.0206441				Slc39a6	0.91981	-0.120592	0.360951	0.0206441
Wdtc1	1.08189	0.113548	0.361537	0.0207369				Wdtc1	1.08189	0.113548	0.361537	0.0207369
Dennd2a	1.09964	0.137033	0.361537	0.0207396				Dennd2a	1.09964	0.137033	0.361537	0.0207396
Ankfy1	1.08085	0.112166	0.361537	0.0207484				Ankfy1	1.08085	0.112166	0.361537	0.0207484
Fbln5	1.19379	0.255551	0.361537	0.0207552				Fbln5	1.19379	0.255551	0.361537	0.0207552
Opalin	2.10479	1.07368	0.3618	0.0207898				Opalin	2.10479	1.07368	0.3618	0.0207898
Fzd9	1.31784	0.398177	0.36209	0.0208259				Fzd9	1.31784	0.398177	0.36209	0.0208259
Gm33887	0.880584	-0.183467	0.362363	0.020861				Gm33887	0.880584	-0.183467	0.362363	0.020861
Psma2	0.927883	-0.107986	0.362763	0.0209278				Psma2	0.927883	-0.107986	0.362763	0.0209278
Rbm47	1.32688	0.408037	0.362763	0.020929				Rbm47	1.32688	0.408037	0.362763	0.020929
Birc5	0.508707	-0.975093	0.362763	0.0209642				Birc5	0.508707	-0.975093	0.362763	0.0209642
Slfn14	0.318279	-1.65164	0.362763	0.0209785				Slfn14	0.318279	-1.65164	0.362763	0.0209785
LOC118568243	0.699641	-0.515313	0.362763	0.0209815				LOC118568243	0.699641	-0.515313	0.362763	0.0209815
Ikzf4	1.15002	0.201659	0.363045	0.0210173				Ikzf4	1.15002	0.201659	0.363045	0.0210173
Mpg	0.824793	-0.277896	0.363654	0.021072				Mpg	0.824793	-0.277896	0.363654	0.021072
Ppp2r3a	1.11141	0.152385	0.363774	0.0210985				Ppp2r3a	1.11141	0.152385	0.363774	0.0210985
Tbc1d22b	1.10949	0.149901	0.365943	0.021244				Tbc1d22b	1.10949	0.149901	0.365943	0.021244
Sptbn5	0.824664	-0.278121	0.366127	0.0212743				Sptbn5	0.824664	-0.278121	0.366127	0.0212743
Rho	0.616522	-0.697776	0.366856	0.0213364				Rho	0.616522	-0.697776	0.366856	0.0213364
C2cd4b	1.50222	0.587095	0.366941	0.021361				C2cd4b	1.50222	0.587095	0.366941	0.021361
Zfp251	1.12296	0.167308	0.367401	0.0214075				Zfp251	1.12296	0.167308	0.367401	0.0214075
BC049352	0.787493	-0.34466	0.367562	0.0214838				BC049352	0.787493	-0.34466	0.367562	0.0214838
Neo1	1.10353	0.142124	0.367562	0.0214879				Neo1	1.10353	0.142124	0.367562	0.0214879
Alcam	0.880846	-0.183037	0.367562	0.0214926				Alcam	0.880846	-0.183037	0.367562	0.0214926
Lad1	1.3753	0.459743	0.367562	0.0214989				Lad1	1.3753	0.459743	0.367562	0.0214989
Atp6v0b	0.907659	-0.139777	0.367562	0.0215157				Atp6v0b	0.907659	-0.139777	0.367562	0.0215157
Slamf7	0.5621	-0.831102	0.36781	0.0215499				Slamf7	0.5621	-0.831102	0.36781	0.0215499
Flrt1	1.13917	0.187986	0.368503	0.0216171				Flrt1	1.13917	0.187986	0.368503	0.0216171
Lamc1	1.17291	0.230097	0.368503	0.0216439				Lamc1	1.17291	0.230097	0.368503	0.0216439
Fam205a4	1.35641	0.439797	0.368503	0.0216499				Fam205a4	1.35641	0.439797	0.368503	0.0216499
Rbms3	0.896186	-0.15813	0.368698	0.0216848				Rbms3	0.896186	-0.15813	0.368698	0.0216848
Cox7a2	0.866072	-0.207442	0.368698	0.0217009				Cox7a2	0.866072	-0.207442	0.368698	0.0217009
Trpa1	0.512125	-0.965431	0.368754	0.021724				Trpa1	0.512125	-0.965431	0.368754	0.021724
Lrch4	1.14677	0.197582	0.36901	0.0217589				Lrch4	1.14677	0.197582	0.36901	0.0217589
Gpd2	1.18632	0.246496	0.369235	0.0218012				Gpd2	1.18632	0.246496	0.369235	0.0218012
Dcn	0.855906	-0.224476	0.369235	0.0218119				Dcn	0.855906	-0.224476	0.369235	0.0218119
Itpkb	1.08739	0.120874	0.369526	0.0218489				Itpkb	1.08739	0.120874	0.369526	0.0218489
Tnfrsf19	1.16305	0.217916	0.369718	0.021881				Tnfrsf19	1.16305	0.217916	0.369718	0.021881
Cxcl12	0.853677	-0.228238	0.369718	0.0219092				Cxcl12	0.853677	-0.228238	0.369718	0.0219092
Pilrb1	0.407479	-1.2952	0.369718	0.0219348				Pilrb1	0.407479	-1.2952	0.369718	0.0219348
Arhgef2	1.1103	0.150945	0.369718	0.0219396				Arhgef2	1.1103	0.150945	0.369718	0.0219396
Acan	1.27325	0.348516	0.370035	0.0220128				Acan	1.27325	0.348516	0.370035	0.0220128
Cct8	0.928004	-0.107797	0.370035	0.0220327				Cct8	0.928004	-0.107797	0.370035	0.0220327
Esd	0.926209	-0.11059	0.370035	0.0220812				Esd	0.926209	-0.11059	0.370035	0.0220812
App	1.14088	0.190142	0.370035	0.0220897				App	1.14088	0.190142	0.370035	0.0220897
Tlcd3a	1.22107	0.288152	0.370035	0.0220965				Tlcd3a	1.22107	0.288152	0.370035	0.0220965
Tspan2	1.33104	0.412549	0.370035	0.0221051				Tspan2	1.33104	0.412549	0.370035	0.0221051
Eva1a	1.45449	0.540511	0.370035	0.02212				Eva1a	1.45449	0.540511	0.370035	0.02212
Trim16	1.19294	0.254518	0.370035	0.0221682				Trim16	1.19294	0.254518	0.370035	0.0221682
Cmc1	0.871993	-0.197611	0.370035	0.0221705				Cmc1	0.871993	-0.197611	0.370035	0.0221705
Fkbp3	0.862079	-0.214109	0.370035	0.0221839				Fkbp3	0.862079	-0.214109	0.370035	0.0221839
Apobr	0.610003	-0.713111	0.370035	0.0221884				Apobr	0.610003	-0.713111	0.370035	0.0221884
Tdrd12	1.41998	0.50587	0.370035	0.0221969				Tdrd12	1.41998	0.50587	0.370035	0.0221969
Pbk	0.414209	-1.27157	0.370628	0.0222524				Pbk	0.414209	-1.27157	0.370628	0.0222524
Dusp7	1.13656	0.18467	0.371281	0.022328				Dusp7	1.13656	0.18467	0.371281	0.022328
Mrps33	0.887193	-0.17268	0.371281	0.0223355				Mrps33	0.887193	-0.17268	0.371281	0.0223355
Ear6	0.239485	-2.06199	0.371281	0.0223514				Ear6	0.239485	-2.06199	0.371281	0.0223514
Wsb2	1.08496	0.117648	0.371996	0.0224186				Wsb2	1.08496	0.117648	0.371996	0.0224186
Tle4	1.16041	0.214633	0.371996	0.0224372				Tle4	1.16041	0.214633	0.371996	0.0224372
Dpep1	1.26874	0.343392	0.371996	0.0224719				Dpep1	1.26874	0.343392	0.371996	0.0224719
Ripor2	0.856938	-0.222737	0.371996	0.0224776				Ripor2	0.856938	-0.222737	0.371996	0.0224776
Sumo1	0.875667	-0.191545	0.371996	0.0224943				Sumo1	0.875667	-0.191545	0.371996	0.0224943
Kel	0.427562	-1.22579	0.372808	0.0225635				Kel	0.427562	-1.22579	0.372808	0.0225635
Lhfpl1	0.50107	-0.996917	0.372815	0.0225839				Lhfpl1	0.50107	-0.996917	0.372815	0.0225839
Hsp90b1	0.874281	-0.193832	0.373777	0.0226664				Hsp90b1	0.874281	-0.193832	0.373777	0.0226664
Bves	1.20559	0.269743	0.373777	0.0227152				Bves	1.20559	0.269743	0.373777	0.0227152
Birc3	0.863351	-0.211981	0.373777	0.0227225				Birc3	0.863351	-0.211981	0.373777	0.0227225
Tmem248	1.13296	0.180102	0.374514	0.0228117				Tmem248	1.13296	0.180102	0.374514	0.0228117
Gar1	0.826662	-0.274631	0.374514	0.0228126				Gar1	0.826662	-0.274631	0.374514	0.0228126
Cuedc2	0.871687	-0.198118	0.374514	0.0228276				Cuedc2	0.871687	-0.198118	0.374514	0.0228276
Tmem63a	1.15686	0.210213	0.374889	0.0228706				Tmem63a	1.15686	0.210213	0.374889	0.0228706
Klhl14	1.91126	0.934526	0.374913	0.0228922				Klhl14	1.91126	0.934526	0.374913	0.0228922
Gm3636	0.813668	-0.297489	0.374916	0.0229125				Gm3636	0.813668	-0.297489	0.374916	0.0229125
Pex26	1.13399	0.18141	0.376049	0.0230737				Pex26	1.13399	0.18141	0.376049	0.0230737
Gm39701	1.12718	0.172714	0.376049	0.0230755				Gm39701	1.12718	0.172714	0.376049	0.0230755
Otud7b	1.13501	0.182708	0.376049	0.0231045				Otud7b	1.13501	0.182708	0.376049	0.0231045
Oprl1	0.86406	-0.210796	0.376049	0.0231184				Oprl1	0.86406	-0.210796	0.376049	0.0231184
Armcx3	0.91903	-0.121816	0.376049	0.0231293				Armcx3	0.91903	-0.121816	0.376049	0.0231293
Wdfy4	0.610047	-0.713007	0.376049	0.0231522				Wdfy4	0.610047	-0.713007	0.376049	0.0231522
Atoh7	2.65069	1.40637	0.376049	0.023178				Atoh7	2.65069	1.40637	0.376049	0.023178
Diaph3	0.697814	-0.519086	0.376049	0.0231995				Diaph3	0.697814	-0.519086	0.376049	0.0231995
Castor2	1.17651	0.234519	0.376049	0.0232329				Castor2	1.17651	0.234519	0.376049	0.0232329
Cd200	0.8794	-0.185409	0.376049	0.0232352				Cd200	0.8794	-0.185409	0.376049	0.0232352
Elp6	0.791883	-0.336641	0.376049	0.0232377				Elp6	0.791883	-0.336641	0.376049	0.0232377
Nkiras2	1.10437	0.143225	0.376049	0.0232443				Nkiras2	1.10437	0.143225	0.376049	0.0232443
Acat2	0.88762	-0.171987	0.377021	0.0233271				Acat2	0.88762	-0.171987	0.377021	0.0233271
Pdgfc	1.15128	0.203234	0.377021	0.0233532				Pdgfc	1.15128	0.203234	0.377021	0.0233532
Slco3a1	1.08093	0.112272	0.377021	0.023377				Slco3a1	1.08093	0.112272	0.377021	0.023377
Gm46139	1.37101	0.455243	0.377021	0.0233854				Gm46139	1.37101	0.455243	0.377021	0.0233854
Ptprk	1.19857	0.261313	0.377043	0.0234239				Ptprk	1.19857	0.261313	0.377043	0.0234239
Gm17359	0.64924	-0.623177	0.377043	0.0234272				Gm17359	0.64924	-0.623177	0.377043	0.0234272
Ifit1bl1	0.664016	-0.59071	0.377101	0.0234511				Ifit1bl1	0.664016	-0.59071	0.377101	0.0234511
LOC118567918	0.835265	-0.259694	0.377618	0.0235343				LOC118567918	0.835265	-0.259694	0.377618	0.0235343
Mpc2	0.879095	-0.18591	0.377618	0.0235438				Mpc2	0.879095	-0.18591	0.377618	0.0235438
Calm2	0.912209	-0.132564	0.377618	0.0235749				Calm2	0.912209	-0.132564	0.377618	0.0235749
Tspan14	1.15323	0.20568	0.377618	0.0235774				Tspan14	1.15323	0.20568	0.377618	0.0235774
Anxa1	0.740266	-0.433885	0.377618	0.0235847				Anxa1	0.740266	-0.433885	0.377618	0.0235847
Cox8b	0.794612	-0.331678	0.377699	0.02361				Cox8b	0.794612	-0.331678	0.377699	0.02361
Milr1	0.520806	-0.941182	0.378536	0.0236939				Milr1	0.520806	-0.941182	0.378536	0.0236939
Gramd3	1.17372	0.231086	0.378536	0.023703				Gramd3	1.17372	0.231086	0.378536	0.023703
Fv1	1.26224	0.335986	0.37855	0.0237242				Fv1	1.26224	0.335986	0.37855	0.0237242
Tpm2	0.737171	-0.439928	0.3788	0.0237859				Tpm2	0.737171	-0.439928	0.3788	0.0237859
C1qtnf12	0.844938	-0.243083	0.3788	0.0237881				C1qtnf12	0.844938	-0.243083	0.3788	0.0237881
Sell	0.321228	-1.63833	0.3788	0.0238009				Sell	0.321228	-1.63833	0.3788	0.0238009
Cox6c	0.862531	-0.213351	0.379779	0.0239139				Cox6c	0.862531	-0.213351	0.379779	0.0239139
Eif3c	1.07698	0.106986	0.379779	0.0239439				Eif3c	1.07698	0.106986	0.379779	0.0239439
Cdh20	1.25819	0.331352	0.379779	0.0239977				Cdh20	1.25819	0.331352	0.379779	0.0239977
Plpp3	1.14058	0.189771	0.379779	0.0240341				Plpp3	1.14058	0.189771	0.379779	0.0240341
Rnf31	1.09599	0.132229	0.379779	0.024069				Rnf31	1.09599	0.132229	0.379779	0.024069
Kcne1l	1.98181	0.986819	0.379779	0.0240892				Kcne1l	1.98181	0.986819	0.379779	0.0240892
Wiz	1.11486	0.156857	0.379779	0.024103				Wiz	1.11486	0.156857	0.379779	0.024103
Nhlh2	0.620858	-0.687664	0.379779	0.0241243				Nhlh2	0.620858	-0.687664	0.379779	0.0241243
B430306N03Rik	0.400961	-1.31847	0.379779	0.0241589				B430306N03Rik	0.400961	-1.31847	0.379779	0.0241589
Afap1	1.17028	0.226859	0.379779	0.0241642				Afap1	1.17028	0.226859	0.379779	0.0241642
Ambra1	1.07907	0.109793	0.379779	0.0241708				Ambra1	1.07907	0.109793	0.379779	0.0241708
Rab11a	0.93184	-0.101845	0.379779	0.0241893				Rab11a	0.93184	-0.101845	0.379779	0.0241893
Dusp18	1.21627	0.282462	0.379779	0.02419				Dusp18	1.21627	0.282462	0.379779	0.02419
Tmem108	1.23079	0.299584	0.379779	0.0242063				Tmem108	1.23079	0.299584	0.379779	0.0242063
Adamts13	0.738203	-0.43791	0.379779	0.0242213				Adamts13	0.738203	-0.43791	0.379779	0.0242213
Cnot3	1.07674	0.106671	0.379779	0.02423				Cnot3	1.07674	0.106671	0.379779	0.02423
Pomt2	1.11796	0.160867	0.379779	0.0242469				Pomt2	1.11796	0.160867	0.379779	0.0242469
Psma3	0.905734	-0.14284	0.379779	0.0242781				Psma3	0.905734	-0.14284	0.379779	0.0242781
Nfic	1.13565	0.183524	0.379779	0.02429				Nfic	1.13565	0.183524	0.379779	0.02429
Zfp942	0.85413	-0.227472	0.379779	0.0243376				Zfp942	0.85413	-0.227472	0.379779	0.0243376
Slc39a12	1.42861	0.514614	0.379779	0.0243428				Slc39a12	1.42861	0.514614	0.379779	0.0243428
Rpap1	1.1289	0.174912	0.379779	0.024381				Rpap1	1.1289	0.174912	0.379779	0.024381
Ptpn6	0.741187	-0.43209	0.379779	0.0243922				Ptpn6	0.741187	-0.43209	0.379779	0.0243922
Tbc1d5	1.09833	0.135305	0.379779	0.0243967				Tbc1d5	1.09833	0.135305	0.379779	0.0243967
C2cd2l	1.10881	0.149012	0.379779	0.0243993				C2cd2l	1.10881	0.149012	0.379779	0.0243993
Eif4ebp2	1.21049	0.275592	0.379779	0.0244131				Eif4ebp2	1.21049	0.275592	0.379779	0.0244131
E2f2	0.450215	-1.15131	0.379979	0.0244463				E2f2	0.450215	-1.15131	0.379979	0.0244463
Ier3	0.814603	-0.295831	0.381074	0.0245984				Ier3	0.814603	-0.295831	0.381074	0.0245984
Sytl1	0.749275	-0.416433	0.381074	0.0246008				Sytl1	0.749275	-0.416433	0.381074	0.0246008
Parm1	1.2025	0.266032	0.381074	0.0246137				Parm1	1.2025	0.266032	0.381074	0.0246137
Rheb	0.915142	-0.127933	0.381074	0.0246196				Rheb	0.915142	-0.127933	0.381074	0.0246196
Fam205a2	0.683476	-0.549037	0.381074	0.0246337				Fam205a2	0.683476	-0.549037	0.381074	0.0246337
Hexim1	1.11036	0.151031	0.38124	0.0246733				Hexim1	1.11036	0.151031	0.38124	0.0246733
Olfm3	0.819472	-0.287234	0.38124	0.0246912				Olfm3	0.819472	-0.287234	0.38124	0.0246912
Jag1	1.16666	0.222383	0.381689	0.0247408				Jag1	1.16666	0.222383	0.381689	0.0247408
Pdcd6ip	1.07535	0.104801	0.382251	0.0247978				Pdcd6ip	1.07535	0.104801	0.382251	0.0247978
Slc8b1	1.11129	0.152237	0.382558	0.024842				Slc8b1	1.11129	0.152237	0.382558	0.024842
Zfp521	1.07949	0.110346	0.382558	0.0248597				Zfp521	1.07949	0.110346	0.382558	0.0248597
Alox5ap	0.485211	-1.04332	0.382558	0.0248793				Alox5ap	0.485211	-1.04332	0.382558	0.0248793
Galm	1.30207	0.380802	0.383226	0.0249433				Galm	1.30207	0.380802	0.383226	0.0249433
Gli2	1.30803	0.3874	0.383814	0.0250022				Gli2	1.30803	0.3874	0.383814	0.0250022
Olig1	1.38617	0.471101	0.384038	0.0250374				Olig1	1.38617	0.471101	0.384038	0.0250374
Snrpe	0.824783	-0.277913	0.385703	0.0251667				Snrpe	0.824783	-0.277913	0.385703	0.0251667
Nxph1	2.18642	1.12857	0.386204	0.0252398				Nxph1	2.18642	1.12857	0.386204	0.0252398
Vsig2	0.716407	-0.481149	0.386204	0.0252544				Vsig2	0.716407	-0.481149	0.386204	0.0252544
Corin	1.33904	0.4212	0.386204	0.0252616				Corin	1.33904	0.4212	0.386204	0.0252616
Ctss	0.795719	-0.32967	0.386314	0.025332				Ctss	0.795719	-0.32967	0.386314	0.025332
Adm	0.772	-0.373327	0.386314	0.0253386				Adm	0.772	-0.373327	0.386314	0.0253386
Nifk	0.895285	-0.159581	0.386314	0.0253452				Nifk	0.895285	-0.159581	0.386314	0.0253452
Efcab8	1.85989	0.895221	0.386314	0.0253631				Efcab8	1.85989	0.895221	0.386314	0.0253631
Chrm1	0.740789	-0.432865	0.386314	0.0253881				Chrm1	0.740789	-0.432865	0.386314	0.0253881
Vcam1	1.19257	0.254069	0.386314	0.0253933				Vcam1	1.19257	0.254069	0.386314	0.0253933
Tagln3	0.858474	-0.220154	0.386858	0.0254498				Tagln3	0.858474	-0.220154	0.386858	0.0254498
Ston1	1.15357	0.206106	0.386924	0.0254957				Ston1	1.15357	0.206106	0.386924	0.0254957
Exd2	1.09052	0.125016	0.386927	0.0255543				Exd2	1.09052	0.125016	0.386927	0.0255543
Ptbp2	0.933694	-0.0989782	0.386927	0.0255559				Ptbp2	0.933694	-0.0989782	0.386927	0.0255559
Nxpe2	0.570659	-0.809298	0.386927	0.0255947				Nxpe2	0.570659	-0.809298	0.386927	0.0255947
Slc9a3	1.38521	0.470108	0.386927	0.025596				Slc9a3	1.38521	0.470108	0.386927	0.025596
Mapk4	1.23427	0.303653	0.386927	0.0256015				Mapk4	1.23427	0.303653	0.386927	0.0256015
Ermn	1.34087	0.423169	0.386927	0.0256395				Ermn	1.34087	0.423169	0.386927	0.0256395
Ywhah	0.889896	-0.168291	0.386927	0.0256414				Ywhah	0.889896	-0.168291	0.386927	0.0256414
Grb7	1.33615	0.418085	0.387202	0.0256804				Grb7	1.33615	0.418085	0.387202	0.0256804
A530064D06Rik	0.263874	-1.92208	0.387928	0.0257494				A530064D06Rik	0.263874	-1.92208	0.387928	0.0257494
Etv6	1.15624	0.20944	0.388036	0.0257982				Etv6	1.15624	0.20944	0.388036	0.0257982
Etfbkmt	1.31641	0.396609	0.388116	0.0258718				Etfbkmt	1.31641	0.396609	0.388116	0.0258718
Kifc3	1.15574	0.208813	0.388116	0.0258782				Kifc3	1.15574	0.208813	0.388116	0.0258782
Mog	1.31396	0.393926	0.388116	0.0258858				Mog	1.31396	0.393926	0.388116	0.0258858
Usf3	1.12529	0.170293	0.388116	0.0258869				Usf3	1.12529	0.170293	0.388116	0.0258869
Aqp4	1.30909	0.388563	0.389144	0.0259941				Aqp4	1.30909	0.388563	0.389144	0.0259941
Ttyh1	1.20165	0.265015	0.389144	0.0259973				Ttyh1	1.20165	0.265015	0.389144	0.0259973
Serpine2	1.11022	0.15084	0.389182	0.0260207				Serpine2	1.11022	0.15084	0.389182	0.0260207
Crtc2	1.10883	0.149044	0.390328	0.0261387				Crtc2	1.10883	0.149044	0.390328	0.0261387
Ppp1r1a	1.22181	0.289021	0.390328	0.0261393				Ppp1r1a	1.22181	0.289021	0.390328	0.0261393
Bend5	0.828267	-0.271832	0.391022	0.0262418				Bend5	0.828267	-0.271832	0.391022	0.0262418
Bcap31	0.922496	-0.116386	0.391022	0.0262425				Bcap31	0.922496	-0.116386	0.391022	0.0262425
Bcl2l1	1.11794	0.160844	0.391022	0.0262487				Bcl2l1	1.11794	0.160844	0.391022	0.0262487
Htatsf1	0.918664	-0.122391	0.391066	0.026304				Htatsf1	0.918664	-0.122391	0.391066	0.026304
Cdk18	1.17502	0.232682	0.391066	0.0263309				Cdk18	1.17502	0.232682	0.391066	0.0263309
Camk2a	0.55569	-0.847649	0.391066	0.0263648				Camk2a	0.55569	-0.847649	0.391066	0.0263648
Slc16a6	1.1828	0.242205	0.391066	0.0263745				Slc16a6	1.1828	0.242205	0.391066	0.0263745
Ap3s1	0.905803	-0.14273	0.391066	0.0263841				Ap3s1	0.905803	-0.14273	0.391066	0.0263841
Ldb2	0.789428	-0.34112	0.391066	0.0263925				Ldb2	0.789428	-0.34112	0.391066	0.0263925
Myl6	0.888848	-0.169991	0.391066	0.0263987				Myl6	0.888848	-0.169991	0.391066	0.0263987
Sipa1l1	1.13489	0.182552	0.391088	0.0264358				Sipa1l1	1.13489	0.182552	0.391088	0.0264358
Atxn2	1.09615	0.132451	0.391088	0.0264422				Atxn2	1.09615	0.132451	0.391088	0.0264422
Jpt1	0.858555	-0.220018	0.391294	0.0265186				Jpt1	0.858555	-0.220018	0.391294	0.0265186
Spon2	1.21564	0.281719	0.391294	0.0265218				Spon2	1.21564	0.281719	0.391294	0.0265218
Trpv2	0.770981	-0.375233	0.391294	0.0265338				Trpv2	0.770981	-0.375233	0.391294	0.0265338
Gm52310	0.704508	-0.505312	0.391294	0.0265458				Gm52310	0.704508	-0.505312	0.391294	0.0265458
Jade1	1.16159	0.216105	0.391294	0.0265612				Jade1	1.16159	0.216105	0.391294	0.0265612
Cd302	0.896152	-0.158185	0.391684	0.0266182				Cd302	0.896152	-0.158185	0.391684	0.0266182
Aopep	0.893725	-0.162098	0.391684	0.0266297				Aopep	0.893725	-0.162098	0.391684	0.0266297
Ubap2l	1.08655	0.119761	0.391845	0.026672				Ubap2l	1.08655	0.119761	0.391845	0.026672
Psma4	0.895298	-0.15956	0.391845	0.0267002				Psma4	0.895298	-0.15956	0.391845	0.0267002
Cmpk1	0.899574	-0.152686	0.391845	0.0267094				Cmpk1	0.899574	-0.152686	0.391845	0.0267094
Acsf2	1.13413	0.181581	0.391845	0.0267248				Acsf2	1.13413	0.181581	0.391845	0.0267248
Trnt1	0.875657	-0.191562	0.392259	0.0267829				Trnt1	0.875657	-0.191562	0.392259	0.0267829
Nfe2l3	1.33438	0.416167	0.392259	0.0267952				Nfe2l3	1.33438	0.416167	0.392259	0.0267952
Rilpl1	1.15126	0.203211	0.392533	0.026835				Rilpl1	1.15126	0.203211	0.392533	0.026835
Mfap5	0.753344	-0.40862	0.392962	0.0268854				Mfap5	0.753344	-0.40862	0.392962	0.0268854
Plekhg6	1.38915	0.4742	0.393722	0.0269659				Plekhg6	1.38915	0.4742	0.393722	0.0269659
Ndufs4	0.887602	-0.172015	0.393722	0.0269797				Ndufs4	0.887602	-0.172015	0.393722	0.0269797
Itgb2	0.469591	-1.09052	0.394163	0.027093				Itgb2	0.469591	-1.09052	0.394163	0.027093
Nfix	1.23418	0.303554	0.394163	0.0271029				Nfix	1.23418	0.303554	0.394163	0.0271029
Gm14569	1.59787	0.676148	0.394163	0.0271158				Gm14569	1.59787	0.676148	0.394163	0.0271158
Tap2	0.898833	-0.153875	0.394287	0.0271455				Tap2	0.898833	-0.153875	0.394287	0.0271455
Sdcbp2	0.529329	-0.917763	0.394719	0.0271964				Sdcbp2	0.529329	-0.917763	0.394719	0.0271964
Ggcx	1.12921	0.175313	0.394745	0.0272194				Ggcx	1.12921	0.175313	0.394745	0.0272194
Serpinb8	0.538957	-0.891757	0.395318	0.0272802				Serpinb8	0.538957	-0.891757	0.395318	0.0272802
Cytip	0.476531	-1.06936	0.395474	0.0273122				Cytip	0.476531	-1.06936	0.395474	0.0273122
Clec2d	0.804154	-0.314456	0.395594	0.0273417				Clec2d	0.804154	-0.314456	0.395594	0.0273417
Neto2	1.33007	0.411507	0.395932	0.0274314				Neto2	1.33007	0.411507	0.395932	0.0274314
Ppp1r1c	0.826146	-0.275532	0.395932	0.0274385				Ppp1r1c	0.826146	-0.275532	0.395932	0.0274385
Plcd3	1.22082	0.287852	0.395932	0.0274396				Plcd3	1.22082	0.287852	0.395932	0.0274396
Ccnt2	1.15572	0.208797	0.395932	0.0274501				Ccnt2	1.15572	0.208797	0.395932	0.0274501
Lmtk2	1.12814	0.17394	0.396615	0.0275187				Lmtk2	1.12814	0.17394	0.396615	0.0275187
Nap1l1	0.914758	-0.128539	0.396936	0.0275819				Nap1l1	0.914758	-0.128539	0.396936	0.0275819
Zfp951	1.28451	0.361222	0.396936	0.0275836				Zfp951	1.28451	0.361222	0.396936	0.0275836
Rpl10	1.1297	0.175946	0.397547	0.02772				Rpl10	1.1297	0.175946	0.397547	0.02772
Tprn	1.1742	0.231684	0.397547	0.0277313				Tprn	1.1742	0.231684	0.397547	0.0277313
Cdiptos	0.322248	-1.63376	0.397547	0.0277516				Cdiptos	0.322248	-1.63376	0.397547	0.0277516
Derl1	1.06985	0.0974049	0.397547	0.0277758				Derl1	1.06985	0.0974049	0.397547	0.0277758
Cnnm2	1.08006	0.111114	0.397547	0.027796				Cnnm2	1.08006	0.111114	0.397547	0.027796
Slc29a3	1.13116	0.177797	0.397547	0.0278176				Slc29a3	1.13116	0.177797	0.397547	0.0278176
Tmc8	0.566795	-0.819101	0.397547	0.0278258				Tmc8	0.566795	-0.819101	0.397547	0.0278258
Sumo3	0.935692	-0.0958938	0.397547	0.0278414				Sumo3	0.935692	-0.0958938	0.397547	0.0278414
Fundc2	0.883035	-0.179458	0.397547	0.0278532				Fundc2	0.883035	-0.179458	0.397547	0.0278532
Rnf4	1.05643	0.0792009	0.397547	0.0278593				Rnf4	1.05643	0.0792009	0.397547	0.0278593
Fbxo27	1.19868	0.261442	0.397547	0.027861				Fbxo27	1.19868	0.261442	0.397547	0.027861
Ppp3ca	0.909436	-0.136955	0.397804	0.0279003				Ppp3ca	0.909436	-0.136955	0.397804	0.0279003
Chchd6	0.869015	-0.202547	0.397823	0.027923				Chchd6	0.869015	-0.202547	0.397823	0.027923
Cog1	1.08047	0.111656	0.398279	0.0279961				Cog1	1.08047	0.111656	0.398279	0.0279961
Septin6	0.910913	-0.134615	0.398279	0.0280166				Septin6	0.910913	-0.134615	0.398279	0.0280166
Gtf3c2	1.07648	0.106317	0.398279	0.0280269				Gtf3c2	1.07648	0.106317	0.398279	0.0280269
Sh3d19	1.17892	0.237465	0.398279	0.0280456				Sh3d19	1.17892	0.237465	0.398279	0.0280456
Dock1	1.10455	0.143461	0.398279	0.028062				Dock1	1.10455	0.143461	0.398279	0.028062
Arhgap21	1.10566	0.144914	0.398973	0.0281449				Arhgap21	1.10566	0.144914	0.398973	0.0281449
Ptpn14	1.17493	0.232574	0.398973	0.0281537				Ptpn14	1.17493	0.232574	0.398973	0.0281537
Nktr	1.1082	0.148217	0.399038	0.0281797				Nktr	1.1082	0.148217	0.399038	0.0281797
Tnfrsf11b	1.28681	0.363803	0.399216	0.0282178				Tnfrsf11b	1.28681	0.363803	0.399216	0.0282178
Smtnl2	1.36865	0.452758	0.399216	0.0282352				Smtnl2	1.36865	0.452758	0.399216	0.0282352
Fcer1g	0.68511	-0.545593	0.399249	0.028259				Fcer1g	0.68511	-0.545593	0.399249	0.028259
Pdk4	1.16143	0.215905	0.399925	0.0283283				Pdk4	1.16143	0.215905	0.399925	0.0283283
Arl14ep	1.13956	0.188479	0.400261	0.028383				Arl14ep	1.13956	0.188479	0.400261	0.028383
Zp1	2.12228	1.08561	0.400261	0.0283951				Zp1	2.12228	1.08561	0.400261	0.0283951
Amigo2	0.823721	-0.279772	0.400472	0.0284333				Amigo2	0.823721	-0.279772	0.400472	0.0284333
Mcts2	0.849497	-0.23532	0.400472	0.0284531				Mcts2	0.849497	-0.23532	0.400472	0.0284531
Frmd7	0.58831	-0.765353	0.401185	0.0285252				Frmd7	0.58831	-0.765353	0.401185	0.0285252
Dio2	1.32275	0.403546	0.401601	0.0286638				Dio2	1.32275	0.403546	0.401601	0.0286638
Il2rg	0.594761	-0.749619	0.401601	0.0286655				Il2rg	0.594761	-0.749619	0.401601	0.0286655
Slc39a3	1.08581	0.118769	0.401601	0.0286915				Slc39a3	1.08581	0.118769	0.401601	0.0286915
Ooep	0.373288	-1.42164	0.401601	0.0286916				Ooep	0.373288	-1.42164	0.401601	0.0286916
Nipsnap1	0.884757	-0.176647	0.401601	0.0287507				Nipsnap1	0.884757	-0.176647	0.401601	0.0287507
Tmem14a	0.872028	-0.197554	0.401601	0.0287527				Tmem14a	0.872028	-0.197554	0.401601	0.0287527
Tmem107	0.832661	-0.264198	0.401601	0.0287537				Tmem107	0.832661	-0.264198	0.401601	0.0287537
Timm10b	0.876936	-0.189457	0.401601	0.0287583				Timm10b	0.876936	-0.189457	0.401601	0.0287583
Pskh1	1.13445	0.181993	0.401601	0.0287906				Pskh1	1.13445	0.181993	0.401601	0.0287906
Glmp	1.16826	0.224357	0.401601	0.0287921				Glmp	1.16826	0.224357	0.401601	0.0287921
Gdf3	0.422041	-1.24454	0.40173	0.0288352				Gdf3	0.422041	-1.24454	0.40173	0.0288352
Itih5	1.17992	0.238691	0.40173	0.0288671				Itih5	1.17992	0.238691	0.40173	0.0288671
Zfp41	1.16446	0.219658	0.40173	0.0288837				Zfp41	1.16446	0.219658	0.40173	0.0288837
Kdm3b	1.12262	0.166872	0.40173	0.0289132				Kdm3b	1.12262	0.166872	0.40173	0.0289132
Rab27a	0.767111	-0.382493	0.40173	0.0289196				Rab27a	0.767111	-0.382493	0.40173	0.0289196
Pnma2	0.817912	-0.289983	0.40173	0.0289308				Pnma2	0.817912	-0.289983	0.40173	0.0289308
S1pr4	0.584591	-0.774501	0.401844	0.0289818				S1pr4	0.584591	-0.774501	0.401844	0.0289818
Phrf1	1.07226	0.100653	0.401844	0.02899				Phrf1	1.07226	0.100653	0.401844	0.02899
Slc41a1	1.13734	0.185667	0.401844	0.0290122				Slc41a1	1.13734	0.185667	0.401844	0.0290122
Tspan9	1.12115	0.164979	0.401844	0.0290253				Tspan9	1.12115	0.164979	0.401844	0.0290253
Slit1	0.553302	-0.853862	0.401912	0.0290796				Slit1	0.553302	-0.853862	0.401912	0.0290796
Prodh	1.22131	0.288425	0.401912	0.0290951				Prodh	1.22131	0.288425	0.401912	0.0290951
Lsm4	0.865854	-0.207805	0.401912	0.0290996				Lsm4	0.865854	-0.207805	0.401912	0.0290996
Sdhd	0.893311	-0.162766	0.401912	0.0291287				Sdhd	0.893311	-0.162766	0.401912	0.0291287
Faah	1.11093	0.151771	0.401912	0.0291772				Faah	1.11093	0.151771	0.401912	0.0291772
Vps29	0.913375	-0.130722	0.401912	0.0291783				Vps29	0.913375	-0.130722	0.401912	0.0291783
Zscan22	1.14619	0.196843	0.401912	0.0291813				Zscan22	1.14619	0.196843	0.401912	0.0291813
Tsnax	0.923289	-0.115146	0.40192	0.0292034				Tsnax	0.923289	-0.115146	0.40192	0.0292034
Spi1	0.611207	-0.710266	0.402263	0.029273				Spi1	0.611207	-0.710266	0.402263	0.029273
Dennd2c	0.774239	-0.369149	0.402263	0.0292798				Dennd2c	0.774239	-0.369149	0.402263	0.0292798
Stxbp4	1.07896	0.109641	0.402263	0.0292978				Stxbp4	1.07896	0.109641	0.402263	0.0292978
Lhx6	0.69607	-0.522696	0.402263	0.0293148				Lhx6	0.69607	-0.522696	0.402263	0.0293148
Ran	0.92315	-0.115363	0.40264	0.0293827				Ran	0.92315	-0.115363	0.40264	0.0293827
Troap	0.45446	-1.13777	0.40264	0.0293883				Troap	0.45446	-1.13777	0.40264	0.0293883
Derl3	0.736789	-0.440676	0.40264	0.029416				Derl3	0.736789	-0.440676	0.40264	0.029416
Pclaf	0.444667	-1.1692	0.40264	0.0294336				Pclaf	0.444667	-1.1692	0.40264	0.0294336
Tesk1	1.08167	0.113261	0.40264	0.0294639				Tesk1	1.08167	0.113261	0.40264	0.0294639
Hipk1	1.1945	0.25641	0.40264	0.0294857				Hipk1	1.1945	0.25641	0.40264	0.0294857
Uhrf1bp1	1.10608	0.145459	0.40264	0.0294964				Uhrf1bp1	1.10608	0.145459	0.40264	0.0294964
Ddx51	1.13129	0.177963	0.40264	0.0295331				Ddx51	1.13129	0.177963	0.40264	0.0295331
Rtbdn	0.759155	-0.397534	0.40264	0.0295368				Rtbdn	0.759155	-0.397534	0.40264	0.0295368
Gphn	1.09914	0.136372	0.40342	0.0296279				Gphn	1.09914	0.136372	0.40342	0.0296279
Ccdc148	0.803291	-0.316005	0.40342	0.0296448				Ccdc148	0.803291	-0.316005	0.40342	0.0296448
Nkiras1	0.899538	-0.152744	0.40342	0.0296591				Nkiras1	0.899538	-0.152744	0.40342	0.0296591
Entpd8	1.34024	0.422488	0.404203	0.0297537				Entpd8	1.34024	0.422488	0.404203	0.0297537
Eef1b2	0.89854	-0.154346	0.404203	0.0297601				Eef1b2	0.89854	-0.154346	0.404203	0.0297601
Pigb	1.0982	0.135145	0.404345	0.0297923				Pigb	1.0982	0.135145	0.404345	0.0297923
H2-Q10	0.330969	-1.59523	0.404386	0.029817				H2-Q10	0.330969	-1.59523	0.404386	0.029817
Cpne6	0.848909	-0.236319	0.404429	0.0298419				Cpne6	0.848909	-0.236319	0.404429	0.0298419
Mgat5b	1.17975	0.238485	0.404508	0.029872				Mgat5b	1.17975	0.238485	0.404508	0.029872
Triqk	0.792889	-0.33481	0.404508	0.0299096				Triqk	0.792889	-0.33481	0.404508	0.0299096
Raver1	1.08061	0.111852	0.404508	0.0299173				Raver1	1.08061	0.111852	0.404508	0.0299173
Dusp2	0.414627	-1.27011	0.404508	0.0299403				Dusp2	0.414627	-1.27011	0.404508	0.0299403
C330007P06Rik	1.09549	0.131571	0.404508	0.0299727				C330007P06Rik	1.09549	0.131571	0.404508	0.0299727
Tbc1d10c	0.503232	-0.990703	0.404508	0.029978				Tbc1d10c	0.503232	-0.990703	0.404508	0.029978
Tmem214	1.06773	0.0945429	0.405323	0.0300602				Tmem214	1.06773	0.0945429	0.405323	0.0300602
Lyve1	1.37773	0.462298	0.405333	0.0300947				Lyve1	1.37773	0.462298	0.405333	0.0300947
Rlim	0.906069	-0.142307	0.405333	0.0301045				Rlim	0.906069	-0.142307	0.405333	0.0301045
Psmc6	0.899872	-0.152209	0.407734	0.0303266				Psmc6	0.899872	-0.152209	0.407734	0.0303266
Tk1	0.61844	-0.693294	0.407754	0.03035				Tk1	0.61844	-0.693294	0.407754	0.03035
Coq3	0.861586	-0.214933	0.407983	0.0304546				Coq3	0.861586	-0.214933	0.407983	0.0304546
Tjp2	1.09651	0.132921	0.407983	0.0304706				Tjp2	1.09651	0.132921	0.407983	0.0304706
Stk10	0.887889	-0.171548	0.407983	0.0305116				Stk10	0.887889	-0.171548	0.407983	0.0305116
Gimap4	0.64591	-0.630595	0.407983	0.0305486				Gimap4	0.64591	-0.630595	0.407983	0.0305486
Gm13420	1.49148	0.576741	0.407983	0.030558				Gm13420	1.49148	0.576741	0.407983	0.030558
Sec24b	1.09392	0.129506	0.407983	0.0305588				Sec24b	1.09392	0.129506	0.407983	0.0305588
Fam180a	1.15726	0.210707	0.407983	0.0305698				Fam180a	1.15726	0.210707	0.407983	0.0305698
Emilin2	1.461	0.546958	0.407983	0.0305736				Emilin2	1.461	0.546958	0.407983	0.0305736
Plp2	0.842446	-0.247343	0.407983	0.0305861				Plp2	0.842446	-0.247343	0.407983	0.0305861
Pax9	0.473095	-1.0798	0.408119	0.030625				Pax9	0.473095	-1.0798	0.408119	0.030625
Arhgef39	0.552345	-0.856359	0.408119	0.0306439				Arhgef39	0.552345	-0.856359	0.408119	0.0306439
Ccdc88b	0.65848	-0.602788	0.408119	0.0306638				Ccdc88b	0.65848	-0.602788	0.408119	0.0306638
Ckap2l	0.6145	-0.702514	0.408119	0.030684				Ckap2l	0.6145	-0.702514	0.408119	0.030684
Zfp975	0.838673	-0.253819	0.408249	0.0307235				Zfp975	0.838673	-0.253819	0.408249	0.0307235
R3hdm1	1.09489	0.130781	0.408249	0.0307376				R3hdm1	1.09489	0.130781	0.408249	0.0307376
Nacc1	1.08599	0.119017	0.408653	0.030806				Nacc1	1.08599	0.119017	0.408653	0.030806
Zfp965	1.20457	0.268514	0.408653	0.0308119				Zfp965	1.20457	0.268514	0.408653	0.0308119
Fbxw7	0.935042	-0.096897	0.408784	0.0308437				Fbxw7	0.935042	-0.096897	0.408784	0.0308437
Cracr2a	0.662657	-0.593666	0.409722	0.0309414				Cracr2a	0.662657	-0.593666	0.409722	0.0309414
Itga2	0.724025	-0.465889	0.409722	0.0309603				Itga2	0.724025	-0.465889	0.409722	0.0309603
Ube2b	0.920658	-0.119262	0.409722	0.0310015				Ube2b	0.920658	-0.119262	0.409722	0.0310015
Egfl8	0.84265	-0.246994	0.409722	0.0310567				Egfl8	0.84265	-0.246994	0.409722	0.0310567
Gprc5b	1.08168	0.113273	0.409722	0.0310656				Gprc5b	1.08168	0.113273	0.409722	0.0310656
Il12a	0.390218	-1.35765	0.409722	0.0310808				Il12a	0.390218	-1.35765	0.409722	0.0310808
Ppil3	0.86713	-0.20568	0.409722	0.0310905				Ppil3	0.86713	-0.20568	0.409722	0.0310905
Tmem234	0.933337	-0.0995305	0.409952	0.031145				Tmem234	0.933337	-0.0995305	0.409952	0.031145
Psd4	0.623955	-0.680486	0.409952	0.031152				Psd4	0.623955	-0.680486	0.409952	0.031152
Foxo1	1.17506	0.232735	0.410592	0.0312579				Foxo1	1.17506	0.232735	0.410592	0.0312579
Siae	1.12246	0.166663	0.410592	0.0312663				Siae	1.12246	0.166663	0.410592	0.0312663
Fgf23	0.395912	-1.33675	0.410592	0.0312669				Fgf23	0.395912	-1.33675	0.410592	0.0312669
Atp11a	1.19566	0.257811	0.410951	0.0313163				Atp11a	1.19566	0.257811	0.410951	0.0313163
Dennd2d	1.32535	0.406374	0.411431	0.0313876				Dennd2d	1.32535	0.406374	0.411431	0.0313876
Wdr53	0.845847	-0.241532	0.411431	0.0314264				Wdr53	0.845847	-0.241532	0.411431	0.0314264
Srr	1.09301	0.128306	0.411431	0.0314395				Srr	1.09301	0.128306	0.411431	0.0314395
Smyd1	2.12768	1.08928	0.411431	0.0314412				Smyd1	2.12768	1.08928	0.411431	0.0314412
Slc48a1	1.082	0.113705	0.412007	0.0315073				Slc48a1	1.082	0.113705	0.412007	0.0315073
Ly6d	0.4867	-1.0389	0.412294	0.0315566				Ly6d	0.4867	-1.0389	0.412294	0.0315566
Gm2237	0.603394	-0.728829	0.412294	0.0316439				Gm2237	0.603394	-0.728829	0.412294	0.0316439
Txndc5	1.06505	0.0909273	0.412294	0.0316473				Txndc5	1.06505	0.0909273	0.412294	0.0316473
Clptm1	1.05562	0.0780843	0.412294	0.0316532				Clptm1	1.05562	0.0780843	0.412294	0.0316532
Ch25h	0.683095	-0.549843	0.412509	0.0317008				Ch25h	0.683095	-0.549843	0.412509	0.0317008
Col4a6	1.24515	0.316318	0.412695	0.0317783				Col4a6	1.24515	0.316318	0.412695	0.0317783
Tulp3	1.18632	0.246496	0.412695	0.0318056				Tulp3	1.18632	0.246496	0.412695	0.0318056
Dda1	1.07671	0.106634	0.412695	0.0318485				Dda1	1.07671	0.106634	0.412695	0.0318485
Pira2	0.362719	-1.46308	0.412695	0.0319172				Pira2	0.362719	-1.46308	0.412695	0.0319172
Gga1	1.05948	0.083358	0.412695	0.0319486				Gga1	1.05948	0.083358	0.412695	0.0319486
Ndrg3	1.08977	0.124022	0.412695	0.0319585				Ndrg3	1.08977	0.124022	0.412695	0.0319585
Rad21	1.07023	0.0979166	0.412695	0.0319834				Rad21	1.07023	0.0979166	0.412695	0.0319834
Hspe1	0.848668	-0.236728	0.412695	0.0319938				Hspe1	0.848668	-0.236728	0.412695	0.0319938
Ect2	0.710334	-0.493431	0.412695	0.0320308				Ect2	0.710334	-0.493431	0.412695	0.0320308
Mtus1	1.07807	0.108455	0.412695	0.0320651				Mtus1	1.07807	0.108455	0.412695	0.0320651
Olig2	1.46532	0.551219	0.412695	0.0320664				Olig2	1.46532	0.551219	0.412695	0.0320664
Cherp	1.07914	0.109886	0.412695	0.032067				Cherp	1.07914	0.109886	0.412695	0.032067
Sh3pxd2a	1.10068	0.138395	0.412695	0.032067				Sh3pxd2a	1.10068	0.138395	0.412695	0.032067
Zfp207	1.07813	0.108528	0.412695	0.032095				Zfp207	1.07813	0.108528	0.412695	0.032095
Timm9	0.861779	-0.21461	0.412695	0.032106				Timm9	0.861779	-0.21461	0.412695	0.032106
Tulp4	1.14852	0.199774	0.412695	0.0321697				Tulp4	1.14852	0.199774	0.412695	0.0321697
Irs2	1.11245	0.153741	0.412695	0.0321854				Irs2	1.11245	0.153741	0.412695	0.0321854
Crlf2	0.832069	-0.265225	0.412695	0.0321886				Crlf2	0.832069	-0.265225	0.412695	0.0321886
Dld	0.907552	-0.139948	0.412695	0.0322052				Dld	0.907552	-0.139948	0.412695	0.0322052
Dhrs3	1.15483	0.207675	0.412695	0.0322245				Dhrs3	1.15483	0.207675	0.412695	0.0322245
Gins2	0.744332	-0.425981	0.412695	0.0322248				Gins2	0.744332	-0.425981	0.412695	0.0322248
Epha6	0.612848	-0.706399	0.41289	0.0322763				Epha6	0.612848	-0.706399	0.41289	0.0322763
Pmfbp1	0.516808	-0.952299	0.41289	0.0322844				Pmfbp1	0.516808	-0.952299	0.41289	0.0322844
Cxcr4	0.680019	-0.556354	0.413549	0.0323622				Cxcr4	0.680019	-0.556354	0.413549	0.0323622
Mcur1	1.09279	0.128022	0.413549	0.0323803				Mcur1	1.09279	0.128022	0.413549	0.0323803
Pcsk1	0.75212	-0.410966	0.41389	0.0324391				Pcsk1	0.75212	-0.410966	0.41389	0.0324391
Marf1	1.11875	0.161887	0.41389	0.0324534				Marf1	1.11875	0.161887	0.41389	0.0324534
Cd84	0.673895	-0.569405	0.414388	0.0325573				Cd84	0.673895	-0.569405	0.414388	0.0325573
Add3	1.10309	0.141549	0.414986	0.0326265				Add3	1.10309	0.141549	0.414986	0.0326265
Prrt3	1.09776	0.134557	0.415232	0.0326985				Prrt3	1.09776	0.134557	0.415232	0.0326985
Tph1	0.500012	-0.999964	0.415232	0.0327044				Tph1	0.500012	-0.999964	0.415232	0.0327044
Atn1	1.10526	0.14439	0.415232	0.0327128				Atn1	1.10526	0.14439	0.415232	0.0327128
Cdc42ep2	1.1126	0.153937	0.415237	0.0327556				Cdc42ep2	1.1126	0.153937	0.415237	0.0327556
Prdm12	0.279973	-1.83664	0.415237	0.0327726				Prdm12	0.279973	-1.83664	0.415237	0.0327726
Gmfg	0.540807	-0.886815	0.415237	0.0327806				Gmfg	0.540807	-0.886815	0.415237	0.0327806
Smad4	1.11282	0.15422	0.415237	0.0328024				Smad4	1.11282	0.15422	0.415237	0.0328024
Mmd2	1.27025	0.345117	0.415581	0.0328519				Mmd2	1.27025	0.345117	0.415581	0.0328519
Arhgap30	0.606827	-0.720643	0.415598	0.0328756				Arhgap30	0.606827	-0.720643	0.415598	0.0328756
Jcad	1.11499	0.157034	0.416343	0.0329627				Jcad	1.11499	0.157034	0.416343	0.0329627
Tent5c	0.779541	-0.359303	0.416343	0.0330072				Tent5c	0.779541	-0.359303	0.416343	0.0330072
Zfp213	1.12912	0.175194	0.416343	0.0330184				Zfp213	1.12912	0.175194	0.416343	0.0330184
Mef2d	1.0908	0.125388	0.416343	0.0330239				Mef2d	1.0908	0.125388	0.416343	0.0330239
Cops9	0.842394	-0.247433	0.417106	0.0331549				Cops9	0.842394	-0.247433	0.417106	0.0331549
Kcnj6	1.34659	0.429313	0.417106	0.0331837				Kcnj6	1.34659	0.429313	0.417106	0.0331837
Ctsc	0.847211	-0.239206	0.417106	0.0332117				Ctsc	0.847211	-0.239206	0.417106	0.0332117
Sap130	1.09096	0.125598	0.417106	0.033239				Sap130	1.09096	0.125598	0.417106	0.033239
Anapc15	0.885399	-0.1756	0.417106	0.0332588				Anapc15	0.885399	-0.1756	0.417106	0.0332588
Cyth4	0.834222	-0.261497	0.417106	0.0332626				Cyth4	0.834222	-0.261497	0.417106	0.0332626
Xlr4a	0.286262	-1.80459	0.417106	0.0333016				Xlr4a	0.286262	-1.80459	0.417106	0.0333016
Lgalsl	1.13251	0.179529	0.417106	0.0333258				Lgalsl	1.13251	0.179529	0.417106	0.0333258
Csnk1g3	0.920465	-0.119565	0.417106	0.033366				Csnk1g3	0.920465	-0.119565	0.417106	0.033366
Esrp2	1.46139	0.547337	0.417106	0.0333731				Esrp2	1.46139	0.547337	0.417106	0.0333731
Pde8a	1.13247	0.179473	0.417106	0.0333735				Pde8a	1.13247	0.179473	0.417106	0.0333735
Adipor2	1.2761	0.351745	0.417106	0.0333857				Adipor2	1.2761	0.351745	0.417106	0.0333857
Smoc2	0.763158	-0.389946	0.417106	0.0334133				Smoc2	0.763158	-0.389946	0.417106	0.0334133
Pdia4	1.09849	0.135524	0.417106	0.03342				Pdia4	1.09849	0.135524	0.417106	0.03342
Kcnh7	0.817058	-0.29149	0.417106	0.0334367				Kcnh7	0.817058	-0.29149	0.417106	0.0334367
Dync1i2	0.941958	-0.0862656	0.417106	0.0334441				Dync1i2	0.941958	-0.0862656	0.417106	0.0334441
Ddi2	1.17128	0.228084	0.417106	0.0334964				Ddi2	1.17128	0.228084	0.417106	0.0334964
Thumpd3	0.887599	-0.17202	0.417106	0.0334999				Thumpd3	0.887599	-0.17202	0.417106	0.0334999
Mapk12	0.888501	-0.170554	0.417106	0.0335184				Mapk12	0.888501	-0.170554	0.417106	0.0335184
Amotl1	1.12131	0.165185	0.417106	0.0335325				Amotl1	1.12131	0.165185	0.417106	0.0335325
Ubl4a	1.10848	0.148578	0.417434	0.0335812				Ubl4a	1.10848	0.148578	0.417434	0.0335812
Nucb2	1.1238	0.168382	0.418085	0.0336673				Nucb2	1.1238	0.168382	0.418085	0.0336673
Rps16	0.890458	-0.16738	0.418085	0.0336833				Rps16	0.890458	-0.16738	0.418085	0.0336833
Tspo2	0.62723	-0.672933	0.420783	0.0339837				Tspo2	0.62723	-0.672933	0.420783	0.0339837
Itgal	0.627153	-0.673111	0.420783	0.0339862				Itgal	0.627153	-0.673111	0.420783	0.0339862
Pomp	0.891218	-0.16615	0.421047	0.0340302				Pomp	0.891218	-0.16615	0.421047	0.0340302
Pik3ap1	0.849691	-0.234989	0.423231	0.0342597				Pik3ap1	0.849691	-0.234989	0.423231	0.0342597
Med13l	1.16881	0.22504	0.423231	0.0342603				Med13l	1.16881	0.22504	0.423231	0.0342603
Lhfpl2	0.905031	-0.14396	0.423231	0.0342749				Lhfpl2	0.905031	-0.14396	0.423231	0.0342749
Atl1	0.900668	-0.150932	0.423272	0.0343163				Atl1	0.900668	-0.150932	0.423272	0.0343163
Slc22a21	0.82929	-0.270051	0.423272	0.0343417				Slc22a21	0.82929	-0.270051	0.423272	0.0343417
Camk2g	0.900885	-0.150586	0.423272	0.0343549				Camk2g	0.900885	-0.150586	0.423272	0.0343549
H2-Aa	1.49353	0.578723	0.423272	0.0343691				H2-Aa	1.49353	0.578723	0.423272	0.0343691
Rgcc	1.14547	0.195936	0.423467	0.03441				Rgcc	1.14547	0.195936	0.423467	0.03441
Nars	1.11358	0.155199	0.423467	0.0344305				Nars	1.11358	0.155199	0.423467	0.0344305
Zfp526	1.14682	0.197638	0.424098	0.0345045				Zfp526	1.14682	0.197638	0.424098	0.0345045
Cpne5	0.640587	-0.642535	0.424141	0.03455				Cpne5	0.640587	-0.642535	0.424141	0.03455
Iftap	0.903176	-0.146921	0.424141	0.0345537				Iftap	0.903176	-0.146921	0.424141	0.0345537
Pabpc1l2a	1.2393	0.309531	0.424141	0.0345983				Pabpc1l2a	1.2393	0.309531	0.424141	0.0345983
Elk4	1.27136	0.346375	0.424141	0.0346008				Elk4	1.27136	0.346375	0.424141	0.0346008
Zcchc2	1.14126	0.190631	0.424141	0.034652				Zcchc2	1.14126	0.190631	0.424141	0.034652
Axin2	1.13551	0.183338	0.424141	0.0346702				Axin2	1.13551	0.183338	0.424141	0.0346702
Olfr12	1.65982	0.731029	0.424141	0.0346885				Olfr12	1.65982	0.731029	0.424141	0.0346885
Ms4a7	0.734925	-0.444331	0.424141	0.034708				Ms4a7	0.734925	-0.444331	0.424141	0.034708
Pik3c3	1.07207	0.100399	0.424141	0.0347375				Pik3c3	1.07207	0.100399	0.424141	0.0347375
Llgl1	1.11073	0.151508	0.424141	0.0347751				Llgl1	1.11073	0.151508	0.424141	0.0347751
Gm867	0.693629	-0.527764	0.424141	0.0347946				Gm867	0.693629	-0.527764	0.424141	0.0347946
Pdxdc1	1.07603	0.105722	0.424141	0.034806				Pdxdc1	1.07603	0.105722	0.424141	0.034806
Gpx2	1.48547	0.57092	0.424141	0.0348274				Gpx2	1.48547	0.57092	0.424141	0.0348274
Wnt9a	1.21688	0.283182	0.424141	0.0348287				Wnt9a	1.21688	0.283182	0.424141	0.0348287
Ncor1	1.10247	0.14074	0.424141	0.0348497				Ncor1	1.10247	0.14074	0.424141	0.0348497
Fem1a	1.0986	0.13567	0.42449	0.0349011				Fem1a	1.0986	0.13567	0.42449	0.0349011
Gmip	0.764425	-0.387553	0.426879	0.0351205				Gmip	0.764425	-0.387553	0.426879	0.0351205
Sphk2	1.08802	0.121707	0.426881	0.0351832				Sphk2	1.08802	0.121707	0.426881	0.0351832
Hmbs	0.857771	-0.221336	0.426881	0.0351843				Hmbs	0.857771	-0.221336	0.426881	0.0351843
Vps13a	0.879075	-0.185941	0.426881	0.0351894				Vps13a	0.879075	-0.185941	0.426881	0.0351894
Lst1	0.581258	-0.782749	0.427219	0.035254				Lst1	0.581258	-0.782749	0.427219	0.035254
Cilk1	1.09051	0.124999	0.427219	0.0352632				Cilk1	1.09051	0.124999	0.427219	0.0352632
Cxcl9	0.450681	-1.14982	0.427691	0.0353251				Cxcl9	0.450681	-1.14982	0.427691	0.0353251
Rhbdd1	1.15048	0.202239	0.428709	0.0354516				Rhbdd1	1.15048	0.202239	0.428709	0.0354516
Rpl37a	0.870488	-0.200104	0.428709	0.0354552				Rpl37a	0.870488	-0.200104	0.428709	0.0354552
Ldlrad4	1.13433	0.181834	0.429293	0.0355266				Ldlrad4	1.13433	0.181834	0.429293	0.0355266
Rfx4	1.39819	0.483564	0.429355	0.0355547				Rfx4	1.39819	0.483564	0.429355	0.0355547
Grm1	4.43363	2.14849	0.429475	0.0355878				Grm1	4.43363	2.14849	0.429475	0.0355878
Cd38	1.1862	0.246342	0.429785	0.0356366				Cd38	1.1862	0.246342	0.429785	0.0356366
Gnal	0.865418	-0.208532	0.429808	0.0356615				Gnal	0.865418	-0.208532	0.429808	0.0356615
Dpf3	1.2298	0.298424	0.430668	0.035756				Dpf3	1.2298	0.298424	0.430668	0.035756
Nae1	0.907807	-0.139542	0.430972	0.0358387				Nae1	0.907807	-0.139542	0.430972	0.0358387
Mul1	1.06759	0.0943586	0.430972	0.0358413				Mul1	1.06759	0.0943586	0.430972	0.0358413
Msrb1	0.866322	-0.207025	0.430972	0.0358507				Msrb1	0.866322	-0.207025	0.430972	0.0358507
Kdm4a	1.09236	0.127449	0.431443	0.0359472				Kdm4a	1.09236	0.127449	0.431443	0.0359472
Irf2	1.10662	0.146159	0.431443	0.0359506				Irf2	1.10662	0.146159	0.431443	0.0359506
Ciita	1.43156	0.517592	0.431443	0.0359916				Ciita	1.43156	0.517592	0.431443	0.0359916
Gm35339	1.21738	0.283783	0.431443	0.0360037				Gm35339	1.21738	0.283783	0.431443	0.0360037
Cep55	0.502496	-0.992817	0.431443	0.0360492				Cep55	0.502496	-0.992817	0.431443	0.0360492
Themis2	0.637596	-0.649285	0.431443	0.036058				Themis2	0.637596	-0.649285	0.431443	0.036058
Steap3	0.865177	-0.208932	0.431443	0.0361048				Steap3	0.865177	-0.208932	0.431443	0.0361048
Htr2c	0.735869	-0.442479	0.431443	0.0361843				Htr2c	0.735869	-0.442479	0.431443	0.0361843
Serpini1	0.868012	-0.204212	0.431443	0.0361862				Serpini1	0.868012	-0.204212	0.431443	0.0361862
Rasgef1a	0.903546	-0.14633	0.431443	0.0361886				Rasgef1a	0.903546	-0.14633	0.431443	0.0361886
Eps8	1.22132	0.288446	0.431443	0.0361983				Eps8	1.22132	0.288446	0.431443	0.0361983
Ube2t	0.532556	-0.908994	0.431443	0.0362312				Ube2t	0.532556	-0.908994	0.431443	0.0362312
Kl	1.23405	0.303404	0.431443	0.0362399				Kl	1.23405	0.303404	0.431443	0.0362399
Gas6	0.924311	-0.113549	0.431443	0.0362606				Gas6	0.924311	-0.113549	0.431443	0.0362606
Zbtb18	1.09237	0.127458	0.432146	0.0363539				Zbtb18	1.09237	0.127458	0.432146	0.0363539
Nt5c3	0.884904	-0.176407	0.432146	0.036366				Nt5c3	0.884904	-0.176407	0.432146	0.036366
Glipr2	0.699091	-0.516448	0.432424	0.0364165				Glipr2	0.699091	-0.516448	0.432424	0.0364165
Tdp1	1.13168	0.178471	0.432424	0.0365064				Tdp1	1.13168	0.178471	0.432424	0.0365064
Zfp36l1	1.10252	0.140808	0.432424	0.0365176				Zfp36l1	1.10252	0.140808	0.432424	0.0365176
Rhpn2	1.26579	0.340039	0.432424	0.0365467				Rhpn2	1.26579	0.340039	0.432424	0.0365467
Csf2rb	0.507803	-0.97766	0.432424	0.0365811				Csf2rb	0.507803	-0.97766	0.432424	0.0365811
Tasl	0.59374	-0.752098	0.432424	0.0365842				Tasl	0.59374	-0.752098	0.432424	0.0365842
Cldn9	1.30381	0.382732	0.432424	0.0365985				Cldn9	1.30381	0.382732	0.432424	0.0365985
Elavl2	0.864805	-0.209553	0.432719	0.0366467				Elavl2	0.864805	-0.209553	0.432719	0.0366467
Dgki	0.866429	-0.206846	0.433482	0.0367346				Dgki	0.866429	-0.206846	0.433482	0.0367346
Gm2026	1.1879	0.248416	0.433745	0.0367802				Gm2026	1.1879	0.248416	0.433745	0.0367802
Cmtr2	0.889579	-0.168806	0.433826	0.0368625				Cmtr2	0.889579	-0.168806	0.433826	0.0368625
Prkca	1.14662	0.197383	0.433826	0.0368705				Prkca	1.14662	0.197383	0.433826	0.0368705
Coro1a	0.504695	-0.986516	0.433826	0.0368956				Coro1a	0.504695	-0.986516	0.433826	0.0368956
Rab3d	0.873546	-0.195045	0.433826	0.0369242				Rab3d	0.873546	-0.195045	0.433826	0.0369242
Prmt5	1.07809	0.108474	0.433826	0.0369373				Prmt5	1.07809	0.108474	0.433826	0.0369373
Nrn1	0.869648	-0.201496	0.433826	0.0369495				Nrn1	0.869648	-0.201496	0.433826	0.0369495
Inpp5b	1.07824	0.108677	0.433826	0.0369901				Inpp5b	1.07824	0.108677	0.433826	0.0369901
Mzb1	0.493945	-1.01758	0.433826	0.0370145				Mzb1	0.493945	-1.01758	0.433826	0.0370145
Nup214	1.09615	0.132445	0.433826	0.03702				Nup214	1.09615	0.132445	0.433826	0.03702
Wipi2	1.06572	0.0918307	0.435155	0.037164				Wipi2	1.06572	0.0918307	0.435155	0.037164
Elf2	1.11202	0.153178	0.435155	0.0371801				Elf2	1.11202	0.153178	0.435155	0.0371801
Sf3b6	0.902507	-0.14799	0.435208	0.037208				Sf3b6	0.902507	-0.14799	0.435208	0.037208
Nrl	0.417812	-1.25907	0.435483	0.0372549				Nrl	0.417812	-1.25907	0.435483	0.0372549
Apoo	0.885671	-0.175157	0.435514	0.037281				Apoo	0.885671	-0.175157	0.435514	0.037281
Pwwp2b	1.13529	0.183061	0.436119	0.0373747				Pwwp2b	1.13529	0.183061	0.436119	0.0373747
Ttll6	0.857163	-0.222359	0.436119	0.0373918				Ttll6	0.857163	-0.222359	0.436119	0.0373918
Ctf1	1.27622	0.351873	0.436119	0.0374259				Ctf1	1.27622	0.351873	0.436119	0.0374259
Cryba2	2.49723	1.32033	0.436119	0.0374378				Cryba2	2.49723	1.32033	0.436119	0.0374378
Slc5a11	1.33314	0.414829	0.436119	0.0374923				Slc5a11	1.33314	0.414829	0.436119	0.0374923
Megf9	1.3009	0.379514	0.436119	0.0374984				Megf9	1.3009	0.379514	0.436119	0.0374984
Frmd4b	1.18263	0.241999	0.436119	0.037502				Frmd4b	1.18263	0.241999	0.436119	0.037502
Gosr2	1.0565	0.0792935	0.436119	0.0375904				Gosr2	1.0565	0.0792935	0.436119	0.0375904
Mmrn2	0.810825	-0.302538	0.436119	0.0376345				Mmrn2	0.810825	-0.302538	0.436119	0.0376345
Srprb	1.05898	0.0826785	0.436119	0.0376667				Srprb	1.05898	0.0826785	0.436119	0.0376667
Pusl1	0.863877	-0.211102	0.436119	0.0376868				Pusl1	0.863877	-0.211102	0.436119	0.0376868
Slc9a3r1	1.20698	0.271403	0.436119	0.0377004				Slc9a3r1	1.20698	0.271403	0.436119	0.0377004
Rbbp9	1.11321	0.154725	0.436119	0.0377017				Rbbp9	1.11321	0.154725	0.436119	0.0377017
Prima1	1.15925	0.213191	0.436119	0.0377046				Prima1	1.15925	0.213191	0.436119	0.0377046
Gria1	1.2964	0.374508	0.436119	0.037726				Gria1	1.2964	0.374508	0.436119	0.037726
Upk3a	0.547026	-0.87032	0.436119	0.0377321				Upk3a	0.547026	-0.87032	0.436119	0.0377321
Cpsf4	0.894381	-0.161038	0.436119	0.0378064				Cpsf4	0.894381	-0.161038	0.436119	0.0378064
Arpp21	1.32413	0.405043	0.436119	0.0378075				Arpp21	1.32413	0.405043	0.436119	0.0378075
Kcnn3	1.57594	0.656213	0.436119	0.0378077				Kcnn3	1.57594	0.656213	0.436119	0.0378077
Adam8	0.647422	-0.627221	0.436119	0.0378435				Adam8	0.647422	-0.627221	0.436119	0.0378435
Fam83b	1.40557	0.491151	0.436119	0.0378477				Fam83b	1.40557	0.491151	0.436119	0.0378477
Bcl9l	1.12216	0.166283	0.436119	0.0378481				Bcl9l	1.12216	0.166283	0.436119	0.0378481
Pla2g7	1.14468	0.19495	0.436486	0.0379033				Pla2g7	1.14468	0.19495	0.436486	0.0379033
Ccdc97	1.06861	0.0957314	0.437672	0.0380298				Ccdc97	1.06861	0.0957314	0.437672	0.0380298
Gpr88	1.20886	0.273643	0.437847	0.0380901				Gpr88	1.20886	0.273643	0.437847	0.0380901
Arfgap3	1.19214	0.25355	0.437847	0.0380969				Arfgap3	1.19214	0.25355	0.437847	0.0380969
Hcn4	1.15279	0.205125	0.437847	0.0381156				Hcn4	1.15279	0.205125	0.437847	0.0381156
Ptma	0.909177	-0.137366	0.437922	0.0381456				Ptma	0.909177	-0.137366	0.437922	0.0381456
Cp	1.13723	0.185518	0.438564	0.0382251				Cp	1.13723	0.185518	0.438564	0.0382251
Angptl4	0.79836	-0.324888	0.439408	0.0383289				Angptl4	0.79836	-0.324888	0.439408	0.0383289
Klhl30	0.644277	-0.634247	0.439408	0.0383757				Klhl30	0.644277	-0.634247	0.439408	0.0383757
Naa80	1.12153	0.165472	0.439408	0.0384092				Naa80	1.12153	0.165472	0.439408	0.0384092
L1cam	0.884937	-0.176354	0.439408	0.0384536				L1cam	0.884937	-0.176354	0.439408	0.0384536
Fblim1	1.23428	0.303668	0.439408	0.0384547				Fblim1	1.23428	0.303668	0.439408	0.0384547
Atp5e	0.864446	-0.210152	0.439408	0.0384799				Atp5e	0.864446	-0.210152	0.439408	0.0384799
Lnx1	1.15777	0.211354	0.439408	0.0384942				Lnx1	1.15777	0.211354	0.439408	0.0384942
Sac3d1	0.872189	-0.197287	0.439408	0.0385354				Sac3d1	0.872189	-0.197287	0.439408	0.0385354
Slc35e4	1.09989	0.137359	0.439408	0.038536				Slc35e4	1.09989	0.137359	0.439408	0.038536
Chst7	1.40568	0.491273	0.439408	0.0385816				Chst7	1.40568	0.491273	0.439408	0.0385816
Oxsr1	1.07976	0.110705	0.439408	0.0385818				Oxsr1	1.07976	0.110705	0.439408	0.0385818
Gpr63	1.28384	0.360465	0.439948	0.038671				Gpr63	1.28384	0.360465	0.439948	0.038671
Tmem88b	1.31552	0.395633	0.439948	0.0386987				Tmem88b	1.31552	0.395633	0.439948	0.0386987
Plod1	1.11898	0.162187	0.439948	0.0387141				Plod1	1.11898	0.162187	0.439948	0.0387141
Gng7	1.1372	0.185492	0.439948	0.0387237				Gng7	1.1372	0.185492	0.439948	0.0387237
Gapt	0.346361	-1.52965	0.440226	0.0387718				Gapt	0.346361	-1.52965	0.440226	0.0387718
Ahdc1	1.13147	0.178195	0.44023	0.0388081				Ahdc1	1.13147	0.178195	0.44023	0.0388081
Atp5pb	0.912533	-0.132051	0.44023	0.0388195				Atp5pb	0.912533	-0.132051	0.44023	0.0388195
Soga1	1.10738	0.147146	0.440711	0.0389119				Soga1	1.10738	0.147146	0.440711	0.0389119
Kbtbd3	0.866855	-0.206137	0.440711	0.0389341				Kbtbd3	0.866855	-0.206137	0.440711	0.0389341
Actr3	0.932297	-0.101138	0.440711	0.0389527				Actr3	0.932297	-0.101138	0.440711	0.0389527
Kit	1.14158	0.191037	0.440711	0.0389566				Kit	1.14158	0.191037	0.440711	0.0389566
Magi1	0.895269	-0.159607	0.441688	0.0390711				Magi1	0.895269	-0.159607	0.441688	0.0390711
Dchs2	1.21672	0.282993	0.441688	0.0391041				Dchs2	1.21672	0.282993	0.441688	0.0391041
Atp5j2	0.883015	-0.179491	0.441688	0.0391141				Atp5j2	0.883015	-0.179491	0.441688	0.0391141
Prkce	0.847388	-0.238906	0.441793	0.0391471				Prkce	0.847388	-0.238906	0.441793	0.0391471
Otoa	1.27403	0.349394	0.441884	0.0391789				Otoa	1.27403	0.349394	0.441884	0.0391789
Cd36	0.724841	-0.464264	0.44191	0.0392049				Cd36	0.724841	-0.464264	0.44191	0.0392049
Pdhb	0.926791	-0.109685	0.442311	0.0393004				Pdhb	0.926791	-0.109685	0.442311	0.0393004
Cetn3	0.883799	-0.17821	0.442311	0.0393127				Cetn3	0.883799	-0.17821	0.442311	0.0393127
Hoxb2	2.00414	1.00298	0.442311	0.0393205				Hoxb2	2.00414	1.00298	0.442311	0.0393205
Svip	0.903445	-0.146492	0.442311	0.0393478				Svip	0.903445	-0.146492	0.442311	0.0393478
Zswim8	1.07892	0.109593	0.442311	0.0393593				Zswim8	1.07892	0.109593	0.442311	0.0393593
Utp14b	1.23055	0.299304	0.442567	0.0394059				Utp14b	1.23055	0.299304	0.442567	0.0394059
Kremen1	1.201	0.264238	0.443425	0.0395061				Kremen1	1.201	0.264238	0.443425	0.0395061
Abracl	0.814325	-0.296324	0.443782	0.0395856				Abracl	0.814325	-0.296324	0.443782	0.0395856
Sec16b	0.637582	-0.649318	0.443962	0.0396555				Sec16b	0.637582	-0.649318	0.443962	0.0396555
Caprin1	1.06652	0.0929068	0.443962	0.0396712				Caprin1	1.06652	0.0929068	0.443962	0.0396712
Nav3	0.86369	-0.211414	0.443962	0.0396998				Nav3	0.86369	-0.211414	0.443962	0.0396998
Zfp882	1.13536	0.183143	0.443962	0.0397003				Zfp882	1.13536	0.183143	0.443962	0.0397003
Klhl29	1.1318	0.178621	0.443962	0.0397361				Klhl29	1.1318	0.178621	0.443962	0.0397361
Reep3	1.08942	0.123557	0.443962	0.0397621				Reep3	1.08942	0.123557	0.443962	0.0397621
Rps29	0.882562	-0.18023	0.443962	0.0397913				Rps29	0.882562	-0.18023	0.443962	0.0397913
Gimap1	0.703415	-0.507552	0.443962	0.0397948				Gimap1	0.703415	-0.507552	0.443962	0.0397948
Slc25a23	1.11246	0.15375	0.443962	0.0398184				Slc25a23	1.11246	0.15375	0.443962	0.0398184
Usp19	1.05153	0.0724919	0.443962	0.0398751				Usp19	1.05153	0.0724919	0.443962	0.0398751
Islr2	1.23298	0.302151	0.443962	0.0399022				Islr2	1.23298	0.302151	0.443962	0.0399022
Slc25a42	1.10575	0.14502	0.443962	0.0399115				Slc25a42	1.10575	0.14502	0.443962	0.0399115
Hdlbp	1.06977	0.0972944	0.444208	0.0399575				Hdlbp	1.06977	0.0972944	0.444208	0.0399575
Wdr31	1.20601	0.270238	0.444646	0.0400207				Wdr31	1.20601	0.270238	0.444646	0.0400207
Cenpe	0.606046	-0.7225	0.44545	0.040117				Cenpe	0.606046	-0.7225	0.44545	0.040117
Ubiad1	1.12365	0.168189	0.445457	0.0401636				Ubiad1	1.12365	0.168189	0.445457	0.0401636
Ikzf3	0.533025	-0.907725	0.445457	0.0401655				Ikzf3	0.533025	-0.907725	0.445457	0.0401655
Tfpt	0.89664	-0.157399	0.445716	0.0402252				Tfpt	0.89664	-0.157399	0.445716	0.0402252
Fcer2a	0.42333	-1.24014	0.445716	0.0402368				Fcer2a	0.42333	-1.24014	0.445716	0.0402368
Cfap20dc	0.873353	-0.195363	0.445777	0.0402662				Cfap20dc	0.873353	-0.195363	0.445777	0.0402662
Crybg1	1.22638	0.294401	0.445862	0.0403176				Crybg1	1.22638	0.294401	0.445862	0.0403176
Snrpd3	0.899483	-0.152831	0.445862	0.0403218				Snrpd3	0.899483	-0.152831	0.445862	0.0403218
Arid5b	1.19633	0.258616	0.446636	0.0404207				Arid5b	1.19633	0.258616	0.446636	0.0404207
Mia3	1.05717	0.0802033	0.446636	0.0404508				Mia3	1.05717	0.0802033	0.446636	0.0404508
Zfp629	1.08627	0.119389	0.446636	0.0404637				Zfp629	1.08627	0.119389	0.446636	0.0404637
Mrpl54	0.881927	-0.18127	0.446892	0.0405109				Mrpl54	0.881927	-0.18127	0.446892	0.0405109
Arhgef12	1.13033	0.176744	0.447545	0.0406089				Arhgef12	1.13033	0.176744	0.447545	0.0406089
Capn11	3.05714	1.61218	0.447545	0.0406182				Capn11	3.05714	1.61218	0.447545	0.0406182
Zfp276	1.0708	0.0986885	0.447663	0.0406529				Zfp276	1.0708	0.0986885	0.447663	0.0406529
Tmem233	0.384714	-1.37814	0.450185	0.0409061				Tmem233	0.384714	-1.37814	0.450185	0.0409061
Kif18a	0.681183	-0.553885	0.450339	0.0409828				Kif18a	0.681183	-0.553885	0.450339	0.0409828
Zfp609	1.15203	0.204172	0.450339	0.0410004				Zfp609	1.15203	0.204172	0.450339	0.0410004
Dtna	1.09311	0.128441	0.450339	0.0410307				Dtna	1.09311	0.128441	0.450339	0.0410307
Itpr1	1.26978	0.34458	0.450339	0.0410404				Itpr1	1.26978	0.34458	0.450339	0.0410404
Psmf1	0.92571	-0.111367	0.450339	0.0410411				Psmf1	0.92571	-0.111367	0.450339	0.0410411
Ppp1r3e	1.20067	0.263834	0.450618	0.0411916				Ppp1r3e	1.20067	0.263834	0.450618	0.0411916
Adgre1	0.800901	-0.320304	0.450618	0.0412146				Adgre1	0.800901	-0.320304	0.450618	0.0412146
Jchain	0.38676	-1.37049	0.450618	0.0412623				Jchain	0.38676	-1.37049	0.450618	0.0412623
Elovl2	1.53498	0.618221	0.450618	0.0412998				Elovl2	1.53498	0.618221	0.450618	0.0412998
Aqp1	0.791597	-0.337162	0.450618	0.041313				Aqp1	0.791597	-0.337162	0.450618	0.041313
Mylk3	0.654863	-0.610736	0.450618	0.0413482				Mylk3	0.654863	-0.610736	0.450618	0.0413482
Nusap1	0.577254	-0.792722	0.450618	0.0413885				Nusap1	0.577254	-0.792722	0.450618	0.0413885
Vps37c	1.08385	0.11617	0.450618	0.041418				Vps37c	1.08385	0.11617	0.450618	0.041418
Dynlt3	0.895347	-0.159482	0.450618	0.0414242				Dynlt3	0.895347	-0.159482	0.450618	0.0414242
Odf3l2	2.15237	1.10592	0.450618	0.0414285				Odf3l2	2.15237	1.10592	0.450618	0.0414285
Abca8a	0.899191	-0.153301	0.450618	0.041485				Abca8a	0.899191	-0.153301	0.450618	0.041485
Slc25a34	1.35369	0.436897	0.450618	0.0414905				Slc25a34	1.35369	0.436897	0.450618	0.0414905
Susd2	0.789958	-0.340152	0.450618	0.0415462				Susd2	0.789958	-0.340152	0.450618	0.0415462
Ice1	1.0901	0.124458	0.450618	0.0415517				Ice1	1.0901	0.124458	0.450618	0.0415517
Acp7	1.31413	0.394105	0.450618	0.0415779				Acp7	1.31413	0.394105	0.450618	0.0415779
Gnas	0.931849	-0.101832	0.450618	0.0415808				Gnas	0.931849	-0.101832	0.450618	0.0415808
Myo18b	0.724857	-0.464231	0.450618	0.0415901				Myo18b	0.724857	-0.464231	0.450618	0.0415901
Plcb2	0.601117	-0.734282	0.450618	0.0416013				Plcb2	0.601117	-0.734282	0.450618	0.0416013
Lrrc59	1.07399	0.102983	0.450618	0.041623				Lrrc59	1.07399	0.102983	0.450618	0.041623
Napb	0.895592	-0.159086	0.450646	0.0416499				Napb	0.895592	-0.159086	0.450646	0.0416499
Rad23b	1.05812	0.0815041	0.45065	0.0416852				Rad23b	1.05812	0.0815041	0.45065	0.0416852
E130309D02Rik	1.10447	0.143354	0.450705	0.0417347				E130309D02Rik	1.10447	0.143354	0.450705	0.0417347
Siah2	1.09728	0.133935	0.450705	0.0417521				Siah2	1.09728	0.133935	0.450705	0.0417521
Dnaja1	0.898588	-0.154269	0.45079	0.0418637				Dnaja1	0.898588	-0.154269	0.45079	0.0418637
Slc25a40	1.12224	0.166382	0.45079	0.0418675				Slc25a40	1.12224	0.166382	0.45079	0.0418675
Fkbp5	1.50451	0.589291	0.45079	0.0418737				Fkbp5	1.50451	0.589291	0.45079	0.0418737
Cntnap3	1.57174	0.65236	0.45079	0.0418756				Cntnap3	1.57174	0.65236	0.45079	0.0418756
Scoc	0.896823	-0.157105	0.45079	0.0418962				Scoc	0.896823	-0.157105	0.45079	0.0418962
Gm14421	1.31736	0.397648	0.45079	0.0419197				Gm14421	1.31736	0.397648	0.45079	0.0419197
Znfx1	1.13621	0.18423	0.45079	0.0419294				Znfx1	1.13621	0.18423	0.45079	0.0419294
Hey1	1.11147	0.152467	0.451316	0.0420163				Hey1	1.11147	0.152467	0.451316	0.0420163
Ltk	0.783995	-0.351084	0.451316	0.0420269				Ltk	0.783995	-0.351084	0.451316	0.0420269
Slc35g2	0.889308	-0.169245	0.452064	0.0421208				Slc35g2	0.889308	-0.169245	0.452064	0.0421208
Camk1g	0.777344	-0.363374	0.452183	0.0422213				Camk1g	0.777344	-0.363374	0.452183	0.0422213
Pip5kl1	0.782581	-0.353688	0.452183	0.0422302				Pip5kl1	0.782581	-0.353688	0.452183	0.0422302
Tmem26	1.32734	0.408535	0.452183	0.0422468				Tmem26	1.32734	0.408535	0.452183	0.0422468
Rgs12	0.901708	-0.149268	0.452183	0.0422497				Rgs12	0.901708	-0.149268	0.452183	0.0422497
Tcn2	1.13267	0.179727	0.452183	0.0422533				Tcn2	1.13267	0.179727	0.452183	0.0422533
Tmem229b	1.12063	0.164312	0.452899	0.0423446				Tmem229b	1.12063	0.164312	0.452899	0.0423446
Arhgef5	1.17706	0.235186	0.453728	0.0424463				Arhgef5	1.17706	0.235186	0.453728	0.0424463
Otos	1.22383	0.291402	0.454109	0.0425142				Otos	1.22383	0.291402	0.454109	0.0425142
Ep400	1.11289	0.154316	0.454109	0.0425308				Ep400	1.11289	0.154316	0.454109	0.0425308
Nrip1	1.14638	0.197088	0.454201	0.0425638				Nrip1	1.14638	0.197088	0.454201	0.0425638
Tacc1	1.10916	0.149466	0.454531	0.0426575				Tacc1	1.10916	0.149466	0.454531	0.0426575
1700025G04Rik	1.15864	0.212433	0.454531	0.0426643				1700025G04Rik	1.15864	0.212433	0.454531	0.0426643
Irf6	1.34589	0.428561	0.454531	0.042668				Irf6	1.34589	0.428561	0.454531	0.042668
Lman1	1.12677	0.172193	0.454981	0.0427346				Lman1	1.12677	0.172193	0.454981	0.0427346
Ncf4	0.522053	-0.937732	0.455488	0.0428067				Ncf4	0.522053	-0.937732	0.455488	0.0428067
Card6	1.14416	0.194285	0.456233	0.0429349				Card6	1.14416	0.194285	0.456233	0.0429349
Rnf126	1.07574	0.105332	0.456233	0.0429357				Rnf126	1.07574	0.105332	0.456233	0.0429357
Bicd2	1.0937	0.129221	0.456233	0.0429503				Bicd2	1.0937	0.129221	0.456233	0.0429503
Sox10	1.12943	0.175601	0.456256	0.0429769				Sox10	1.12943	0.175601	0.456256	0.0429769
Arl6ip1	0.925247	-0.112089	0.456765	0.0430494				Arl6ip1	0.925247	-0.112089	0.456765	0.0430494
LOC118568705	1.1244	0.169158	0.457278	0.0431369				LOC118568705	1.1244	0.169158	0.457278	0.0431369
AU040320	1.0623	0.0871884	0.457278	0.0431469				AU040320	1.0623	0.0871884	0.457278	0.0431469
Tmx2	0.930742	-0.103546	0.457772	0.043218				Tmx2	0.930742	-0.103546	0.457772	0.043218
Dbx2	1.52117	0.605181	0.457782	0.0432436				Dbx2	1.52117	0.605181	0.457782	0.0432436
0610010F05Rik	0.905696	-0.142901	0.458239	0.043317				0610010F05Rik	0.905696	-0.142901	0.458239	0.043317
Bhlhe23	0.60281	-0.730225	0.458239	0.0433591				Bhlhe23	0.60281	-0.730225	0.458239	0.0433591
Adamtsl3	1.20101	0.264247	0.458239	0.0433606				Adamtsl3	1.20101	0.264247	0.458239	0.0433606
Il6ra	1.24004	0.310388	0.458322	0.043393				Il6ra	1.24004	0.310388	0.458322	0.043393
Ppp1r17	2.15317	1.10646	0.458346	0.0434407				Ppp1r17	2.15317	1.10646	0.458346	0.0434407
Arhgap35	1.09972	0.137131	0.458346	0.0434446				Arhgap35	1.09972	0.137131	0.458346	0.0434446
Natd1	1.13303	0.180187	0.458544	0.0435031				Natd1	1.13303	0.180187	0.458544	0.0435031
Srp9	0.908821	-0.137933	0.458544	0.0435125				Srp9	0.908821	-0.137933	0.458544	0.0435125
Cd59a	0.92004	-0.120232	0.458958	0.0435764				Cd59a	0.92004	-0.120232	0.458958	0.0435764
Qrich1	1.08599	0.119017	0.459278	0.0436532				Qrich1	1.08599	0.119017	0.459278	0.0436532
Gcnt2	0.697697	-0.519327	0.459278	0.0436625				Gcnt2	0.697697	-0.519327	0.459278	0.0436625
Tax1bp1	0.947328	-0.0780635	0.459278	0.0436867				Tax1bp1	0.947328	-0.0780635	0.459278	0.0436867
Zbed3	1.11398	0.155725	0.459278	0.0437642				Zbed3	1.11398	0.155725	0.459278	0.0437642
Tm9sf4	1.06798	0.0948865	0.459278	0.0438063				Tm9sf4	1.06798	0.0948865	0.459278	0.0438063
Usp31	1.10591	0.145228	0.459278	0.0438247				Usp31	1.10591	0.145228	0.459278	0.0438247
Zfp180	1.10263	0.140955	0.459278	0.0438621				Zfp180	1.10263	0.140955	0.459278	0.0438621
Irf2bpl	1.12481	0.16968	0.459278	0.0438748				Irf2bpl	1.12481	0.16968	0.459278	0.0438748
Unc13c	0.769953	-0.377159	0.459278	0.043875				Unc13c	0.769953	-0.377159	0.459278	0.043875
Dgkh	0.523065	-0.934939	0.459278	0.0438894				Dgkh	0.523065	-0.934939	0.459278	0.0438894
Lypd1	0.88685	-0.173237	0.459278	0.043891				Lypd1	0.88685	-0.173237	0.459278	0.043891
Slc1a2	1.47949	0.5651	0.459278	0.043934				Slc1a2	1.47949	0.5651	0.459278	0.043934
Tgm3	0.51387	-0.960523	0.459278	0.0439491				Tgm3	0.51387	-0.960523	0.459278	0.0439491
Spock1	0.811904	-0.300619	0.459744	0.0440215				Spock1	0.811904	-0.300619	0.459744	0.0440215
Nsmce1	0.88978	-0.16848	0.460417	0.0441394				Nsmce1	0.88978	-0.16848	0.460417	0.0441394
Rac2	0.445086	-1.16784	0.460417	0.0441504				Rac2	0.445086	-1.16784	0.460417	0.0441504
Rtl4	1.60555	0.683066	0.460417	0.0441771				Rtl4	1.60555	0.683066	0.460417	0.0441771
Sfxn5	1.14223	0.191851	0.460417	0.0441848				Sfxn5	1.14223	0.191851	0.460417	0.0441848
Snta1	1.15136	0.203333	0.460514	0.0442432				Snta1	1.15136	0.203333	0.460514	0.0442432
Cir1	0.910744	-0.134883	0.460514	0.0442462				Cir1	0.910744	-0.134883	0.460514	0.0442462
Sdhaf4	0.850183	-0.234156	0.460514	0.0442683				Sdhaf4	0.850183	-0.234156	0.460514	0.0442683
Phc2	1.09141	0.126197	0.460576	0.044299				Phc2	1.09141	0.126197	0.460576	0.044299
Rwdd4a	1.11564	0.157868	0.460689	0.0443808				Rwdd4a	1.11564	0.157868	0.460689	0.0443808
Imp4	1.11085	0.15167	0.460689	0.0444364				Imp4	1.11085	0.15167	0.460689	0.0444364
Tpx2	0.653531	-0.613672	0.460689	0.044453				Tpx2	0.653531	-0.613672	0.460689	0.044453
Gale	0.87791	-0.187856	0.460689	0.0444592				Gale	0.87791	-0.187856	0.460689	0.0444592
LOC118568645	1.11551	0.157705	0.460689	0.0444653				LOC118568645	1.11551	0.157705	0.460689	0.0444653
Ocrl	1.11149	0.152499	0.460689	0.0445009				Ocrl	1.11149	0.152499	0.460689	0.0445009
Schip1	1.08857	0.122434	0.460689	0.0445078				Schip1	1.08857	0.122434	0.460689	0.0445078
Atr	0.873842	-0.194555	0.462087	0.0446864				Atr	0.873842	-0.194555	0.462087	0.0446864
Rbis	0.853267	-0.228931	0.462087	0.0446925				Rbis	0.853267	-0.228931	0.462087	0.0446925
Apba3	1.12246	0.16666	0.462444	0.0447518				Apba3	1.12246	0.16666	0.462444	0.0447518
Pdzd7	1.12053	0.164175	0.462706	0.044802				Pdzd7	1.12053	0.164175	0.462706	0.044802
Cecr2	1.17515	0.232849	0.462841	0.0448603				Cecr2	1.17515	0.232849	0.462841	0.0448603
Smoc1	1.18006	0.238859	0.462841	0.0448803				Smoc1	1.18006	0.238859	0.462841	0.0448803
Trim14	1.17442	0.23195	0.462841	0.044932				Trim14	1.17442	0.23195	0.462841	0.044932
4930402H24Rik	1.11169	0.152749	0.462841	0.0449358				4930402H24Rik	1.11169	0.152749	0.462841	0.0449358
Mllt6	1.10738	0.147151	0.462841	0.0449435				Mllt6	1.10738	0.147151	0.462841	0.0449435
Tomm22	0.938305	-0.0918714	0.462841	0.0450039				Tomm22	0.938305	-0.0918714	0.462841	0.0450039
Selenos	1.14547	0.195937	0.462841	0.0450219				Selenos	1.14547	0.195937	0.462841	0.0450219
Tnni2	3.12363	1.64323	0.462841	0.0450315				Tnni2	3.12363	1.64323	0.462841	0.0450315
Apln	1.43434	0.52039	0.462841	0.0450388				Apln	1.43434	0.52039	0.462841	0.0450388
Cfap36	0.905136	-0.143794	0.462859	0.0450654				Cfap36	0.905136	-0.143794	0.462859	0.0450654
Dock5	1.08178	0.113414	0.462887	0.045093				Dock5	1.08178	0.113414	0.462887	0.045093
Spta1	0.469153	-1.09187	0.463229	0.0451512				Spta1	0.469153	-1.09187	0.463229	0.0451512
Hck	0.627564	-0.672166	0.463486	0.0452011				Hck	0.627564	-0.672166	0.463486	0.0452011
Sat2	0.861378	-0.215282	0.463707	0.0452476				Sat2	0.861378	-0.215282	0.463707	0.0452476
Pkia	0.901743	-0.149212	0.464186	0.0453279				Pkia	0.901743	-0.149212	0.464186	0.0453279
Lsp1	0.601085	-0.734359	0.464186	0.0453835				Lsp1	0.601085	-0.734359	0.464186	0.0453835
Cdca3	0.589861	-0.761553	0.464186	0.0454088				Cdca3	0.589861	-0.761553	0.464186	0.0454088
Lrrc8b	1.2052	0.269268	0.464186	0.0454422				Lrrc8b	1.2052	0.269268	0.464186	0.0454422
Pou3f4	1.24506	0.316215	0.464186	0.045444				Pou3f4	1.24506	0.316215	0.464186	0.045444
Zfp930	0.879312	-0.185553	0.464356	0.0454855				Zfp930	0.879312	-0.185553	0.464356	0.0454855
Tsc1	1.07969	0.110623	0.464584	0.0455328				Tsc1	1.07969	0.110623	0.464584	0.0455328
Myct1	0.679489	-0.557477	0.464689	0.045568				Myct1	0.679489	-0.557477	0.464689	0.045568
Ccl5	0.578077	-0.790666	0.465387	0.0456615				Ccl5	0.578077	-0.790666	0.465387	0.0456615
LOC118568311	1.32365	0.404519	0.465655	0.0457197				LOC118568311	1.32365	0.404519	0.465655	0.0457197
Sec14l5	1.12701	0.172497	0.465655	0.0457699				Sec14l5	1.12701	0.172497	0.465655	0.0457699
Ddr1	1.10825	0.148277	0.465655	0.0457956				Ddr1	1.10825	0.148277	0.465655	0.0457956
Myl12b	0.909576	-0.136734	0.465655	0.0458205				Myl12b	0.909576	-0.136734	0.465655	0.0458205
Ctnnd1	1.18079	0.23975	0.465655	0.0458303				Ctnnd1	1.18079	0.23975	0.465655	0.0458303
Zfp974	0.870883	-0.199449	0.465655	0.0458704				Zfp974	0.870883	-0.199449	0.465655	0.0458704
Trpm8	0.319187	-1.64752	0.465655	0.045896				Trpm8	0.319187	-1.64752	0.465655	0.045896
Mxi1	1.1322	0.179124	0.465655	0.0459013				Mxi1	1.1322	0.179124	0.465655	0.0459013
Large1	0.911153	-0.134234	0.465655	0.0460033				Large1	0.911153	-0.134234	0.465655	0.0460033
Usp14	0.91569	-0.12707	0.465655	0.0460126				Usp14	0.91569	-0.12707	0.465655	0.0460126
Dpcd	0.879996	-0.184431	0.465655	0.0460144				Dpcd	0.879996	-0.184431	0.465655	0.0460144
Tbcb	0.897396	-0.156184	0.465655	0.0460167				Tbcb	0.897396	-0.156184	0.465655	0.0460167
Orc5	0.906383	-0.141808	0.465655	0.0460676				Orc5	0.906383	-0.141808	0.465655	0.0460676
Aldh3b2	0.483251	-1.04916	0.465655	0.0461066				Aldh3b2	0.483251	-1.04916	0.465655	0.0461066
Smc4	0.816945	-0.291689	0.465655	0.0461122				Smc4	0.816945	-0.291689	0.465655	0.0461122
Prr5l	1.15591	0.209029	0.465655	0.046115				Prr5l	1.15591	0.209029	0.465655	0.046115
Npc1	1.10282	0.141195	0.465655	0.0461351				Npc1	1.10282	0.141195	0.465655	0.0461351
Dynlt1a	1.19204	0.253437	0.465655	0.0461378				Dynlt1a	1.19204	0.253437	0.465655	0.0461378
Ptpn5	0.819648	-0.286924	0.465737	0.0461722				Ptpn5	0.819648	-0.286924	0.465737	0.0461722
Gm17455	1.83309	0.874274	0.465737	0.046196				Gm17455	1.83309	0.874274	0.465737	0.046196
Cbx3	0.887625	-0.171978	0.465915	0.0462769				Cbx3	0.887625	-0.171978	0.465915	0.0462769
Gsr	0.844081	-0.244547	0.465915	0.0463236				Gsr	0.844081	-0.244547	0.465915	0.0463236
Prdx2	0.919726	-0.120723	0.465915	0.0463684				Prdx2	0.919726	-0.120723	0.465915	0.0463684
Sirpb1b	0.341561	-1.54978	0.465915	0.0463847				Sirpb1b	0.341561	-1.54978	0.465915	0.0463847
Stx5a	1.0831	0.115172	0.465915	0.0463956				Stx5a	1.0831	0.115172	0.465915	0.0463956
Mknk1	0.921038	-0.118667	0.465915	0.0464053				Mknk1	0.921038	-0.118667	0.465915	0.0464053
Eif5a2	0.8869	-0.173156	0.465915	0.0464138				Eif5a2	0.8869	-0.173156	0.465915	0.0464138
Pnma3	0.700715	-0.513101	0.466219	0.0464846				Pnma3	0.700715	-0.513101	0.466219	0.0464846
Gse1	1.1624	0.217108	0.466219	0.0465816				Gse1	1.1624	0.217108	0.466219	0.0465816
Sp2	1.11064	0.151397	0.466219	0.0465972				Sp2	1.11064	0.151397	0.466219	0.0465972
Arnt	1.07828	0.10873	0.466219	0.0466061				Arnt	1.07828	0.10873	0.466219	0.0466061
Serp1	1.12896	0.174997	0.466219	0.0466213				Serp1	1.12896	0.174997	0.466219	0.0466213
Arhgef26	1.26206	0.335777	0.466219	0.0466672				Arhgef26	1.26206	0.335777	0.466219	0.0466672
Gvin3	0.579892	-0.786144	0.466219	0.0466702				Gvin3	0.579892	-0.786144	0.466219	0.0466702
Pnp2	0.544177	-0.877853	0.466219	0.0467137				Pnp2	0.544177	-0.877853	0.466219	0.0467137
Slc38a10	1.09513	0.1311	0.466219	0.0467393				Slc38a10	1.09513	0.1311	0.466219	0.0467393
Tlr13	0.737141	-0.439987	0.466219	0.0467697				Tlr13	0.737141	-0.439987	0.466219	0.0467697
Sik2	1.12884	0.174836	0.466219	0.0467863				Sik2	1.12884	0.174836	0.466219	0.0467863
Senp3	1.05515	0.0774546	0.466219	0.0467881				Senp3	1.05515	0.0774546	0.466219	0.0467881
Pram1	0.591668	-0.757141	0.466219	0.0468213				Pram1	0.591668	-0.757141	0.466219	0.0468213
H2-Eb1	1.55744	0.639181	0.466219	0.0468262				H2-Eb1	1.55744	0.639181	0.466219	0.0468262
Bex2	0.873312	-0.195432	0.466219	0.0468448				Bex2	0.873312	-0.195432	0.466219	0.0468448
Zfp553	1.10595	0.145284	0.46724	0.0470225				Zfp553	1.10595	0.145284	0.46724	0.0470225
Gm12407	0.77282	-0.371795	0.46724	0.0470395				Gm12407	0.77282	-0.371795	0.46724	0.0470395
Emp3	0.81614	-0.293112	0.46724	0.0470408				Emp3	0.81614	-0.293112	0.46724	0.0470408
Mrpl33	0.845052	-0.242888	0.46724	0.0470477				Mrpl33	0.845052	-0.242888	0.46724	0.0470477
Rapgef4	0.90219	-0.148496	0.467556	0.0471205				Rapgef4	0.90219	-0.148496	0.467556	0.0471205
Adcyap1r1	1.26109	0.334671	0.467556	0.0471307				Adcyap1r1	1.26109	0.334671	0.467556	0.0471307
Prrt1	1.15228	0.204486	0.467556	0.0471923				Prrt1	1.15228	0.204486	0.467556	0.0471923
Zcchc8	1.07971	0.110638	0.467556	0.0472157				Zcchc8	1.07971	0.110638	0.467556	0.0472157
Srd5a1	1.19117	0.252384	0.467556	0.0472478				Srd5a1	1.19117	0.252384	0.467556	0.0472478
Armcx6	0.844465	-0.24389	0.467556	0.0472515				Armcx6	0.844465	-0.24389	0.467556	0.0472515
Podnl1	0.419915	-1.25183	0.467556	0.0472706				Podnl1	0.419915	-1.25183	0.467556	0.0472706
Cast	0.92844	-0.107119	0.467556	0.0472804				Cast	0.92844	-0.107119	0.467556	0.0472804
Hmgb1	0.938053	-0.0922583	0.468726	0.0474337				Hmgb1	0.938053	-0.0922583	0.468726	0.0474337
Amer2	1.14707	0.197949	0.468726	0.0474742				Amer2	1.14707	0.197949	0.468726	0.0474742
Sorl1	1.27209	0.347199	0.46898	0.0475251				Sorl1	1.27209	0.347199	0.46898	0.0475251
Park7	0.905588	-0.143073	0.468984	0.0475507				Park7	0.905588	-0.143073	0.468984	0.0475507
Zic2	1.17832	0.236736	0.469015	0.0475791				Zic2	1.17832	0.236736	0.469015	0.0475791
Kcnd3	0.796817	-0.327679	0.469051	0.0476079				Kcnd3	0.796817	-0.327679	0.469051	0.0476079
Zbtb39	1.11712	0.159779	0.469992	0.0477287				Zbtb39	1.11712	0.159779	0.469992	0.0477287
Tppp3	0.707408	-0.499385	0.470372	0.0478343				Tppp3	0.707408	-0.499385	0.470372	0.0478343
Pknox2	1.11012	0.150717	0.470372	0.047837				Pknox2	1.11012	0.150717	0.470372	0.047837
Rorb	1.55299	0.635045	0.470372	0.047843				Rorb	1.55299	0.635045	0.470372	0.047843
Exosc4	0.89601	-0.158414	0.47042	0.0478731				Exosc4	0.89601	-0.158414	0.47042	0.0478731
Ssbp2	1.11211	0.153296	0.470618	0.0479186				Ssbp2	1.11211	0.153296	0.470618	0.0479186
Kat8	1.11377	0.155453	0.471654	0.0480725				Kat8	1.11377	0.155453	0.471654	0.0480725
Mettl14	0.919269	-0.12144	0.471654	0.048078				Mettl14	0.919269	-0.12144	0.471654	0.048078
Pet100	0.844946	-0.243068	0.471654	0.0481243				Pet100	0.844946	-0.243068	0.471654	0.0481243
Mycl	1.19755	0.26009	0.471654	0.0481254				Mycl	1.19755	0.26009	0.471654	0.0481254
Rhag	0.466274	-1.10075	0.471859	0.0481762				Rhag	0.466274	-1.10075	0.471859	0.0481762
Pknox1	1.10553	0.144742	0.471859	0.0481969				Pknox1	1.10553	0.144742	0.471859	0.0481969
Adrb1	1.22735	0.295543	0.471904	0.0483331				Adrb1	1.22735	0.295543	0.471904	0.0483331
Klf13	1.13026	0.176659	0.471904	0.0483356				Klf13	1.13026	0.176659	0.471904	0.0483356
Ndufb3	0.905367	-0.143426	0.471904	0.0483588				Ndufb3	0.905367	-0.143426	0.471904	0.0483588
Car2	1.13748	0.185836	0.471904	0.0483986				Car2	1.13748	0.185836	0.471904	0.0483986
Herpud2	1.08074	0.112022	0.471904	0.048403				Herpud2	1.08074	0.112022	0.471904	0.048403
Irx5	1.25778	0.330877	0.471904	0.0484307				Irx5	1.25778	0.330877	0.471904	0.0484307
Sv2b	0.88492	-0.176382	0.471904	0.0484416				Sv2b	0.88492	-0.176382	0.471904	0.0484416
Ssr2	1.0952	0.131193	0.471904	0.0484902				Ssr2	1.0952	0.131193	0.471904	0.0484902
Olfr287	1.35564	0.438971	0.471904	0.0485062				Olfr287	1.35564	0.438971	0.471904	0.0485062
Pmel	0.693027	-0.529016	0.471904	0.0485154				Pmel	0.693027	-0.529016	0.471904	0.0485154
4833420G17Rik	0.9316	-0.102218	0.471904	0.048531				4833420G17Rik	0.9316	-0.102218	0.471904	0.048531
Tagln	0.71764	-0.478667	0.473026	0.0486718				Tagln	0.71764	-0.478667	0.473026	0.0486718
Cebpd	0.755486	-0.404523	0.473531	0.0487607				Cebpd	0.755486	-0.404523	0.473531	0.0487607
Zmat2	0.91669	-0.125494	0.473531	0.0488013				Zmat2	0.91669	-0.125494	0.473531	0.0488013
Bicral	1.08276	0.114711	0.473531	0.0488238				Bicral	1.08276	0.114711	0.473531	0.0488238
Zfp809	1.16223	0.2169	0.473531	0.0488747				Zfp809	1.16223	0.2169	0.473531	0.0488747
Ptgdr	0.730489	-0.453066	0.473531	0.0488774				Ptgdr	0.730489	-0.453066	0.473531	0.0488774
Lyn	0.77289	-0.371664	0.473531	0.0488911				Lyn	0.77289	-0.371664	0.473531	0.0488911
Pam16	0.867061	-0.205794	0.473531	0.0489018				Pam16	0.867061	-0.205794	0.473531	0.0489018
Ndufb4	0.90115	-0.150161	0.474179	0.0489941				Ndufb4	0.90115	-0.150161	0.474179	0.0489941
Psmd1	0.935601	-0.0960346	0.474418	0.0490443				Psmd1	0.935601	-0.0960346	0.474418	0.0490443
Faap20	0.895199	-0.15972	0.474418	0.0490698				Faap20	0.895199	-0.15972	0.474418	0.0490698
Cited2	1.12284	0.167157	0.474839	0.049186				Cited2	1.12284	0.167157	0.474839	0.049186
Fndc3b	1.17914	0.237732	0.474839	0.0491893				Fndc3b	1.17914	0.237732	0.474839	0.0491893
Nsun7	0.832972	-0.26366	0.474839	0.0491899				Nsun7	0.832972	-0.26366	0.474839	0.0491899
Ptpn13	1.14163	0.191101	0.475295	0.0492626				Ptpn13	1.14163	0.191101	0.475295	0.0492626
Pcdhga10	1.12869	0.174651	0.475615	0.0493336				Pcdhga10	1.12869	0.174651	0.475615	0.0493336
Kitl	0.884849	-0.176497	0.475615	0.0493469				Kitl	0.884849	-0.176497	0.475615	0.0493469
Gprin3	1.2065	0.270826	0.475625	0.0493774				Gprin3	1.2065	0.270826	0.475625	0.0493774
Smpd1	1.08426	0.116704	0.475625	0.049399				Smpd1	1.08426	0.116704	0.475625	0.049399
Ccdc34	0.848725	-0.236631	0.475655	0.0494277				Ccdc34	0.848725	-0.236631	0.475655	0.0494277
Rcc2	1.06632	0.0926437	0.475734	0.0494614				Rcc2	1.06632	0.0926437	0.475734	0.0494614
Kctd5	1.11631	0.158737	0.47602	0.0495167				Kctd5	1.11631	0.158737	0.47602	0.0495167
Tafa1	0.541617	-0.884655	0.47602	0.0495434				Tafa1	0.541617	-0.884655	0.47602	0.0495434
Lgals3	0.670755	-0.576142	0.47602	0.0495678				Lgals3	0.670755	-0.576142	0.47602	0.0495678
Sos2	1.10726	0.14699	0.476027	0.0495941				Sos2	1.10726	0.14699	0.476027	0.0495941
Gpam	1.10085	0.138616	0.476488	0.0496931				Gpam	1.10085	0.138616	0.476488	0.0496931
Larp7	0.878805	-0.186385	0.476488	0.0497124				Larp7	0.878805	-0.186385	0.476488	0.0497124
Galnt5	0.724719	-0.464506	0.476488	0.0497189				Galnt5	0.724719	-0.464506	0.476488	0.0497189
Eps8l2	1.25291	0.325281	0.476627	0.049759				Eps8l2	1.25291	0.325281	0.476627	0.049759
Tmprss9	1.59676	0.675145	0.477125	0.0498529				Tmprss9	1.59676	0.675145	0.477125	0.0498529
Slc43a1	1.17792	0.23624	0.477125	0.0498622				Slc43a1	1.17792	0.23624	0.477125	0.0498622
Fam174a	0.914083	-0.129602	0.477527	0.049959				Fam174a	0.914083	-0.129602	0.477527	0.049959
Pf4	0.683919	-0.548102	0.477527	0.0499687				Pf4	0.683919	-0.548102	0.477527	0.0499687
Trem3	0.30108	-1.73178	0.477527	0.0500333
Lin28a	0.413111	-1.2754	0.477527	0.0500479
Mpzl2	1.27863	0.354598	0.477527	0.0500549
Hspa14	0.926713	-0.109805	0.477527	0.0500582
Aff1	1.20673	0.271104	0.477723	0.0501044
Taf6	1.08223	0.114012	0.477915	0.0501502
Atp9b	0.945192	-0.0813211	0.478348	0.0502213
Alkbh5	1.10482	0.143816	0.478417	0.0503317
Moap1	0.822367	-0.282145	0.478417	0.0503981
Pcdhgc4	0.883929	-0.177998	0.478417	0.050403
Klf9	1.20474	0.268723	0.478417	0.0504118
Sacm1l	0.908365	-0.138656	0.478417	0.0504447
Ctse	0.498055	-1.00562	0.478417	0.0504448
Twsg1	1.14479	0.195077	0.478417	0.0504503
Glod5	0.38708	-1.3693	0.478417	0.0504532
Hgs	1.05825	0.0816816	0.478417	0.0504598
Zfp810	0.881101	-0.18262	0.478426	0.0504864
Ccsap	1.29153	0.36908	0.479276	0.0506117
Tgm4	0.687576	-0.540409	0.479276	0.0506275
Dio3	2.14426	1.10048	0.479591	0.0506881
Atoh8	1.19758	0.260117	0.479591	0.0507123
Ttpal	1.07313	0.101818	0.480024	0.050784
Atp5mpl	0.885766	-0.175002	0.480114	0.0508521
Sirpb1c	0.302996	-1.72263	0.480114	0.0508593
Vwa1	0.913623	-0.130329	0.480114	0.0508708
Siglecg	0.467546	-1.09682	0.480156	0.0509138
Bdh2	1.32967	0.411073	0.480156	0.0509268
Dag1	1.13179	0.178604	0.480349	0.050973
Dusp11	1.11434	0.156185	0.4813	0.0511257
Ndufa1	0.85668	-0.223172	0.482164	0.0512823
Kif2c	0.471933	-1.08335	0.482164	0.0512893
Hspa2	1.26196	0.335671	0.482164	0.0512952
Gipc3	1.35058	0.433578	0.483107	0.0514332
Nckap1l	0.752126	-0.410954	0.483107	0.0514607
Rnaset2b	0.877182	-0.189053	0.483107	0.0514771
Igfbp2	1.18529	0.245235	0.483107	0.0515186
Gal3st4	1.27121	0.346202	0.483107	0.0515252
Rnpepl1	1.12275	0.167041	0.483202	0.0515613
Pcdh11x	0.74597	-0.42281	0.483234	0.0515907
Pdk2	1.12079	0.164512	0.483523	0.0516657
Paxx	0.896111	-0.158251	0.483523	0.0516815
Orm1	0.262658	-1.92874	0.483523	0.0517087
Fam193a	1.06801	0.0949277	0.483523	0.0517253
Tril	1.22048	0.287444	0.483626	0.0517623
Pisd	1.0819	0.113572	0.484294	0.05188
Mettl8	1.11	0.150566	0.484294	0.0518859
Ripk4	1.30469	0.383703	0.48437	0.0519401
Rab23	1.10298	0.141404	0.48437	0.051946
Zcchc24	1.13372	0.181062	0.484482	0.051984
Ncf1	0.582932	-0.7786	0.484495	0.0520115
Klhl8	1.11544	0.15761	0.484546	0.052043
Helz	1.11505	0.157109	0.484787	0.05212
Mctp2	0.787443	-0.344752	0.484787	0.0521473
Rsu1	1.06561	0.0916859	0.484787	0.0521845
Selenop	1.07969	0.110617	0.484787	0.0521946
C1qbp	0.928945	-0.106335	0.484787	0.0522362
Carmil1	1.12451	0.169297	0.484787	0.0522872
Itga3	1.11244	0.153723	0.484787	0.0523056
Psrc1	0.585319	-0.772705	0.484787	0.0523338
Sp1	1.12754	0.173176	0.484787	0.0523374
Sub1	0.908569	-0.138333	0.484787	0.0523458
Cul9	1.08351	0.115713	0.484787	0.0523552
Med4	0.902155	-0.148553	0.485102	0.0524399
Mst1r	0.740525	-0.433381	0.485102	0.0524772
Amph	0.906567	-0.141515	0.485102	0.0524899
Gm52800	0.824642	-0.27816	0.485102	0.0525126
Polr3d	1.12011	0.163647	0.485102	0.0525195
Wnk1	1.10085	0.138612	0.485396	0.0525774
Actn1	1.23517	0.30471	0.485765	0.052649
Acss2	0.923853	-0.114264	0.485765	0.0526803
Ptp4a3	0.869865	-0.201136	0.485765	0.052721
Rpl39	0.885344	-0.175689	0.485765	0.0527735
Ccnb2	0.560277	-0.835787	0.485765	0.0527794
Anapc13	0.861208	-0.215566	0.485765	0.0527911
Lsmem2	0.678731	-0.559089	0.485765	0.0527999
Eml6	1.1122	0.15341	0.485883	0.0528389
Atp5md	0.860848	-0.216169	0.486788	0.0529634
Reep5	0.931093	-0.103002	0.486829	0.0529941
Nat8f6	2.09947	1.07003	0.486941	0.0530324
Rpusd3	1.18432	0.244063	0.48818	0.0531935
Mdp1	0.91994	-0.120389	0.488223	0.0532491
Cblc	1.3929	0.478095	0.488223	0.0532506
Ankrd52	1.16156	0.216059	0.488584	0.0533163
Ncoa6	1.11375	0.155429	0.488714	0.053363
Ergic1	1.07272	0.101273	0.488714	0.0533829
Ear2	0.309378	-1.69256	0.488909	0.0534499
Arid2	1.13687	0.185066	0.488909	0.0534568
Wwtr1	1.13215	0.179064	0.489211	0.053516
Ndufa13	0.900096	-0.151849	0.490353	0.0536724
Rragb	0.902715	-0.147657	0.490353	0.0536937
Irx2	1.0617	0.0863736	0.490443	0.0537555
Rbm28	1.10039	0.138021	0.490443	0.053767
Lrif1	0.88458	-0.176935	0.490443	0.0537825
Ppp2r1b	1.15737	0.210847	0.491677	0.0539443
D630045J12Rik	1.13804	0.186554	0.491712	0.0540128
Arhgap11a	0.686659	-0.542333	0.491712	0.0540194
Clec2l	0.897494	-0.156026	0.491712	0.0540286
Zbtb8a	1.18009	0.238892	0.491712	0.0540548
Tmprss5	0.888435	-0.170662	0.491712	0.0541114
Ndrg2	1.15694	0.210308	0.491712	0.0541703
Pde6a	0.541442	-0.885122	0.491712	0.0541803
Kif1c	1.13693	0.18514	0.491712	0.0541857
H2-M3	0.805394	-0.312233	0.491859	0.0542284
Garem1	1.19779	0.260373	0.491941	0.0543258
Pus10	0.854987	-0.226026	0.491941	0.0543362
Chdh	1.20584	0.270044	0.491941	0.0543431
Ubc	1.06949	0.0969271	0.49386	0.0546059
Ube2ql1	1.11085	0.151667	0.49386	0.0546189
Arhgap31	1.13954	0.188447	0.49386	0.0546346
Ago1	1.10098	0.138789	0.494372	0.0547731
Gnptab	1.05938	0.0832167	0.494372	0.0547747
Dbf4	0.703191	-0.508012	0.494372	0.054793
Git2	1.07069	0.0985437	0.494372	0.0548053
Acsl1	1.0881	0.121808	0.494372	0.0548241
Gprc5a	1.30905	0.388523	0.494548	0.0548701
Pcbp1	1.07303	0.101697	0.49496	0.0549736
Pllp	1.09825	0.135209	0.49496	0.0549829
Rnf43	1.29787	0.376147	0.49496	0.0550129
Col4a3	1.26003	0.333461	0.49496	0.0551169
Arhgap39	1.10183	0.139903	0.49496	0.0551293
Ergic2	0.899171	-0.153333	0.49496	0.0551574
Cdh15	0.624145	-0.680048	0.49496	0.0551672
Gfap	1.24349	0.314397	0.49496	0.055205
Psmb1	0.909469	-0.136904	0.49496	0.0552468
Itga4	0.736235	-0.441762	0.49496	0.0552642
Pcnx3	1.09087	0.12548	0.49496	0.0552812
Gm11127	0.787214	-0.345172	0.49496	0.0553082
Alkbh1	1.15554	0.208567	0.49496	0.0553145
Dennd1a	1.08282	0.114798	0.495108	0.0553719
[truncated: 13,954 more rows]
