# Supplementary material for: Mutations in unfolded protein response regulator ATF6 cause hearing and vision loss syndrome
Source: J Clin Invest. 2025 Feb 3;135(3):e175562. doi: 10.1172/JCI175562 (PMC11785932; doi:10.1172/JCI175562)
Supplement: Supplemental table 3 [file jci-135-175562-s167.xlsx]

## Sheet: Sheet 1 - gProfiler_mmusculus_1
Table 3. Gene ontology (GO) analysis and Cytoscape of significant genes, measured by RNA-seq.* GO ID: http://geneontology.org
source	term_name	term_id	adjusted_p_value	negative_log10_of_adjusted_p_value	term_size	query_size	intersection_size	effective_domain_size	intersections
GO:MF	nucleoside-triphosphatase regulator activity	GO:0060589	1.9422e-06	5.71171	441	1738	65	25412	RASGRP4,RGS14,TBC1D10C,ARHGAP9,ARHGEF39,ARHGAP4,FRMD7,DENND1C,PSD4,ECT2,GPSM3,RASA4,GMIP,DENND2C,RGS17,RANBP3L,DOCK11,THG1L,CYTH4,DGKI,GRTP1,EEF1B2,RGS12,RAPGEF4,RASGEF1A,WDR41,RCC2,DOCK5,GIT1,ARHGEF18,GBF1,TBC1D5,DENND2A,ARHGAP35,DOCK1,ARHGAP21,SOS2,TBC1D22B,ARHGEF2,LLGL1,OCRL,CDC42EP2,SH3BP5,NUCB2,SEC23B,SYNGAP1,ARHGEF12,SIPA1L1,BCAR3,SIPA1L3,ASAP2,RALGDS,FARP1,ARHGEF5,ARFGAP3,MTSS2,ARHGEF10,AR…
GO:MF	GTPase regulator activity	GO:0030695	1.9422e-06	5.71171	441	1738	65	25412	RASGRP4,RGS14,TBC1D10C,ARHGAP9,ARHGEF39,ARHGAP4,FRMD7,DENND1C,PSD4,ECT2,GPSM3,RASA4,GMIP,DENND2C,RGS17,RANBP3L,DOCK11,THG1L,CYTH4,DGKI,GRTP1,EEF1B2,RGS12,RAPGEF4,RASGEF1A,WDR41,RCC2,DOCK5,GIT1,ARHGEF18,GBF1,TBC1D5,DENND2A,ARHGAP35,DOCK1,ARHGAP21,SOS2,TBC1D22B,ARHGEF2,LLGL1,OCRL,CDC42EP2,SH3BP5,NUCB2,SEC23B,SYNGAP1,ARHGEF12,SIPA1L1,BCAR3,SIPA1L3,ASAP2,RALGDS,FARP1,ARHGEF5,ARFGAP3,MTSS2,ARHGEF10,AR…
GO:MF	phospholipid binding	GO:0005543	6.77104e-06	5.16934	465	1738	66	25412	AVIL,CD300LF,PIRT,JCHAIN,SNCA,GAP43,NCF4,SDCBP2,ARHGAP9,DENND1C,PLCB2,ALOX15,CPNE5,ANXA1,SYT1,RASA4,UNC13C,SNX7,CPNE6,OSBPL10,SNX10,FUNDC2,MPPE1,PFN2,PLEKHA5,CHMP3,GAS6,HMGB1,GGA1,WIPI2,ANKFY1,NUMA1,FERMT2,PARD3,GBF1,ARHGAP35,SH3PXD2A,PLEKHA3,C2CD2L,GOLPH3L,NISCH,FAAH,INPPL1,MARK1,HIP1,ZCCHC2,PLA2G7,MICALL1,TPP1,AMER2,GLTP,NUP62,JAG1,SNX33,PIK3C2B,TULP3,MTSS2,ARAP2,DPEP1,ITPR1,SNX29,GRB7,P2RX2,RA…
GO:MF	actin binding	GO:0003779	5.09494e-05	4.29286	449	1738	62	25412	AVIL,SNCA,SPTA1,CORO1A,GMFG,LSP1,S100A4,HCLS1,CXCR4,KIF18A,MYOM3,DIAPH3,TAGLN,PSTPIP2,MYO18B,TPM2,HPCA,CNN2,TMSB4X,SPTBN5,PRKCE,SNTG2,MSRB1,PFN2,YWHAH,ARPC5,CAPZA2,ACTR3,MPRIP,FERMT2,EMD,ADD3,PKNOX2,P4HB,INPPL1,INF2,HIP1,SIPA1L1,NF2,MICALL1,TMOD2,SNTA1,PHACTR4,ACTN4,ABITRAM,AFAP1,FSCN1,DAAM2,SHROOM1,MTSS2,LMOD1,EPS8,EPS8L2,ANLN,ERMN,MOBP,ARC,MYPN,MICALCL,TRPC5,TNNI2,MYH1
GO:MF	guanyl-nucleotide exchange factor activity	GO:0005085	0.000187395	3.72724	221	1738	37	25412	RASGRP4,ARHGEF39,FRMD7,DENND1C,PSD4,ECT2,DENND2C,DOCK11,THG1L,CYTH4,EEF1B2,RAPGEF4,RASGEF1A,WDR41,RCC2,DOCK5,ARHGEF18,GBF1,DENND2A,DOCK1,SOS2,ARHGEF2,SH3BP5,NUCB2,ARHGEF12,BCAR3,RALGDS,FARP1,ARHGEF5,ARHGEF10,ADRB1,EPS8L2,RAPGEF3,ARHGEF26,DENND2D,PLEKHG6,RASGRP1
GO:MF	phosphoric ester hydrolase activity	GO:0042578	0.000220055	3.65747	356	1738	51	25412	DUSP2,PTPRC,PPEF1,CCR1,ACPP,CCL5,PLCB2,PTPN18,PDE11A,LCK,PLCG2,PTPN6,PPM1J,PTPN5,MPPE1,NT5C3,PPA2,PPP3CA,GNAS,PTPRA,PIP4P2,INPP5B,PPP2R5D,PTPN23,SMPD1,GNA11,CNP,OCRL,FICD,INPPL1,PLCG1,TDP1,PDE8A,DUSP7,PLPP3,PTPN13,PDE4B,INPP5J,CTDSP2,PTPN14,PTPRU,PHLPP1,PTPRK,DUSP18,PLCD3,ENPP2,EYA2,SYNJ2,GDPD5,ACP7,PPM1H
GO:MF	phosphatidylinositol binding	GO:0035091	0.000262762	3.58044	280	1738	43	25412	AVIL,PIRT,GAP43,NCF4,SDCBP2,ARHGAP9,DENND1C,ALOX15,SYT1,SNX7,SNX10,FUNDC2,MPPE1,PFN2,PLEKHA5,CHMP3,GGA1,WIPI2,ANKFY1,NUMA1,FERMT2,PARD3,GBF1,SH3PXD2A,PLEKHA3,C2CD2L,GOLPH3L,NISCH,INPPL1,MARK1,HIP1,ZCCHC2,AMER2,SNX33,PIK3C2B,TULP3,MTSS2,ARAP2,DPEP1,ITPR1,SNX29,GRB7,P2RX2
GO:MF	organic anion transmembrane transporter activity	GO:0008514	0.000327433	3.48488	181	1738	32	25412	SLC16A3,SLC26A10,SLC38A5,CD36,SLC25A17,RTBDN,MPC2,SLCO3A1,SLC25A25,SLC33A1,SLC25A42,SLC25A23,SFXN5,SLC3A2,SLC1A4,MFSD2A,SLCO4A1,SLC9A3R1,SLC16A7,SLC7A1,SLC7A2,SLCO1C1,SLC25A29,SLC2A1,SLC38A3,SLC7A8,SLC7A5,SLC1A2,SLC6A11,SLC10A6,SLC26A5,SLC32A1
GO:MF	carboxylic acid transmembrane transporter activity	GO:0046943	0.00121581	2.91514	165	1738	29	25412	SLC16A3,SLC26A10,SLC38A5,CD36,SLC6A15,MPC2,SLC25A44,SLC38A10,SFXN5,SLC3A2,SLC1A4,MFSD2A,SLC43A1,SLC16A6,SLC9A3R1,SLC16A7,SLC7A1,SLC7A2,SLCO1C1,SLC25A29,SLC38A3,SLC7A8,SLC7A5,SLC1A2,SLC6A11,SLC10A6,SLC7A10,SLC26A5,SLC32A1
GO:MF	organic acid transmembrane transporter activity	GO:0005342	0.0013782	2.86069	166	1738	29	25412	SLC16A3,SLC26A10,SLC38A5,CD36,SLC6A15,MPC2,SLC25A44,SLC38A10,SFXN5,SLC3A2,SLC1A4,MFSD2A,SLC43A1,SLC16A6,SLC9A3R1,SLC16A7,SLC7A1,SLC7A2,SLCO1C1,SLC25A29,SLC38A3,SLC7A8,SLC7A5,SLC1A2,SLC6A11,SLC10A6,SLC7A10,SLC26A5,SLC32A1
GO:MF	immunoglobulin binding	GO:0019865	0.00352321	2.45306	22	1738	9	25412	PIRB,PIRA2,MS4A1,JCHAIN,FCER2A,LGALS3,FCER1G,VWF,GRIA1
GO:MF	amino acid transmembrane transporter activity	GO:0015171	0.00354055	2.45093	81	1738	18	25412	SLC38A5,SLC6A15,SLC25A44,SLC38A10,SLC3A2,SLC1A4,SLC43A1,SLC9A3R1,SLC7A1,SLC7A2,SLC25A29,SLC38A3,SLC7A8,SLC7A5,SLC1A2,SLC6A11,SLC7A10,SLC32A1
GO:MF	cation channel activity	GO:0005261	0.00917349	2.03747	331	1738	44	25412	P2RX3,TRPM8,SCN9A,RHD,RHAG,TRPA1,SCN7A,HTR3A,HVCN1,CHRNA5,SCN3B,KCNJ14,CHRNA6,KCNQ5,KCND1,KCNC2,KCNB2,TRPV2,AQP1,KCND3,KCNH7,ATP5K,KCNIP4,ATP5E,ATP5H,ATP5J2,ATP5PB,PSEN1,HCN4,TMEM63A,SEC61A1,KCNN2,TRPM3,ITPR1,CHRNA7,CACNG4,KCNJ10,GRIA1,KCNJ6,P2RX2,KCNN3,KCNE1L,KCNG4,TRPC5
GO:MF	ion channel activity	GO:0005216	0.0098835	2.00509	438	1738	54	25412	APOL11B,P2RX3,TRPM8,SCN9A,RHD,RHAG,TRPA1,SCN7A,TMC8,HTR3A,HVCN1,CHRNA5,GRIK1,SCN3B,KCNJ14,CHRNA6,KCNQ5,KCND1,KCNC2,KCNB2,TRPV2,AQP1,KCND3,KCNH7,ANO3,ATP5K,KCNIP4,ATP5E,ATP5H,ATP5J2,ATP5PB,PSEN1,HCN4,TMEM63A,SLC1A4,CLIC4,LRRC8D,TTYH1,SEC61A1,LRRC8B,KCNN2,TRPM3,ITPR1,CHRNA7,TMC7,CACNG4,KCNJ10,GRIA1,KCNJ6,P2RX2,KCNN3,KCNE1L,KCNG4,TRPC5
GO:MF	protein serine/threonine/tyrosine kinase activity	GO:0004712	0.011832	1.92694	430	1738	53	25412	FGR,BLK,PBK,CAMK2A,EPHA6,MAP3K15,HCK,LCK,BMX,LYN,CAMK1G,LTK,MAPK11,MATK,JAK3,CIT,PRKCE,TEC,ATR,STK10,MAPK12,CAMK2G,CSNK1G3,OXSR1,TESK1,CILK1,MINK1,IRAK1,DDR1,SBK1,PIM3,MARK1,LMTK2,SIK2,PSKH1,KIT,PRKCA,WNK2,PDK4,PRKD2,CDK18,MAST3,HIPK1,AKT2,EPHA8,DAPK1,MAPK4,MERTK,EPHA3,MAP3K6,MAP2K6,CIITA,FGFR3
GO:MF	phosphoric diester hydrolase activity	GO:0008081	0.0118615	1.92586	88	1738	18	25412	CCR1,CCL5,PLCB2,PDE11A,PLCG2,MPPE1,GNAS,SMPD1,GNA11,CNP,FICD,PLCG1,TDP1,PDE8A,PDE4B,PLCD3,ENPP2,GDPD5
GO:MF	ubiquitin-specific protease binding	GO:1990381	0.014088	1.85115	20	1738	8	25412	DERL3,SUMO1,PARK7,CHMP3,DERL1,SYVN1,SPATA2,SELENOS
GO:MF	channel activity	GO:0015267	0.0184925	1.73301	481	1738	57	25412	APOL11B,P2RX3,TRPM8,SCN9A,RHD,RHAG,CYBB,TRPA1,SCN7A,TMC8,HTR3A,HVCN1,CHRNA5,GRIK1,SCN3B,KCNJ14,CHRNA6,KCNQ5,KCND1,KCNC2,KCNB2,TRPV2,AQP1,KCND3,KCNH7,ANO3,ATP5K,KCNIP4,ATP5E,ATP5H,ATP5J2,ATP5G3,ATP5PB,PSEN1,HCN4,TMEM63A,SLC1A4,CLIC4,LRRC8D,TTYH1,SEC61A1,LRRC8B,KCNN2,TRPM3,ITPR1,CHRNA7,TMC7,CACNG4,KCNJ10,GRIA1,AQP4,KCNJ6,P2RX2,KCNN3,KCNE1L,KCNG4,TRPC5
GO:MF	passive transmembrane transporter activity	GO:0022803	0.0184925	1.73301	481	1738	57	25412	APOL11B,P2RX3,TRPM8,SCN9A,RHD,RHAG,CYBB,TRPA1,SCN7A,TMC8,HTR3A,HVCN1,CHRNA5,GRIK1,SCN3B,KCNJ14,CHRNA6,KCNQ5,KCND1,KCNC2,KCNB2,TRPV2,AQP1,KCND3,KCNH7,ANO3,ATP5K,KCNIP4,ATP5E,ATP5H,ATP5J2,ATP5G3,ATP5PB,PSEN1,HCN4,TMEM63A,SLC1A4,CLIC4,LRRC8D,TTYH1,SEC61A1,LRRC8B,KCNN2,TRPM3,ITPR1,CHRNA7,TMC7,CACNG4,KCNJ10,GRIA1,AQP4,KCNJ6,P2RX2,KCNN3,KCNE1L,KCNG4,TRPC5
GO:MF	DNA-binding transcription factor binding	GO:0140297	0.0259647	1.58562	498	1738	58	25412	SPI1,NHLH2,HCLS1,LMO2,CCDC62,POU4F1,BEX2,YWHAH,GTF2A2,DNAJA1,PARK7,PTMA,HMGB1,RNF4,MAX,ARNT,MEF2D,HSF1,NCOR1,SYVN1,CRTC2,TACC1,ZFP703,HEY1,ARNT2,SMAD4,PPARD,KAT8,CITED2,MED25,RXRA,SOX10,NCOA3,BBS1,WFS1,ATF4,TRP53BP2,NRIP1,SIRT2,MLXIPL,IKZF4,IFRD1,NUP62,TLE4,NCOR2,ACTN4,STAT5B,ARNTL,ELK1,HR,SOX8,SOX9,BCL6,MAD2L2,GATA3,CIITA,NR1H4,GRM1
GO:MF	anion transmembrane transporter activity	GO:0008509	0.0262931	1.58016	314	1738	41	25412	APOL11B,SLC16A3,SLC26A10,SLC38A5,CD36,SLC25A17,RTBDN,ANO3,MPC2,SLCO3A1,SLC25A25,SLC33A1,SLC25A42,SLC25A23,SFXN5,SLC3A2,SLC1A4,CLIC4,MFSD2A,LRRC8D,TTYH1,SLCO4A1,LRRC8B,SLC9A3R1,SLC16A7,SLC7A1,SLC26A11,SLC7A2,SLCO1C1,SLC25A29,SLC2A1,SLC38A3,SLC7A8,SLC9A4,SLC7A5,SLC9A3,SLC1A2,SLC6A11,SLC10A6,SLC26A5,SLC32A1
GO:MF	phosphatidylinositol phosphate binding	GO:1901981	0.0401342	1.39649	178	1738	27	25412	AVIL,PIRT,GAP43,NCF4,SDCBP2,ARHGAP9,DENND1C,ALOX15,SYT1,FUNDC2,PFN2,PLEKHA5,CHMP3,WIPI2,ANKFY1,FERMT2,PARD3,GBF1,SH3PXD2A,PLEKHA3,GOLPH3L,INPPL1,MARK1,HIP1,AMER2,MTSS2,ARAP2
GO:MF	GTPase activator activity	GO:0005096	0.0466488	1.33116	239	1738	33	25412	RGS14,TBC1D10C,ARHGAP9,ARHGAP4,ECT2,RASA4,GMIP,RGS17,RANBP3L,GRTP1,RGS12,RAPGEF4,DOCK5,GIT1,TBC1D5,ARHGAP35,ARHGAP21,TBC1D22B,LLGL1,OCRL,CDC42EP2,SEC23B,SYNGAP1,ARHGEF12,SIPA1L1,SIPA1L3,ASAP2,RALGDS,ARFGAP3,MTSS2,ARAP2,RAPGEF3,PLEKHG6
GO:BP	regulation of cell-cell adhesion	GO:0022407	2.95775e-15	14.529	451	1744	83	27543	LILR4B,SLFN1,BLK,SELP,IL1B,SIRPB1B,IL12A,PLAUR,PTPRC,IL7R,TNFRSF13C,SPTA1,RHOH,ALOX5,LILRB4A,CORO1A,H2-OB,CCL5,IL2RG,SPI1,ITGAL,ALOX15,LCK,ADAM8,CCDC88B,GCNT2,GLMN,ANXA1,PTPN6,LYN,CBFB,ZDHHC2,JAK3,TFRC,FLOT1,CXCL12,RIPOR2,MAGI1,PPP3CA,CHST2,PRDX2,CD59A,HMGB1,MIA3,AP3B1,AMBRA1,PTPN23,AP3D1,ITPKB,MINK1,IRAK1,GPAM,SERPINE2,ZFP703,CITED2,PLPP3,VEGFA,RGCC,NF2,PRKCA,ZFP609,JAG1,STAT5B,PTPRU,DLG5,VCAM1,…
GO:BP	positive regulation of cell adhesion	GO:0045785	1.3916e-12	11.8565	461	1744	79	27543	LILR4B,SELP,IL1B,SIRPB1B,IL12A,PLAUR,PTPRC,IL7R,TNFRSF13C,SPTA1,RHOH,ALOX5,LILRB4A,CORO1A,H2-OB,CCL5,IL2RG,ITGAL,ALOX15,LCK,ADAM8,CCDC88B,GCNT2,ITGA2,CD36,ANXA1,PTPN6,SMOC2,CBFB,COL16A1,JAK3,TFRC,FLOT1,PRKCE,CXCL12,MAGI1,PPP3CA,CHST2,CD59A,HMGB1,AP3B1,AMBRA1,TSC1,TESK1,DOCK5,PTPN23,AP3D1,ITPKB,IRAK1,FERMT2,GPAM,DOCK1,P4HB,CITED2,PLPP3,VEGFA,PRKCA,ZFP609,PRKD2,HYAL1,STAT5B,PTPRU,VCAM1,RREB1,ZMIZ1,…
GO:BP	positive regulation of cell-cell adhesion	GO:0022409	1.66985e-11	10.7773	284	1744	57	27543	LILR4B,SELP,IL1B,SIRPB1B,IL12A,PLAUR,PTPRC,IL7R,TNFRSF13C,SPTA1,RHOH,ALOX5,LILRB4A,CORO1A,H2-OB,CCL5,IL2RG,ITGAL,ALOX15,LCK,ADAM8,CCDC88B,GCNT2,ANXA1,CBFB,JAK3,TFRC,FLOT1,MAGI1,PPP3CA,CHST2,CD59A,HMGB1,AP3B1,AMBRA1,PTPN23,AP3D1,ITPKB,IRAK1,GPAM,CITED2,PLPP3,ZFP609,STAT5B,PTPRU,VCAM1,ZMIZ1,SLC7A1,FOXO3,IL6RA,BCL6,RASGRP1,IL12RB1,GATA3,GLI3,EMILIN2,H2-AA
GO:BP	ameboidal-type cell migration	GO:0001667	9.3786e-11	10.0279	430	1744	72	27543	CALCA,MMP9,LRG1,LCN2,TAC1,ITGB2,INSL3,ARHGAP4,ADAM8,GLIPR2,ITGA2,PLCG2,ANXA1,SMOC2,FGF7,AQP1,GPX1,MMRN2,PRKCE,CXCL12,DCN,PDCD10,PFN2,KITL,FSTL1,MACIR,RAB11A,ACTR3,FBXW7,HMGB1,MIA3,RCC2,TESK1,DOCK5,PTPN23,SCHIP1,DOCK1,PPARD,JCAD,AMOTL1,PLCG1,SOX10,PLPP3,KIT,GNA12,AMOTL2,VEGFA,RGCC,PRKCA,PRR5L,PHACTR4,PRKD2,HYAL1,SASH1,VSTM4,ARID5B,DAAM2,RREB1,JUP,SEMA3C,GLUL,SOX8,ENPP2,CYP1B1,SOX9,ADIPOR2,RHOJ,ANL…
GO:BP	leukocyte cell-cell adhesion	GO:0007159	1.69021e-10	9.77206	370	1744	65	27543	CALCA,S100A8,CD177,LILR4B,S100A9,LRG1,SLFN1,SELP,IL1B,SELL,SIRPB1B,IL12A,PTPRC,IL7R,RAC2,TNFRSF13C,SPTA1,ITGB2,RHOH,ALOX5,LILRB4A,CORO1A,H2-OB,CCL5,IL2RG,ITGAL,LCK,ADAM8,CCDC88B,GLMN,ANXA1,PTPN6,CBFB,JAK3,TFRC,CXCL12,RIPOR2,STK10,PPP3CA,CHST2,PRDX2,CD59A,HMGB1,MIA3,AP3B1,AMBRA1,AP3D1,ITPKB,IRAK1,GPAM,ZFP609,STAT5B,DLG5,VCAM1,ZMIZ1,SLC7A1,FOXO3,BCL6,DTX1,RASGRP1,IL12RB1,GATA3,GLI3,H2-AA,APOA4
GO:BP	negative regulation of immune system process	GO:0002683	2.88349e-10	9.54008	430	1744	71	27543	CALCA,FGR,CD300LF,LILR4B,ADCYAP1,SLFN1,BLK,GPR18,LTF,CARTPT,PILRB1,STAP1,PTPRC,PGLYRP1,IL7R,CD22,LILRB4A,TBC1D10C,SAMSN1,MILR1,CD96,H2-OB,CCR1,CD37,OAS3,TSPAN32,LST1,TYROBP,SPI1,ALOX15,CD84,FCER1G,GLMN,ANXA1,PTPN6,LYN,GPX1,CBFB,CLEC2D,HMGB3,CXCL12,RIPOR2,CUEDC2,CD200,THOC1,KITL,PSMA1,TAP2,PRDX2,CD59A,FBXW7,HMGB1,MIA3,MUL1,TJP2,GPAM,STAT6,TTLL12,SELENOS,DLG5,SOX9,BCL6,MERTK,TNFRSF11B,NR1D1,GPER1,D…
GO:BP	epithelial cell migration	GO:0010631	3.94076e-10	9.40442	296	1744	56	27543	CALCA,MMP9,LRG1,LCN2,TAC1,ITGB2,INSL3,ADAM8,GLIPR2,ITGA2,PLCG2,ANXA1,SMOC2,FGF7,AQP1,GPX1,MMRN2,PRKCE,DCN,PDCD10,PFN2,FSTL1,RAB11A,FBXW7,HMGB1,MIA3,TESK1,DOCK5,PTPN23,DOCK1,PPARD,JCAD,AMOTL1,PLCG1,PLPP3,KIT,VEGFA,RGCC,PRKCA,PRKD2,HYAL1,SASH1,VSTM4,DAAM2,RREB1,JUP,GLUL,ENPP2,CYP1B1,SOX9,RHOJ,ANLN,AGT,WNT7A,GATA3,FUT1
GO:BP	epithelium migration	GO:0090132	6.1028e-10	9.21447	299	1744	56	27543	CALCA,MMP9,LRG1,LCN2,TAC1,ITGB2,INSL3,ADAM8,GLIPR2,ITGA2,PLCG2,ANXA1,SMOC2,FGF7,AQP1,GPX1,MMRN2,PRKCE,DCN,PDCD10,PFN2,FSTL1,RAB11A,FBXW7,HMGB1,MIA3,TESK1,DOCK5,PTPN23,DOCK1,PPARD,JCAD,AMOTL1,PLCG1,PLPP3,KIT,VEGFA,RGCC,PRKCA,PRKD2,HYAL1,SASH1,VSTM4,DAAM2,RREB1,JUP,GLUL,ENPP2,CYP1B1,SOX9,RHOJ,ANLN,AGT,WNT7A,GATA3,FUT1
GO:BP	tissue migration	GO:0090130	1.43381e-09	8.84351	305	1744	56	27543	CALCA,MMP9,LRG1,LCN2,TAC1,ITGB2,INSL3,ADAM8,GLIPR2,ITGA2,PLCG2,ANXA1,SMOC2,FGF7,AQP1,GPX1,MMRN2,PRKCE,DCN,PDCD10,PFN2,FSTL1,RAB11A,FBXW7,HMGB1,MIA3,TESK1,DOCK5,PTPN23,DOCK1,PPARD,JCAD,AMOTL1,PLCG1,PLPP3,KIT,VEGFA,RGCC,PRKCA,PRKD2,HYAL1,SASH1,VSTM4,DAAM2,RREB1,JUP,GLUL,ENPP2,CYP1B1,SOX9,RHOJ,ANLN,AGT,WNT7A,GATA3,FUT1
GO:BP	regulation of leukocyte differentiation	GO:1902105	2.17586e-09	8.66237	308	1744	56	27543	CALCA,LILR4B,LTF,CARTPT,IL12A,PILRB1,PTPRC,PGLYRP1,IL7R,RHOH,LILRB4A,CCR1,IKZF3,CCL5,TYROBP,IL2RG,HCLS1,LCK,ADAM8,ANXA1,PTPN6,LYN,CBFB,CLEC2D,HMGB3,POU4F1,KITL,PPP3CA,PRDX2,GAS6,GNAS,FBXW7,HMGB1,CLPTM1,AP3B1,AMBRA1,AP3D1,ITPKB,TJP2,HSF1,ZFP36L1,SOS2,CAR2,ZFP609,STAT5B,ZMIZ1,FOXO3,RASSF2,BCL6,TNFRSF11B,DTX1,RASGRP1,GATA3,GLI3,H2-AA,DUXBL1
GO:BP	glial cell differentiation	GO:0010001	3.34726e-09	8.47531	250	1744	49	27543	S100A8,S100A9,IL1B,GAP43,LYN,TLR2,CNTF,RHEB,METTL14,ACTR3,PTPRA,PSEN1,NFE2L1,PRMT5,KDM4A,PARD3,EXOC4,CNP,SERPINE2,SOX10,PLPP3,APP,SIRT2,AKT2,DAAM2,ARHGEF10,SOX8,NFIX,ENPP2,PLP1,SOX9,MAG,KCNJ10,NR1D1,DTX1,FA2H,MYRF,SLC45A3,TSPAN2,KLF15,OLIG1,PHGDH,MOBP,GLI3,OLIG2,NKX6-1,GPR17,ATF5,OPALIN
GO:BP	mononuclear cell differentiation	GO:1903131	6.70208e-09	8.17379	468	1744	72	27543	CD19,LILR4B,BLK,IL1B,GPR18,PIRB,SLAMF6,POU2AF1,MS4A1,IL12A,PTPRC,PGLYRP1,IL7R,CD79B,RHOH,LY6D,LILRB4A,IKZF3,CD79A,IL2RG,SPI1,LCK,ADAM8,RSAD2,CRACR2A,POU2F2,FCER1G,PLCG2,ANXA1,PTPN6,LYN,PIR,CBFB,DOCK11,HMGB3,ITM2A,PRDX2,GAS6,HMGB1,CLPTM1,PSEN1,AP3B1,AMBRA1,TSC1,AP3D1,ITPKB,MINK1,GON4L,ZFP36L1,PKNOX1,STAT6,SOS2,KIT,VEGFA,ZFP609,STAT5B,DNAJB9,ZMIZ1,ST3GAL1,FOXO3,RORA,IL6RA,BCL6,MERTK,DTX1,FZD9,RASGR…
GO:BP	wound healing	GO:0042060	7.05907e-09	8.15125	391	1744	64	27543	S100A9,LRG1,BLK,SELP,ALOX5,LILRB4A,INSL3,TSPAN32,CLEC7A,ALOX15,CXCR4,PF4,FCER1G,ITGA2,CD36,ADAMTS13,ANXA1,PTPN6,VWF,SMOC2,RAB27A,LYN,FGF7,CNN2,SDC1,AQP1,GPX1,MCAM,PRKCE,TEC,PDCD10,FUNDC2,PRDX2,GAS6,GNAS,HMGB1,MIA3,SRSF6,AP3B1,SMPD1,FERMT2,PARD3,ARHGAP35,DDR1,SERPINE2,SMAD4,PPARD,PLPP3,VEGFA,PRKCA,CDKN1A,PLAT,RREB1,ABAT,ADRB1,IL6RA,MERTK,ADIPOR2,WNT7A,GLI3,EMILIN2,LOX,TMPRSS6,CHMP4C
GO:BP	peptidyl-tyrosine phosphorylation	GO:0018108	8.39133e-09	8.07617	383	1744	63	27543	FGR,LILR4B,BLK,OSM,BST1,IL12A,PBK,STAP1,PTPRC,LILRB4A,SAMSN1,CCL5,CLEC7A,EPHA6,HCLS1,HCK,LCK,BMX,CD36,PLCG2,PTPN6,LYN,FGF7,LTK,CNTF,MATK,JAK3,PRKCE,EHD4,UNC119,TEC,KITL,GGNBP2,GAS6,FBXW7,PSEN1,TESK1,GPRC5B,HSF1,ZGPAT,DDR1,ARHGEF2,SH3BP5,PLPP3,APP,KIT,VEGFA,NF2,PDGFC,ERRFI1,HIPK1,EPHA8,IL6RA,ENPP2,MERTK,CTF1,BMP6,EPHA3,AGT,MAP2K6,IL12RB1,IL31RA,FGFR3
GO:BP	leukocyte migration	GO:0050900	1.17853e-08	7.92866	367	1744	61	27543	CALCA,CXCR2,RETNLG,S100A8,MMP9,CD177,S100A9,SELP,IL1B,GPR18,SELL,BST1,CSF3R,IL12A,STAP1,RAC2,CXCL9,ITGB2,RHOH,ALOX5,CORO1A,CCL6,CCR1,CCL5,SPI1,ITGAL,ADAM8,LGALS3,CH25H,PF4,FCER1G,ITGA2,ANXA1,GPSM3,LYN,CXCL12,RIPOR2,MPP1,KITL,STK10,AIMP1,CHST2,GAS6,HMGB1,MIA3,OXSR1,GBF1,SLC8B1,APP,KIT,PDE4B,VEGFA,PLA2G7,STAT5B,ARHGEF5,VCAM1,S1PR1,EPS8,DPEP1,LYVE1,GATA3
GO:BP	peptidyl-tyrosine modification	GO:0018212	1.18956e-08	7.92462	386	1744	63	27543	FGR,LILR4B,BLK,OSM,BST1,IL12A,PBK,STAP1,PTPRC,LILRB4A,SAMSN1,CCL5,CLEC7A,EPHA6,HCLS1,HCK,LCK,BMX,CD36,PLCG2,PTPN6,LYN,FGF7,LTK,CNTF,MATK,JAK3,PRKCE,EHD4,UNC119,TEC,KITL,GGNBP2,GAS6,FBXW7,PSEN1,TESK1,GPRC5B,HSF1,ZGPAT,DDR1,ARHGEF2,SH3BP5,PLPP3,APP,KIT,VEGFA,NF2,PDGFC,ERRFI1,HIPK1,EPHA8,IL6RA,ENPP2,MERTK,CTF1,BMP6,EPHA3,AGT,MAP2K6,IL12RB1,IL31RA,FGFR3
GO:BP	regulation of protein-containing complex assembly	GO:0043254	1.26381e-08	7.89832	425	1744	67	27543	AVIL,SELP,GDA,SNCA,SPTA1,CORO1A,TMC8,CLEC7A,HCLS1,HCK,ALOX15,LGALS3,TPPP3,CD36,PLCG2,CDC42EP5,TMSB4X,BID,TFRC,STMN2,PRKCE,NAV3,ICA1,NOL3,ATR,SUMO1,PFN2,NAPB,EML2,PSMC6,SVIP,PARK7,ARPC5,CAPZA2,ACTR3,HMGB1,RNF4,AMBRA1,ICE1,NUMA1,GIT1,HSF1,FERMT2,ADD3,ARHGEF2,CDC42EP2,ATAT1,MED25,LDLRAD4,VEGFA,INPP5J,SIRT2,TMOD2,ABITRAM,ARHGEF5,FSCN1,DAAM2,LMOD1,EPS8,FBLIM1,SLAIN1,BAIAP2,SOX9,SORL1,LCAT,SLC39A12,HRK
GO:BP	regulation of hemopoiesis	GO:1903706	1.96794e-08	7.70599	400	1744	64	27543	CALCA,LILR4B,LTF,CSF3R,CARTPT,IL12A,PILRB1,PTPRC,PGLYRP1,IL7R,RHOH,LILRB4A,CCR1,IKZF3,CCL5,TYROBP,IL2RG,SPI1,HCLS1,LCK,ADAM8,PF4,LMO2,ANXA1,PTPN6,LYN,CBFB,CLEC2D,HMGB3,POU4F1,KITL,PPP3CA,PRDX2,GAS6,GNAS,FBXW7,HMGB1,CLPTM1,AP3B1,AMBRA1,AP3D1,ITPKB,CNOT4,TJP2,HSF1,ZFP36L1,SOS2,KLF13,CAR2,ZFP609,JAG1,STAT5B,ZMIZ1,FOXO3,RASSF2,BCL6,TNFRSF11B,DTX1,RASGRP1,GATA3,GLI3,H2-AA,LOX,DUXBL1
GO:BP	myeloid cell differentiation	GO:0030099	2.41116e-08	7.61777	431	1744	67	27543	CALCA,CD300LF,ALAS2,LILR4B,HBA-A2,PIRB,LTF,CSF3R,CARTPT,EPB42,PILRB1,STAP1,TRIM10,RHAG,LILRB4A,CCR1,CCL5,TYROBP,SPI1,HCLS1,TSPO2,ADAM8,PF4,FCER1G,LMO2,PTPN6,LYN,PIR,CBFB,CLEC2D,TFRC,HMGB3,POU4F1,SNX10,KITL,PPP3CA,GNAS,FBXW7,HMGB1,PSEN1,NFE2L1,AP3B1,ITPKB,CNOT4,TJP2,HSF1,SH3PXD2A,ZFP36L1,PKNOX1,KAT8,CITED2,KLF13,CAR2,APP,KIT,VEGFA,JAG1,STAT5B,FOXO3,RASSF2,BCL6,TNFRSF11B,TRF,TSPAN2,GATA3,IL31RA,LOX
GO:BP	positive regulation of leukocyte cell-cell adhesion	GO:1903039	2.70454e-08	7.56791	238	1744	46	27543	LILR4B,SELP,IL1B,SIRPB1B,IL12A,PTPRC,IL7R,TNFRSF13C,SPTA1,RHOH,ALOX5,LILRB4A,CORO1A,H2-OB,CCL5,IL2RG,ITGAL,LCK,ADAM8,CCDC88B,ANXA1,CBFB,JAK3,TFRC,PPP3CA,CHST2,CD59A,HMGB1,AP3B1,AMBRA1,AP3D1,ITPKB,IRAK1,GPAM,ZFP609,STAT5B,VCAM1,ZMIZ1,SLC7A1,FOXO3,BCL6,RASGRP1,IL12RB1,GATA3,GLI3,H2-AA
GO:BP	leukocyte chemotaxis	GO:0030595	4.32607e-08	7.36391	224	1744	44	27543	CALCA,CXCR2,RETNLG,S100A8,S100A9,IL1B,GPR18,SELL,BST1,CSF3R,IL12A,STAP1,RAC2,CXCL9,ALOX5,CORO1A,CCL6,CCR1,CCL5,SPI1,ADAM8,LGALS3,CH25H,PF4,FCER1G,ANXA1,GPSM3,LYN,CXCL12,RIPOR2,MPP1,GAS6,HMGB1,OXSR1,GBF1,SLC8B1,APP,KIT,PDE4B,VEGFA,PLA2G7,ARHGEF5,S1PR1,DPEP1
GO:BP	lymphocyte differentiation	GO:0030098	4.85985e-08	7.31338	418	1744	65	27543	CD19,LILR4B,IL1B,GPR18,SLAMF6,POU2AF1,MS4A1,IL12A,PTPRC,PGLYRP1,IL7R,CD79B,RHOH,LY6D,LILRB4A,IKZF3,CD79A,IL2RG,SPI1,LCK,ADAM8,RSAD2,CRACR2A,POU2F2,FCER1G,PLCG2,ANXA1,PTPN6,CBFB,DOCK11,HMGB3,ITM2A,PRDX2,GAS6,HMGB1,CLPTM1,AP3B1,AMBRA1,TSC1,AP3D1,ITPKB,MINK1,GON4L,ZFP36L1,PKNOX1,STAT6,SOS2,KIT,ZFP609,STAT5B,DNAJB9,ZMIZ1,ST3GAL1,FOXO3,RORA,IL6RA,BCL6,MERTK,DTX1,FZD9,RASGRP1,GATA3,GLI3,H2-AA,DUXBL1
GO:BP	myeloid leukocyte activation	GO:0002274	5.14976e-08	7.28821	251	1744	47	27543	CXCR2,MMP8,FGR,CD177,CD300LF,LILR4B,PRG3,BLK,IL18RAP,PIRB,CD300LB,PILRB1,STAP1,SNCA,RAC2,RHOH,LILRB4A,MILR1,CD37,TSPAN32,CCL5,TYROBP,PRAM1,TLR1,SPI1,CASP1,CD84,FCER1G,CD33,PTGDR,PLCG2,ANXA1,PTPN6,LYN,TLR2,CTSC,PRKCE,CD200,HMGB1,PSEN1,SPHK2,APP,KIT,SLC7A2,RORA,NR1D1,RASGRP1
GO:BP	regulation of inflammatory response	GO:0050727	5.5373e-08	7.2567	333	1744	56	27543	FABP4,MMP8,S100A8,ADCYAP1,S100A9,OSM,IL1B,BST1,PBK,STAP1,PGLYRP1,SNCA,TAC1,ALOX5,ALOX5AP,SIGLECE,CCL5,CASP1,ALOX15,ADAM8,FCER1G,LPL,ITGA2,PLCG2,ANXA1,GPSM3,LYN,TLR2,CTSS,GPX1,C1QTNF12,CTSC,PIK3AP1,PSMA1,NDUFC2,MACIR,PARK7,NFE2L1,GPRC5B,GIT1,FEM1A,PPARD,SPATA2,APP,SELENOS,STAT5B,SLC7A2,RORA,BCL6,CHRNA7,NR1D1,GPER1,GATA3,C2CD4B,NR1H4,GPR17
GO:BP	regulation of leukocyte cell-cell adhesion	GO:1903037	1.34355e-07	6.87174	331	1744	55	27543	LILR4B,SLFN1,SELP,IL1B,SIRPB1B,IL12A,PTPRC,IL7R,TNFRSF13C,SPTA1,RHOH,ALOX5,LILRB4A,CORO1A,H2-OB,CCL5,IL2RG,ITGAL,LCK,ADAM8,CCDC88B,GLMN,ANXA1,PTPN6,CBFB,JAK3,TFRC,CXCL12,RIPOR2,PPP3CA,CHST2,PRDX2,CD59A,HMGB1,MIA3,AP3B1,AMBRA1,AP3D1,ITPKB,IRAK1,GPAM,ZFP609,STAT5B,DLG5,VCAM1,ZMIZ1,SLC7A1,FOXO3,BCL6,DTX1,RASGRP1,IL12RB1,GATA3,GLI3,H2-AA
GO:BP	gliogenesis	GO:0042063	1.43563e-07	6.84296	341	1744	56	27543	S100A8,ADCYAP1,S100A9,IL1B,STAP1,GAP43,ANXA1,LYN,TLR2,CNTF,RHEB,METTL14,ACTR3,PTPRA,PSEN1,NFE2L1,PRMT5,KDM4A,PARD3,EXOC4,CNP,SERPINE2,SOX10,PLPP3,APP,NF2,SIRT2,FOXG1,AKT2,DAAM2,ZMIZ1,ARHGEF10,SOX8,NFIX,ENPP2,PLP1,SOX9,MAG,KCNJ10,NR1D1,TRF,DTX1,FA2H,MYRF,SLC45A3,TSPAN2,KLF15,OLIG1,PHGDH,MOBP,GLI3,OLIG2,NKX6-1,GPR17,ATF5,OPALIN
GO:BP	positive regulation of T cell activation	GO:0050870	1.74488e-07	6.75823	216	1744	42	27543	LILR4B,IL1B,SIRPB1B,IL12A,PTPRC,IL7R,TNFRSF13C,SPTA1,RHOH,LILRB4A,CORO1A,H2-OB,CCL5,IL2RG,ITGAL,LCK,ADAM8,CCDC88B,ANXA1,CBFB,JAK3,TFRC,PPP3CA,CD59A,HMGB1,AP3B1,AMBRA1,AP3D1,ITPKB,GPAM,ZFP609,STAT5B,VCAM1,ZMIZ1,SLC7A1,FOXO3,BCL6,RASGRP1,IL12RB1,GATA3,GLI3,H2-AA
GO:BP	positive regulation of hemopoiesis	GO:1903708	2.22798e-07	6.65209	184	1744	38	27543	CALCA,LILR4B,IL12A,PTPRC,IL7R,RHOH,LILRB4A,CCR1,CCL5,TYROBP,IL2RG,HCLS1,LCK,ADAM8,ANXA1,CBFB,POU4F1,KITL,PPP3CA,GAS6,GNAS,HMGB1,AP3B1,AMBRA1,AP3D1,ITPKB,HSF1,ZFP36L1,CAR2,ZFP609,STAT5B,ZMIZ1,FOXO3,BCL6,RASGRP1,GATA3,GLI3,H2-AA
GO:BP	positive regulation of leukocyte differentiation	GO:1902107	2.22798e-07	6.65209	184	1744	38	27543	CALCA,LILR4B,IL12A,PTPRC,IL7R,RHOH,LILRB4A,CCR1,CCL5,TYROBP,IL2RG,HCLS1,LCK,ADAM8,ANXA1,CBFB,POU4F1,KITL,PPP3CA,GAS6,GNAS,HMGB1,AP3B1,AMBRA1,AP3D1,ITPKB,HSF1,ZFP36L1,CAR2,ZFP609,STAT5B,ZMIZ1,FOXO3,BCL6,RASGRP1,GATA3,GLI3,H2-AA
GO:BP	regulation of membrane potential	GO:0042391	2.71719e-07	6.56588	465	1744	68	27543	P2RX3,ADCYAP1,LTF,SCN9A,SNCA,TAC1,FGF13,TRPA1,SCN7A,CASP1,CHRNA5,SCN3B,CHRNA6,CD36,CHRM1,KCNC2,PIP5KL1,KCND3,CNTF,BID,KCNH7,FGF12,PRKCE,DCN,DGKI,SUMO1,YWHAH,PPA2,NDUFC2,RAPGEF4,PARK7,DLD,PPP3CA,HNRNPA1,MUL1,PSEN1,GNA11,SLC8B1,BCL2L1,APP,SNTA1,HCN4,USP53,RNF122,AKT2,IGSF11,JUP,BVES,ABAT,GPR88,SPG20,ADRB1,KCNN2,TMEM108,BAIAP2,CHRNA7,KCNJ10,GRIA1,GPER1,FZD9,P2RX2,WNT7A,NTSR2,PYCR1,KCNE1L,TRPC5,SLC26…
GO:BP	positive regulation of protein transport	GO:0051222	4.53047e-07	6.34386	313	1744	52	27543	BLK,TRPA1,HCLS1,SEC16B,CD33,ECT2,CHRM1,PCSK1,HPCA,TLR2,ZDHHC2,PTPN5,TOMM7,C1QTNF12,PRKCE,PDCD10,MPC2,APBB3,RAPGEF4,BCAP31,RAN,GAS6,ACTR3,FBXW7,TM9SF4,PSEN1,PTPN23,ICE1,EMD,C2CD2L,GOLPH3L,TMED10,IRS2,PPARD,PCK2,SERP1,APP,PRR5L,ARHGEF5,CD38,AKT2,JUP,ABAT,GLUL,ACSL3,ADRB1,RAPGEF3,SORL1,GPER1,GLI3,NKX6-1,NR1H4
GO:BP	regulation of T cell activation	GO:0050863	5.12337e-07	6.29044	333	1744	54	27543	LILR4B,SLFN1,IL1B,SIRPB1B,IL12A,PTPRC,IL7R,RAC2,TNFRSF13C,SPTA1,RHOH,LILRB4A,CORO1A,H2-OB,CCL5,IL2RG,ITGAL,LCK,ADAM8,CCDC88B,LGALS3,GLMN,ANXA1,PTPN6,CBFB,JAK3,TFRC,RIPOR2,PPP3CA,PRDX2,CD59A,HMGB1,CLPTM1,AP3B1,AMBRA1,AP3D1,ITPKB,GPAM,SOS2,ZFP609,STAT5B,DLG5,VCAM1,ZMIZ1,SLC7A1,FOXO3,BCL6,DTX1,RASGRP1,IL12RB1,GATA3,GLI3,H2-AA,DUXBL1
GO:BP	regulation of neurogenesis	GO:0050767	6.1589e-07	6.2105	433	1744	64	27543	ADCYAP1,IL1B,XLR4B,RGS14,FGF13,SLIT1,ARHGAP4,CXCR4,TLE6,TRPV2,LYN,TLR2,PLXNC1,CNTF,POU4F1,CXCL12,YWHAH,PPP3CA,NAP1L1,RHEB,RAB11A,ACTR3,PTPRA,CAPRIN1,PSEN1,PRMT5,NUMB,KDM4A,SERPINE2,ARHGEF2,SYNGAP1,SOX10,KIT,VEGFA,NF2,SIRT2,IFRD1,FOXG1,DYNLT1A,FBXW8,ARNTL,DAAM2,SEMA3C,SPG20,SOX8,ISLR2,ENPP2,RGMA,BAIAP2,MAG,TNR,SORL1,NR1D1,GPER1,TRF,HEYL,WNT7A,GLI3,OLIG2,NKX6-1,ATF5,DYNLT1B,OCM,TRPC5
GO:BP	positive regulation of epithelial cell migration	GO:0010634	6.78462e-07	6.16847	150	1744	33	27543	MMP9,LCN2,TAC1,INSL3,GLIPR2,ITGA2,PLCG2,ANXA1,SMOC2,FGF7,AQP1,PRKCE,RAB11A,HMGB1,DOCK5,DOCK1,JCAD,AMOTL1,PLCG1,PLPP3,VEGFA,PRKCA,PRKD2,HYAL1,SASH1,RREB1,ENPP2,SOX9,RHOJ,AGT,WNT7A,GATA3,FUT1
GO:BP	regulation of leukocyte proliferation	GO:0070663	6.99415e-07	6.15527	252	1744	45	27543	LILR4B,SLFN1,BLK,IL1B,IL12A,PTPRC,RAC2,TAC1,TNFRSF13C,SPTA1,MZB1,LILRB4A,CORO1A,CSF2RB,CSF2RB2,IKZF3,CCL5,LST1,TYROBP,ITGAL,CCDC88B,LGALS3,GLMN,ANXA1,PTPN6,LYN,JAK3,TFRC,RIPOR2,KITL,PPP3CA,CD59A,HMGB1,GPAM,SOS2,IRS2,CDKN1A,STAT5B,DLG5,CD38,VCAM1,SLC7A1,BCL6,IL12RB1,H2-AA
GO:BP	lymphocyte proliferation	GO:0046651	7.25683e-07	6.13925	317	1744	52	27543	CD19,LILR4B,SLFN1,BLK,IL1B,GAPT,SLAMF6,IL12A,PTPRC,IL7R,RAC2,TAC1,TNFRSF13C,SPTA1,MZB1,LILRB4A,CORO1A,IKZF3,CD79A,CCL5,LST1,TYROBP,ITGAL,CD180,CCDC88B,LGALS3,GLMN,ANXA1,PTPN6,LYN,JAK3,TFRC,CXCL12,RIPOR2,HPRT,PPP3CA,PRDX2,CD59A,HMGB1,GPAM,SOS2,IRS2,CDKN1A,STAT5B,DLG5,CD38,VCAM1,SLC7A1,BCL6,RASGRP1,IL12RB1,H2-AA
GO:BP	positive regulation of establishment of protein localization	GO:1904951	9.6387e-07	6.01598	329	1744	53	27543	BLK,TRPA1,HCLS1,SEC16B,CD33,ECT2,CHRM1,PCSK1,HPCA,TLR2,ZDHHC2,PTPN5,TOMM7,C1QTNF12,PRKCE,PDCD10,MPC2,APBB3,RAPGEF4,BCAP31,RAN,GAS6,CCT8,ACTR3,FBXW7,TM9SF4,PSEN1,PTPN23,ICE1,EMD,C2CD2L,GOLPH3L,TMED10,IRS2,PPARD,PCK2,SERP1,APP,PRR5L,ARHGEF5,CD38,AKT2,JUP,ABAT,GLUL,ACSL3,ADRB1,RAPGEF3,SORL1,GPER1,GLI3,NKX6-1,NR1H4
GO:BP	regulation of lymphocyte proliferation	GO:0050670	1.01871e-06	5.99195	228	1744	42	27543	LILR4B,SLFN1,BLK,IL1B,IL12A,PTPRC,RAC2,TAC1,TNFRSF13C,SPTA1,MZB1,LILRB4A,CORO1A,IKZF3,CCL5,LST1,TYROBP,ITGAL,CCDC88B,LGALS3,GLMN,ANXA1,PTPN6,LYN,JAK3,TFRC,RIPOR2,PPP3CA,CD59A,HMGB1,GPAM,SOS2,IRS2,CDKN1A,STAT5B,DLG5,CD38,VCAM1,SLC7A1,BCL6,IL12RB1,H2-AA
GO:BP	regulation of epithelial cell migration	GO:0010632	1.01871e-06	5.99195	228	1744	42	27543	MMP9,LCN2,TAC1,INSL3,GLIPR2,ITGA2,PLCG2,ANXA1,SMOC2,FGF7,AQP1,MMRN2,PRKCE,DCN,PDCD10,PFN2,RAB11A,FBXW7,HMGB1,DOCK5,PTPN23,DOCK1,JCAD,AMOTL1,PLCG1,PLPP3,VEGFA,RGCC,PRKCA,PRKD2,HYAL1,SASH1,RREB1,JUP,GLUL,ENPP2,SOX9,RHOJ,AGT,WNT7A,GATA3,FUT1
GO:BP	mononuclear cell proliferation	GO:0032943	1.15098e-06	5.93893	321	1744	52	27543	CD19,LILR4B,SLFN1,BLK,IL1B,GAPT,SLAMF6,IL12A,PTPRC,IL7R,RAC2,TAC1,TNFRSF13C,SPTA1,MZB1,LILRB4A,CORO1A,IKZF3,CD79A,CCL5,LST1,TYROBP,ITGAL,CD180,CCDC88B,LGALS3,GLMN,ANXA1,PTPN6,LYN,JAK3,TFRC,CXCL12,RIPOR2,HPRT,PPP3CA,PRDX2,CD59A,HMGB1,GPAM,SOS2,IRS2,CDKN1A,STAT5B,DLG5,CD38,VCAM1,SLC7A1,BCL6,RASGRP1,IL12RB1,H2-AA
GO:BP	leukocyte proliferation	GO:0070661	1.16309e-06	5.93439	350	1744	55	27543	CD19,LILR4B,SLFN1,BLK,IL1B,GAPT,SLAMF6,IL12A,PTPRC,IL7R,RAC2,TAC1,TNFRSF13C,SPTA1,MZB1,LILRB4A,CORO1A,CSF2RB,CSF2RB2,IKZF3,CD79A,CCL5,LST1,TYROBP,ITGAL,CD180,CCDC88B,LGALS3,GLMN,ANXA1,PTPN6,LYN,JAK3,TFRC,CXCL12,RIPOR2,KITL,HPRT,PPP3CA,PRDX2,CD59A,HMGB1,GPAM,SOS2,IRS2,CDKN1A,STAT5B,DLG5,CD38,VCAM1,SLC7A1,BCL6,RASGRP1,IL12RB1,H2-AA
GO:BP	regulation of peptidyl-tyrosine phosphorylation	GO:0050730	1.71072e-06	5.76682	268	1744	46	27543	LILR4B,OSM,BST1,IL12A,STAP1,PTPRC,LILRB4A,SAMSN1,CCL5,CLEC7A,HCLS1,LCK,CD36,PLCG2,PTPN6,LYN,FGF7,CNTF,PRKCE,EHD4,UNC119,TEC,KITL,GGNBP2,GAS6,FBXW7,PSEN1,GPRC5B,HSF1,ZGPAT,ARHGEF2,SH3BP5,PLPP3,APP,KIT,VEGFA,NF2,PDGFC,ERRFI1,IL6RA,ENPP2,CTF1,BMP6,AGT,IL31RA,FGFR3
GO:BP	regulation of mononuclear cell proliferation	GO:0032944	1.77596e-06	5.75057	232	1744	42	27543	LILR4B,SLFN1,BLK,IL1B,IL12A,PTPRC,RAC2,TAC1,TNFRSF13C,SPTA1,MZB1,LILRB4A,CORO1A,IKZF3,CCL5,LST1,TYROBP,ITGAL,CCDC88B,LGALS3,GLMN,ANXA1,PTPN6,LYN,JAK3,TFRC,RIPOR2,PPP3CA,CD59A,HMGB1,GPAM,SOS2,IRS2,CDKN1A,STAT5B,DLG5,CD38,VCAM1,SLC7A1,BCL6,IL12RB1,H2-AA
GO:BP	myeloid leukocyte differentiation	GO:0002573	2.33154e-06	5.63236	234	1744	42	27543	CALCA,CD300LF,LILR4B,PIRB,LTF,CARTPT,PILRB1,LILRB4A,CCR1,CCL5,TYROBP,SPI1,HCLS1,ADAM8,FCER1G,LYN,PIR,CLEC2D,TFRC,POU4F1,SNX10,KITL,PPP3CA,GNAS,FBXW7,PSEN1,AP3B1,TJP2,HSF1,SH3PXD2A,ZFP36L1,CITED2,CAR2,APP,KIT,VEGFA,RASSF2,TNFRSF11B,TRF,TSPAN2,GATA3,IL31RA
GO:BP	positive regulation of protein localization	GO:1903829	3.00965e-06	5.52148	481	1744	67	27543	BLK,TRPA1,TYROBP,HCLS1,SEC16B,LGALS3,FCER1G,CD33,ECT2,CHRM1,PCSK1,HPCA,TLR2,ZDHHC2,PTPN5,TFRC,TOMM7,C1QTNF12,PRKCE,PDCD10,LARP7,MPC2,APBB3,RAPGEF4,PARK7,BCAP31,RAN,GAS6,CCT8,RAB11A,ACTR3,FBXW7,TM9SF4,PSEN1,TESK1,PTPN23,ICE1,NUMA1,FERMT2,EMD,C2CD2L,GOLPH3L,TMED10,IRS2,PPARD,PCK2,SERP1,APP,VEGFA,PRR5L,NUP62,SNX33,ARHGEF5,CD38,AKT2,JUP,ABAT,GLUL,ACSL3,ADRB1,RAPGEF3,SORL1,GPER1,EPHA3,GLI3,NKX6-1,NR1H4
GO:BP	divalent inorganic cation homeostasis	GO:0072507	3.01963e-06	5.52005	359	1744	55	27543	CALCA,CD19,TRPM8,FGF23,PTPRC,KEL,SNCA,CXCL9,CORO1A,TRPA1,CCR1,TMC8,CCL5,LCK,HTR2C,PLCG2,PTPN6,ADM,LYN,MCUB,SMDT1,PRKCE,SNX10,NOL3,SLC39A6,BCAP31,GNAS,PSEN1,AP3B1,CHERP,CNNM2,AP3D1,MCUR1,SLC8B1,SLC25A23,PACS2,PLCG1,NUCB2,CNNM3,WFS1,SLC41A1,APP,ATF4,HERPUD1,KL,ITPR1,MT1,GRIA1,GPER1,FZD9,P2RX2,MT2,SLC39A12,TRPC5,GRM1
GO:BP	positive regulation of secretion	GO:0051047	3.04824e-06	5.51595	399	1744	59	27543	S100A8,FGR,CD177,ADCYAP1,S100A9,BLK,IL1B,CARTPT,SNCA,TAC1,TRPA1,FCER1G,CD33,HTR2C,PCSK1,SYT1,RAB27A,SDC1,TLR2,AQP1,CNTF,C1QTNF12,PRKCE,CXCL12,OPRL1,RAB3D,MPC2,APBB3,RAPGEF4,PPP3CA,AIMP1,PDCD6IP,PTPN23,SPHK2,C2CD2L,GOLPH3L,TMED10,IRS2,SMAD4,PPARD,BCL2L1,PCK2,NUCB2,SERP1,RGCC,RHBDD1,CD38,ABAT,GLUL,ACSL3,ADRB1,GPER1,BMP6,AGT,NELL2,MAP2K6,APLN,NKX6-1,NR1H4
GO:BP	positive regulation of ion transport	GO:0043270	3.62773e-06	5.44037	312	1744	50	27543	CD19,LCN2,IL1B,PIRT,SNCA,CXCL9,ALOX5,TRPA1,CCR1,CAMK2A,CCL5,SCN3B,CRACR2A,LGALS3,HTR2C,PLCG2,CHRM1,KCNC2,SYT1,TRPV2,CTSS,JAK3,FGF12,CXCL12,SUMO1,NDUFA4,ARL6IP1,GNAS,PSEN1,SPHK2,MLLT6,PLCG1,WFS1,ATF4,AKT2,SLC9A3R1,ABAT,ADRB1,KCNN2,PLP1,RAPGEF3,ADCYAP1R1,ITPR1,SLC38A3,CACNG4,GPER1,AGT,MAP2K6,ARC,KCNE1L
GO:BP	small GTPase mediated signal transduction	GO:0007264	4.23161e-06	5.37349	433	1744	62	27543	GPR18,RASGRP4,RAC2,RAB39,RHOH,CCNA2,FRMD7,DOK2,PSD4,CDC42EP5,RASA4,DOCK11,CYTH4,FLOT1,RIPOR2,DGKI,KITL,NKIRAS1,RAPGEF4,RASGEF1A,RHEB,DOCK5,ITPKB,GIT1,ARHGEF18,GBF1,ARHGAP35,NKIRAS2,DOCK1,SOS2,ARHGEF2,NISCH,CDC42EP2,NUCB2,SYNGAP1,ARHGEF12,SIPA1L1,GNA12,BCAR3,SIPA1L3,NUP62,AUTS2,PHACTR4,HEG1,RALGDS,CDKN1A,DYNLT1A,ARHGEF10,ARAP2,EPS8,ADRB1,BAIAP2,EPS8L2,BCL6,RAPGEF3,ADCYAP1R1,MMD2,RHOJ,RASGRP1,RND1,…
GO:BP	hormone transport	GO:0009914	4.57167e-06	5.33993	373	1744	56	27543	ADCYAP1,BLK,OSM,IL1B,CARTPT,FGF23,TAC1,ALOX5,BIRC5,TRPA1,CCL5,HTR2C,ANXA1,VGF,ADM,LYN,AQP1,CNTF,C1QTNF12,PRKCE,ICA1,MPC2,RAPGEF4,PARK7,PPP3CA,AIMP1,GNAS,STXBP4,C2CD2L,MIDN,SLC8B1,IRS2,SMAD4,PPARD,PCK2,PIM3,NUCB2,SERP1,CD38,ARNTL,SLCO4A1,ABAT,GLUL,SLCO1C1,NR1D1,GPER1,BMP6,SLC7A8,SLC7A5,DIO2,AGT,NELL2,GATA3,APLN,NKX6-1,NR1H4
GO:BP	positive regulation of response to external stimulus	GO:0032103	5.90654e-06	5.22867	447	1744	63	27543	FABP4,CXCR2,MMP8,S100A8,S100A9,OSM,IL18RAP,IL1B,SELL,SLAMF6,IL12A,STAP1,SNCA,RAC2,TAC1,ALOX5AP,CCR1,CCL5,TYROBP,TASL,CLEC7A,SPI1,CASP1,ADAM8,CD180,CXCR4,FCER1G,LPL,ITGA2,PLCG2,GPSM3,SMOC2,TLR2,CTSS,CNTF,MMRN2,CTSC,CXCL12,RIPOR2,PARK7,GAS6,HMGB1,OXSR1,GPRC5B,RNF31,FEM1A,HEXIM1,ZNFX1,APP,VEGFA,PLA2G7,PRKCA,PRKD2,STAT5B,SASH1,AKT2,S1PR1,COCH,BMP6,RASGRP1,EMILIN2,C2CD4B,OCM
GO:BP	response to metal ion	GO:0010038	6.15996e-06	5.21042	376	1744	56	27543	FABP4,MMP9,SLFN14,FGF23,GUCA1A,SNCA,ALOX5AP,CYBB,ALOX15,HVCN1,LCK,CPNE5,ECT2,ADAMTS13,PLCG2,KCNC2,PCSK1,SYT1,RASA4,HPCA,SDC1,AQP1,TFRC,MNAT1,CPNE6,SUMO1,PARK7,PPP3CA,HNRNPA1,SEC31A,NFE2L1,SMPD1,ITPKB,HSF1,GPHN,NPC1,SLC25A23,CP,SLC41A1,APP,KIT,ATF4,D2HGDH,CLIC4,VCAM1,ABAT,DPEP1,MT1,TNFRSF11B,LCAT,TRF,BMP6,MT2,CPNE7,PGAM2,SLC26A5
GO:BP	organic acid transport	GO:0015849	6.63449e-06	5.17819	337	1744	52	27543	FABP4,IL1B,PLA2G2C,SNCA,SLC16A3,SLC26A10,TSPO2,CRABP1,SLC38A5,CD36,HTR2C,ANXA1,SLC25A17,SLC6A15,MPC2,ARL6IP1,PSEN1,NFE2L1,SLC25A44,SLC38A10,IRS2,PPARD,SFXN5,SLC3A2,SLC1A4,MFSD2A,SLC43A1,LRRC8D,AKT2,SLC9A3R1,ABAT,SLC16A7,SLC7A1,SLC7A2,ACSL3,SLCO1C1,SLC25A29,SLC2A1,SLC38A3,KCNJ10,SLC7A8,SLC7A5,AGT,MAP2K6,SLC1A2,SLC6A11,NR1H4,SLC10A6,SLC7A10,SLC26A5,SLC32A1,GRM1
GO:BP	cell chemotaxis	GO:0060326	7.58091e-06	5.12028	309	1744	49	27543	CALCA,CXCR2,RETNLG,S100A8,S100A9,IL1B,GPR18,SELL,BST1,CSF3R,IL12A,STAP1,RAC2,CXCL9,ALOX5,CORO1A,CCL6,CCR1,CCL5,SPI1,ADAM8,LGALS3,CH25H,PF4,FCER1G,ANXA1,GPSM3,SMOC2,LYN,CXCL12,RIPOR2,MPP1,GAS6,HMGB1,OXSR1,GBF1,SLC8B1,APP,KIT,PDE4B,VEGFA,PLA2G7,PRKD2,ARHGEF5,VCAM1,S1PR1,ENPP2,DPEP1,LOX
GO:BP	regulation of lymphocyte differentiation	GO:0045619	8.23309e-06	5.08444	190	1744	36	27543	LILR4B,IL12A,PTPRC,PGLYRP1,IL7R,RHOH,LILRB4A,IKZF3,IL2RG,LCK,ADAM8,ANXA1,PTPN6,CBFB,HMGB3,PRDX2,GAS6,HMGB1,CLPTM1,AP3B1,AMBRA1,AP3D1,ITPKB,ZFP36L1,SOS2,ZFP609,STAT5B,ZMIZ1,FOXO3,BCL6,DTX1,RASGRP1,GATA3,GLI3,H2-AA,DUXBL1
GO:BP	response to endoplasmic reticulum stress	GO:0034976	9.46022e-06	5.0241	254	1744	43	27543	ATF6,ALOX5,NCCRP1,ALOX15,DERL3,BID,FLOT1,HSP90B1,PSMC6,SVIP,PARK7,COPS5,USP14,BCAP31,USP19,DERL1,NFE2L1,HERPUD2,QRICH1,UGGT1,ATF6B,SYVN1,GORASP2,FICD,UBQLN2,P4HB,BCL2L1,SERP1,WFS1,APP,ATF4,SELENOS,HERPUD1,RHBDD1,H13,HYOU1,DNAJB9,FBXO27,CREB3L2,ITPR1,TRIB3,CHAC1,BHLHA15
GO:BP	establishment of organelle localization	GO:0051656	1.14426e-05	4.94148	413	1744	59	27543	FGR,BLK,OOEP,SNCA,RAC2,BIRC5,MILR1,SLIT1,NUSAP1,CENPE,SEC16B,CD84,KIF18A,FCER1G,PTGDR,TLE6,SEPTIN1,RAB27A,LYN,SDC1,BLOC1S2,PDCD10,AP3S1,COPS5,ARMCX3,UBE2B,RAN,RAB11A,ACTR3,PSEN1,PDCD6IP,AP3B1,TESK1,AP3D1,SPHK2,NUMA1,BICD2,PARD3,GBF1,EXOC4,ARHGAP21,TACC1,ARHGEF2,LLGL1,TMED10,ZBED3,CHAMP1,MARK1,KIT,KIF13A,NUP62,ACTN4,DYNLT1A,ARFGAP3,SLC9A3R1,NDE1,RASGRP1,CHMP4C,DYNLT1B
GO:BP	positive regulation of secretion by cell	GO:1903532	1.67101e-05	4.77702	346	1744	52	27543	FGR,CD177,ADCYAP1,BLK,IL1B,CARTPT,SNCA,TAC1,TRPA1,FCER1G,CD33,HTR2C,PCSK1,SYT1,RAB27A,SDC1,TLR2,CNTF,C1QTNF12,PRKCE,CXCL12,RAB3D,MPC2,APBB3,RAPGEF4,AIMP1,PDCD6IP,PTPN23,SPHK2,C2CD2L,GOLPH3L,TMED10,IRS2,SMAD4,PPARD,BCL2L1,PCK2,NUCB2,SERP1,RGCC,CD38,ABAT,GLUL,ADRB1,GPER1,BMP6,AGT,NELL2,MAP2K6,APLN,NKX6-1,NR1H4
GO:BP	oligodendrocyte differentiation	GO:0048709	1.69251e-05	4.77147	120	1744	27	27543	LYN,TLR2,RHEB,PTPRA,PRMT5,EXOC4,CNP,SOX10,SIRT2,DAAM2,SOX8,ENPP2,PLP1,SOX9,MAG,KCNJ10,FA2H,MYRF,SLC45A3,TSPAN2,OLIG1,MOBP,GLI3,OLIG2,NKX6-1,GPR17,OPALIN
GO:BP	regulation of metal ion transport	GO:0010959	1.74044e-05	4.75934	428	1744	60	27543	CALCA,CD19,ADCYAP1,LCN2,KEL,SNCA,CXCL9,FGF13,CORO1A,CCR1,CAMK2A,CCL5,FXYD7,SCN3B,CRACR2A,LGALS3,CD84,CXCR4,CD33,PLCG2,PTPN6,KCNC2,HPCA,TRPV2,LYN,JAK3,FGF12,KCNIP4,PRKCE,CXCL12,FXYD3,OPRL1,NOL3,SUMO1,YWHAH,GNAS,OXSR1,SPHK2,MLLT6,SERPINE2,SLC8B1,PLCG1,WFS1,PDE4B,ATF4,SNTA1,AKT2,SLC9A3R1,ADRB1,KCNN2,PLP1,RAPGEF3,ADCYAP1R1,ITPR1,GPER1,TRF,NETO2,AGT,SLC9A3,KCNE1L
GO:BP	homeostasis of number of cells	GO:0048872	1.84684e-05	4.73357	347	1744	52	27543	CXCR2,ALAS2,HBA-A2,PIRB,GAPT,EPB42,IL7R,TRIM10,RHAG,TNFRSF13C,SPTA1,LILRB4A,CORO1A,SPI1,HCLS1,TSPO2,MYCT1,FCER1G,LMO2,ANXA1,LYN,DOCK11,KITL,FSTL1,PRDX2,HMGB1,NFE2L1,AP3B1,SLC39A3,UBAP2L,ITPKB,ZBTB18,GPAM,ZFP36L1,PKNOX1,GIGYF2,SOS2,CITED2,ZFP251,KLF13,KIT,PDE4B,VEGFA,STAT5B,ARHGEF5,FOXO3,EMCN,RASSF2,SOX9,BCL6,MERTK,GATA3
GO:BP	cellular cation homeostasis	GO:0030003	2.18626e-05	4.6603	494	1744	66	27543	CALCA,CD19,ALAS2,LCN2,TRPM8,PTPRC,KEL,SNCA,CXCL9,RAB39,CORO1A,TRPA1,CCR1,CCL5,HEPHL1,TASL,HVCN1,LCK,HTR2C,PLCG2,PTPN6,LYN,MCUB,SMDT1,TFRC,PRKCE,NOL3,SLC39A6,BCAP31,TM9SF4,PSEN1,AP3B1,CHERP,AP3D1,MAFG,MCUR1,SLC8B1,SLC25A23,SMAD4,PACS2,PLCG1,NUCB2,WFS1,SLC41A1,CAR2,APP,ATF4,HERPUD1,CLIC4,ITPR1,MT1,GRIA1,GPER1,TRF,BMP6,SLC9A4,FZD9,AGT,P2RX2,SLC9A3,MT2,SLC39A12,TMPRSS6,TMPRSS3,TRPC5,GRM1
GO:BP	negative regulation of leukocyte activation	GO:0002695	2.18738e-05	4.66008	188	1744	35	27543	FGR,CD300LF,LILR4B,SLFN1,BLK,PGLYRP1,LILRB4A,TBC1D10C,SAMSN1,MILR1,CD37,TSPAN32,LST1,TYROBP,SPI1,CD84,GLMN,ANXA1,PTPN6,LYN,CBFB,HMGB3,RIPOR2,CD200,THOC1,PRDX2,HMGB1,DLG5,BCL6,MERTK,NR1D1,GPER1,DTX1,GLI3,H2-AA
GO:BP	amide transport	GO:0042886	2.25256e-05	4.64732	349	1744	52	27543	S100A8,ADCYAP1,S100A9,BLK,IL1B,CARTPT,ALOX5,BIRC5,TRPA1,UPK3A,CCL5,SLC38A5,HTR2C,ANXA1,VGF,AQP1,C1QTNF12,PRKCE,ICA1,MPC2,TAP2,RAPGEF4,PARK7,PPP3CA,AIMP1,STXBP4,SLC33A1,PLEKHA3,C2CD2L,MIDN,SLC8B1,IRS2,PPARD,PCK2,PIM3,NUCB2,SERP1,ABCA2,CAR2,GLTP,CD38,ARNTL,SLC9A3R1,ABAT,GLUL,POU3F3,NR1D1,GPER1,DIO2,APLN,NKX6-1,NR1H4
GO:BP	cellular response to chemical stress	GO:0062197	2.48584e-05	4.60453	350	1744	52	27543	MMP9,IL18RAP,LCN2,SNCA,ALOX5,TRPA1,SERPINB6B,ECT2,RBM11,CD36,ANXA1,ALDH3B1,AQP1,GPX1,GSR,NOL3,COQ7,TXN1,PDCD10,DNAJA1,PARK7,PRDX2,FBXW7,NFE2L1,ARNT,TSC1,OXSR1,HSF1,YBX3,ZFP36L1,STAT6,SLC25A23,P4HB,PDE8A,APP,ATF4,SELENOS,SIRT2,PRR5L,FOXO1,ERRFI1,LRRC8D,FBLN5,ARNTL,PTPRK,DAPK1,FOXO3,SLC2A1,CYP1B1,EFHD1,PYCR1,APOA4
GO:BP	phosphatidylinositol-mediated signaling	GO:0048015	2.49747e-05	4.6025	163	1744	32	27543	FGR,SELP,OSM,PIRT,CEP55,PIK3R5,CCL5,PLCB2,HCLS1,PTPN6,LTK,CNTF,PIK3AP1,DCN,PIK3C3,ZFP36L1,SERPINE2,PPARD,PTPN13,VEGFA,SIRT2,PDGFC,PRR5L,PIK3C2B,PPP1R16B,SLC9A3R1,PLCD3,SOX9,GPER1,AGT,RASGRP1,GATA3
GO:BP	phosphatidylinositol 3-kinase signaling	GO:0014065	2.50151e-05	4.6018	130	1744	28	27543	FGR,SELP,OSM,CEP55,PIK3R5,CCL5,HCLS1,PTPN6,LTK,CNTF,PIK3AP1,DCN,ZFP36L1,SERPINE2,PPARD,PTPN13,VEGFA,SIRT2,PDGFC,PRR5L,PIK3C2B,PPP1R16B,SLC9A3R1,SOX9,GPER1,AGT,RASGRP1,GATA3
GO:BP	regulation of actin filament-based process	GO:0032970	2.65899e-05	4.57528	412	1744	58	27543	AVIL,FGR,BST1,STAP1,RAC2,TAC1,SPTA1,RHOH,FGF13,CORO1A,GMFG,FRMD7,HCLS1,HCK,ALOX15,MYLK3,ECT2,CDC42EP5,CNN2,TMSB4X,CIT,PRKCE,SUMO1,PFN2,ARPC5,CAPZA2,ACTR3,TSC1,TESK1,ARHGEF18,FERMT2,PARD3,ARHGAP35,ADD3,CDC42EP2,SMAD4,NAA80,PDE4B,RGCC,NF2,TMOD2,HCN4,GPM6B,ABITRAM,ARHGEF5,FSCN1,DAAM2,JUP,S1PR1,ARHGEF10,LMOD1,EPS8,ADRB1,BAIAP2,RAPGEF3,RHPN2,EPHA3,RND1
GO:BP	T cell differentiation	GO:0030217	2.73358e-05	4.56327	282	1744	45	27543	LILR4B,IL1B,GPR18,SLAMF6,IL12A,PTPRC,IL7R,RHOH,LILRB4A,IL2RG,SPI1,LCK,ADAM8,RSAD2,CRACR2A,FCER1G,ANXA1,CBFB,PRDX2,HMGB1,CLPTM1,AP3B1,AMBRA1,TSC1,AP3D1,ITPKB,MINK1,ZFP36L1,PKNOX1,STAT6,SOS2,KIT,ZFP609,STAT5B,ZMIZ1,FOXO3,RORA,IL6RA,BCL6,DTX1,RASGRP1,GATA3,GLI3,H2-AA,DUXBL1
GO:BP	negative regulation of phosphorus metabolic process	GO:0010563	2.81604e-05	4.55036	444	1744	61	27543	FABP4,LILR4B,SLFN1,IL1B,PBK,STAP1,PTPRC,SNCA,RGS14,LILRB4A,SAMSN1,PTPN6,HPCA,LYN,PIP5KL1,CDA,PTPN5,CDKN2D,DNAJA1,PKIA,PARK7,GGNBP2,UBE2B,PSEN1,PPP2R5D,TESK1,MPRIP,SMPD1,GIT1,PARD3,ZGPAT,FEM1A,NCOR1,MIDN,HEXIM1,IRS2,ZBED3,INPPL1,SH3BP5,PPP1R26,LDLRAD4,ABCA2,DUSP7,PLPP3,PTPN13,INPP5J,NF2,SIRT2,MLXIPL,PRR5L,NUP62,HEG1,CDKN1A,CTDSP2,ERRFI1,PPP1R16B,RASSF2,SORL1,CHRNA7,AGT,TRIB3
GO:BP	negative regulation of phosphate metabolic process	GO:0045936	2.81604e-05	4.55036	444	1744	61	27543	FABP4,LILR4B,SLFN1,IL1B,PBK,STAP1,PTPRC,SNCA,RGS14,LILRB4A,SAMSN1,PTPN6,HPCA,LYN,PIP5KL1,CDA,PTPN5,CDKN2D,DNAJA1,PKIA,PARK7,GGNBP2,UBE2B,PSEN1,PPP2R5D,TESK1,MPRIP,SMPD1,GIT1,PARD3,ZGPAT,FEM1A,NCOR1,MIDN,HEXIM1,IRS2,ZBED3,INPPL1,SH3BP5,PPP1R26,LDLRAD4,ABCA2,DUSP7,PLPP3,PTPN13,INPP5J,NF2,SIRT2,MLXIPL,PRR5L,NUP62,HEG1,CDKN1A,CTDSP2,ERRFI1,PPP1R16B,RASSF2,SORL1,CHRNA7,AGT,TRIB3
GO:BP	positive regulation of cytokine production	GO:0001819	2.94773e-05	4.53051	487	1744	65	27543	CALCA,MMP8,FGR,ADCYAP1,PRG3,OSM,IL1B,LTB,SLAMF6,POU2AF1,IL12A,PTPRC,TNFRSF13C,CYBB,PNP2,OAS3,CCL5,TYROBP,TLR1,CLEC7A,CASP1,ADAM8,RSAD2,CCDC88B,CHIL1,POU2F2,FCER1G,LPL,CD36,GLMN,PLCG2,ANXA1,GPSM3,TLR2,MAPK11,FLOT1,CD200,PARK7,HMGB1,PSEN1,ARNT,GPRC5B,SPHK2,IRAK1,ARHGEF2,TMED10,APP,KIT,PDE4B,ATF4,RGCC,HEG1,PRKD2,STAT5B,TRIM16,SPON2,RORA,IL6RA,CYP1B1,SORL1,SLC7A5,RASGRP1,IL12RB1,GATA3,NR1H4
GO:BP	negative regulation of cell activation	GO:0050866	3.3919e-05	4.46956	209	1744	37	27543	FGR,CD300LF,LILR4B,SLFN1,BLK,PGLYRP1,LILRB4A,TBC1D10C,SAMSN1,MILR1,CD37,TSPAN32,LST1,TYROBP,SPI1,CD84,GLMN,ANXA1,PTPN6,LYN,CBFB,HMGB3,RIPOR2,CD200,THOC1,PRDX2,HMGB1,SERPINE2,DLG5,ABAT,BCL6,MERTK,NR1D1,GPER1,DTX1,GLI3,H2-AA
GO:BP	regulation of supramolecular fiber organization	GO:1902903	3.81059e-05	4.41901	385	1744	55	27543	AVIL,GDA,SNCA,TAC1,SPTA1,FGF13,CORO1A,GMFG,FRMD7,HCLS1,ALOX15,TPX2,MYLK3,CDC42EP5,TMSB4X,CIT,STMN2,PRKCE,NAV3,PFN2,EML2,ARPC5,CAPZA2,ACTR3,PSEN1,TSC1,TESK1,NUMA1,GIT1,ARHGEF18,FERMT2,ARHGAP35,ADD3,ARHGEF2,CDC42EP2,SMAD4,NAA80,APP,INPP5J,RGCC,NF2,TMOD2,ABITRAM,ARHGEF5,DAAM2,S1PR1,ARHGEF10,LMOD1,EPS8,SLAIN1,BAIAP2,RAPGEF3,RHPN2,CHRNA7,SLC39A12
GO:BP	negative regulation of cell development	GO:0010721	3.88187e-05	4.41096	201	1744	36	27543	ADCYAP1,IL1B,LTF,FGF13,SLIT1,ARHGAP4,YWHAH,PPP3CA,NPR2,ACTR3,FBXW7,RCC2,PSEN1,KDM4A,TJP2,ARHGEF2,SYNGAP1,SOX10,VEGFA,SIRT2,IFRD1,ACTN4,DYNLT1A,DAAM2,SEMA3C,SPG20,RGMA,MAG,TNR,SORL1,NR1D1,WNT7A,NKX6-1,ATF5,DYNLT1B,TRPC5
GO:BP	inositol lipid-mediated signaling	GO:0048017	3.96076e-05	4.40222	166	1744	32	27543	FGR,SELP,OSM,PIRT,CEP55,PIK3R5,CCL5,PLCB2,HCLS1,PTPN6,LTK,CNTF,PIK3AP1,DCN,PIK3C3,ZFP36L1,SERPINE2,PPARD,PTPN13,VEGFA,SIRT2,PDGFC,PRR5L,PIK3C2B,PPP1R16B,SLC9A3R1,PLCD3,SOX9,GPER1,AGT,RASGRP1,GATA3
GO:BP	Ras protein signal transduction	GO:0007265	4.52416e-05	4.34446	336	1744	50	27543	GPR18,RASGRP4,RAC2,RAB39,RHOH,CCNA2,DOK2,PSD4,CDC42EP5,RASA4,CYTH4,FLOT1,RIPOR2,DGKI,KITL,NKIRAS1,RAPGEF4,RASGEF1A,ITPKB,GIT1,ARHGEF18,GBF1,ARHGAP35,NKIRAS2,SOS2,ARHGEF2,NISCH,CDC42EP2,SYNGAP1,ARHGEF12,GNA12,NUP62,AUTS2,PHACTR4,HEG1,RALGDS,CDKN1A,DYNLT1A,ARHGEF10,EPS8,ADRB1,BAIAP2,EPS8L2,BCL6,RAPGEF3,MMD2,RHOJ,RASGRP1,GPR17,DYNLT1B
GO:BP	negative regulation of phosphorylation	GO:0042326	4.57298e-05	4.3398	387	1744	55	27543	FABP4,LILR4B,SLFN1,IL1B,PBK,STAP1,PTPRC,SNCA,RGS14,LILRB4A,SAMSN1,PTPN6,LYN,PIP5KL1,PTPN5,CDKN2D,DNAJA1,PKIA,PARK7,GGNBP2,UBE2B,PSEN1,PPP2R5D,TESK1,SMPD1,GIT1,PARD3,ZGPAT,FEM1A,NCOR1,MIDN,HEXIM1,IRS2,ZBED3,INPPL1,SH3BP5,LDLRAD4,DUSP7,PLPP3,PTPN13,INPP5J,NF2,SIRT2,MLXIPL,PRR5L,NUP62,HEG1,CDKN1A,CTDSP2,ERRFI1,RASSF2,SORL1,CHRNA7,AGT,TRIB3
GO:BP	cell activation involved in immune response	GO:0002263	4.98548e-05	4.30229	317	1744	48	27543	CD19,FGR,CD177,BLK,GAPT,SLAMF6,POU2AF1,PTPRC,PGLYRP1,RAC2,LILRB4A,CORO1A,MILR1,TYROBP,PRAM1,CLEC7A,SPI1,ITGAL,CD180,CRACR2A,CD84,FCER1G,PTGDR,PLCG2,ANXA1,PTPN6,RAB27A,LYN,DOCK11,TFRC,PRKCE,THOC1,ITM2A,HMGB1,PSEN1,TSC1,SPHK2,GBF1,STAT6,APP,KIT,ST3GAL1,RORA,IL6RA,BCL6,MAD2L2,RASGRP1,GATA3
GO:BP	organic anion transport	GO:0015711	5.6396e-05	4.24875	379	1744	54	27543	IL1B,PLA2G2C,SNCA,SLC16A3,SLC26A10,TSPO2,SLC38A5,CD36,HTR2C,ANXA1,SLC25A17,RTBDN,SLC6A15,MPC2,ARL6IP1,PSEN1,NFE2L1,SLCO3A1,SLC25A25,SLC33A1,SLC25A42,PLEKHA3,SLC25A23,SFXN5,GLTP,SLC3A2,SLC1A4,MFSD2A,SLC43A1,LRRC8D,SLC16A6,SLCO4A1,SLC9A3R1,ABAT,SLC16A7,SLC7A1,SLC7A2,SLCO1C1,SLC25A29,SLC2A1,SLC38A3,KCNJ10,SLC7A8,SLC7A5,AGT,MAP2K6,SLC1A2,SLC6A11,NR1H4,SLC10A6,SLC7A10,SLC26A5,SLC32A1,GRM1
GO:BP	regulation of cell morphogenesis	GO:0022604	6.10268e-05	4.21448	329	1744	49	27543	FGR,XLR4B,EPB42,RAC2,SPTA1,RHOH,CORO1A,HCK,CPNE5,CXCR4,ANXA1,CDC42EP5,SYT1,PLXNC1,CPNE6,ACTR3,RCC2,CAPRIN1,MUL1,TESK1,DOCK5,NUMB,ARHGEF18,FERMT2,ARHGAP35,DOCK1,CDC42EP2,P4HB,BCL9L,KIT,GNA12,VEGFA,ACTN4,MFSD2A,SH3D19,FBXW8,RREB1,BVES,SLC9A3R1,EPS8,FBLIM1,ENPP2,BAIAP2,COCH,RHOJ,ERMN,ARC,RND1,SLC26A5
GO:BP	cellular response to metal ion	GO:0071248	6.6359e-05	4.1781	196	1744	35	27543	FABP4,MMP9,SLFN14,GUCA1A,SNCA,ALOX5AP,CYBB,ALOX15,HVCN1,CPNE5,ECT2,PLCG2,SYT1,RASA4,HPCA,AQP1,TFRC,CPNE6,SUMO1,HNRNPA1,NFE2L1,SMPD1,ITPKB,HSF1,SLC25A23,SLC41A1,APP,ATF4,CLIC4,DPEP1,MT1,TRF,BMP6,MT2,CPNE7
GO:BP	positive regulation of T cell differentiation	GO:0045582	6.89478e-05	4.16148	104	1744	24	27543	LILR4B,IL12A,PTPRC,IL7R,RHOH,LILRB4A,IL2RG,LCK,ADAM8,ANXA1,CBFB,AP3B1,AMBRA1,AP3D1,ITPKB,ZFP609,STAT5B,ZMIZ1,FOXO3,BCL6,RASGRP1,GATA3,GLI3,H2-AA
GO:BP	receptor internalization	GO:0031623	7.31225e-05	4.13595	128	1744	27	27543	CALCA,CXCR2,LILR4B,SNCA,LILRB4A,FCER1G,CD36,PLCG2,HPCA,ADM,PTPN5,TFRC,FLOT1,NAPB,NUMB,PARD3,TBC1D5,UBQLN2,APP,VEGFA,SIRT2,RAB31,GRK3,CACNG4,GRIA1,ARC,APLN
GO:BP	regulation of response to endoplasmic reticulum stress	GO:1905897	7.42331e-05	4.1294	75	1744	20	27543	ATF6,ALOX5,SVIP,PARK7,COPS5,USP14,BCAP31,USP19,NFE2L1,ATF6B,SYVN1,FICD,UBQLN2,BCL2L1,WFS1,APP,SELENOS,HERPUD1,HYOU1,DNAJB9
GO:BP	negative regulation of protein phosphorylation	GO:0001933	8.09945e-05	4.09154	342	1744	50	27543	FABP4,LILR4B,SLFN1,IL1B,PBK,PTPRC,SNCA,RGS14,LILRB4A,SAMSN1,PTPN6,LYN,PIP5KL1,PTPN5,CDKN2D,DNAJA1,PKIA,PARK7,GGNBP2,UBE2B,PSEN1,PPP2R5D,TESK1,SMPD1,PARD3,ZGPAT,FEM1A,HEXIM1,ZBED3,INPPL1,SH3BP5,LDLRAD4,DUSP7,PLPP3,PTPN13,INPP5J,NF2,SIRT2,MLXIPL,PRR5L,NUP62,HEG1,CDKN1A,CTDSP2,ERRFI1,RASSF2,SORL1,CHRNA7,AGT,TRIB3
GO:BP	osteoclast differentiation	GO:0030316	8.74546e-05	4.05822	113	1744	25	27543	CALCA,CD300LF,LILR4B,LTF,CARTPT,PILRB1,LILRB4A,CCR1,CCL5,TYROBP,ADAM8,FCER1G,CLEC2D,TFRC,POU4F1,SNX10,PPP3CA,GNAS,FBXW7,TJP2,SH3PXD2A,CAR2,RASSF2,TNFRSF11B,TRF
GO:BP	amino acid transport	GO:0006865	9.19839e-05	4.03629	163	1744	31	27543	IL1B,SNCA,TSPO2,SLC38A5,HTR2C,SLC6A15,ARL6IP1,PSEN1,NFE2L1,SLC25A44,SLC38A10,SFXN5,SLC3A2,SLC1A4,SLC43A1,LRRC8D,SLC9A3R1,ABAT,SLC7A1,SLC7A2,SLC25A29,SLC38A3,KCNJ10,SLC7A8,SLC7A5,AGT,SLC1A2,SLC6A11,SLC7A10,SLC32A1,GRM1
GO:BP	hormone secretion	GO:0046879	9.38889e-05	4.02739	364	1744	52	27543	ADCYAP1,BLK,OSM,IL1B,CARTPT,FGF23,TAC1,ALOX5,BIRC5,TRPA1,CCL5,HTR2C,ANXA1,VGF,ADM,LYN,AQP1,CNTF,C1QTNF12,PRKCE,ICA1,MPC2,RAPGEF4,PARK7,PPP3CA,AIMP1,GNAS,STXBP4,C2CD2L,MIDN,SLC8B1,IRS2,SMAD4,PPARD,PCK2,PIM3,NUCB2,SERP1,CD38,ARNTL,ABAT,GLUL,NR1D1,GPER1,BMP6,DIO2,AGT,NELL2,GATA3,APLN,NKX6-1,NR1H4
GO:BP	response to hypoxia	GO:0001666	0.000110485	3.9567	325	1744	48	27543	P2RX3,ALAS2,CYBB,CCNA2,CASP1,ADAM8,CXCR4,ITGA2,ADM,TLR2,AQP1,ANGPTL4,TFRC,PRKCE,CXCL12,NOL3,HSP90B1,SDHD,CAMK2G,USP19,TM9SF4,ARNT,IRAK1,HSF1,ZFP36L1,ARNT2,SMAD4,PPARD,P4HB,PLOD1,CITED2,VEGFA,RGCC,SIRT2,ACTN4,HYOU1,CD38,VCAM1,PLAT,ABAT,FOXO3,RORA,SLC2A1,ITPR1,VLDLR,CBS,P2RX2,HIF3A
GO:BP	regulation of GTPase activity	GO:0043087	0.00011823	3.92727	346	1744	50	27543	ADCYAP1,RASGRP4,RGS14,TBC1D10C,CCL6,ARHGAP9,CCL5,ECT2,RASA4,GMIP,PLXNC1,DOCK11,RIPOR2,DGKI,GRTP1,RAPGEF4,RASGEF1A,TRAPPC6B,WDR41,GNAS,RCC2,TSC1,FERMT2,TBC1D5,ARHGAP35,SOS2,TBC1D22B,OCRL,SYNGAP1,SIPA1L1,BCAR3,SIPA1L3,ASAP2,RALGDS,ARHGEF5,DYNLT1A,AKT2,S1PR1,BVES,MTSS2,ARHGEF10,ARAP2,ADRB1,RGMA,BCL6,RAPGEF3,ARHGEF26,EPHA3,RASGRP1,DYNLT1B
GO:BP	protein secretion	GO:0009306	0.00013061	3.88402	378	1744	53	27543	ADCYAP1,BLK,IL1B,CARTPT,IL12A,ALOX5,BIRC5,TRPA1,CCL5,SNCG,RSAD2,CD33,ANXA1,VGF,PCSK1,TLR2,C1QTNF12,PRKCE,STEAP3,ICA1,RAB3D,MPC2,CD200,APBB3,RAPGEF4,PARK7,PPP3CA,PIK3C3,STXBP4,PTPN23,C2CD2L,MIDN,GOLPH3L,LLGL1,TMED10,SLC8B1,IRS2,PPARD,PCK2,PIM3,PLCG1,SERP1,CD38,ARFGAP3,ARNTL,ABAT,GLUL,ADRB1,NR1D1,GPER1,NKX6-1,NR1H4,CBLN4
GO:BP	response to decreased oxygen levels	GO:0036293	0.000138941	3.85717	358	1744	51	27543	P2RX3,ALAS2,CYBB,CCNA2,CASP1,ADAM8,CXCR4,ITGA2,ADM,TLR2,AQP1,ANGPTL4,TFRC,PRKCE,CXCL12,NOL3,HSP90B1,SDHD,CAMK2G,USP19,TM9SF4,ARNT,TSC1,IRAK1,HSF1,ZFP36L1,ARNT2,SMAD4,PPARD,P4HB,PLOD1,CITED2,VEGFA,ATF4,RGCC,SIRT2,ACTN4,HYOU1,CD38,VCAM1,PLAT,ABAT,FOXO3,RORA,SLC2A1,ITPR1,VLDLR,CBS,P2RX2,SLC39A12,HIF3A
GO:BP	establishment of protein localization to extracellular region	GO:0035592	0.000142676	3.84565	379	1744	53	27543	ADCYAP1,BLK,IL1B,CARTPT,IL12A,ALOX5,BIRC5,TRPA1,CCL5,SNCG,RSAD2,CD33,ANXA1,VGF,PCSK1,TLR2,C1QTNF12,PRKCE,STEAP3,ICA1,RAB3D,MPC2,CD200,APBB3,RAPGEF4,PARK7,PPP3CA,PIK3C3,STXBP4,PTPN23,C2CD2L,MIDN,GOLPH3L,LLGL1,TMED10,SLC8B1,IRS2,PPARD,PCK2,PIM3,PLCG1,SERP1,CD38,ARFGAP3,ARNTL,ABAT,GLUL,ADRB1,NR1D1,GPER1,NKX6-1,NR1H4,CBLN4
GO:BP	myeloid leukocyte migration	GO:0097529	0.000154604	3.81078	221	1744	37	27543	CALCA,CXCR2,RETNLG,S100A8,CD177,S100A9,IL1B,SELL,BST1,CSF3R,STAP1,RAC2,CXCL9,RHOH,CCL6,CCR1,CCL5,SPI1,ADAM8,LGALS3,PF4,FCER1G,ANXA1,LYN,CXCL12,RIPOR2,MPP1,HMGB1,GBF1,APP,KIT,PDE4B,VEGFA,PLA2G7,STAT5B,ARHGEF5,DPEP1
GO:BP	cellular metal ion homeostasis	GO:0006875	0.000182153	3.73956	424	1744	57	27543	CALCA,CD19,ALAS2,LCN2,TRPM8,PTPRC,KEL,SNCA,CXCL9,CORO1A,TRPA1,CCR1,CCL5,HEPHL1,LCK,HTR2C,PLCG2,PTPN6,LYN,MCUB,SMDT1,TFRC,PRKCE,NOL3,SLC39A6,BCAP31,PSEN1,AP3B1,CHERP,AP3D1,MCUR1,SLC8B1,SLC25A23,SMAD4,PACS2,PLCG1,NUCB2,WFS1,SLC41A1,APP,ATF4,HERPUD1,ITPR1,MT1,GRIA1,GPER1,TRF,BMP6,FZD9,AGT,P2RX2,MT2,SLC39A12,TMPRSS6,TMPRSS3,TRPC5,GRM1
GO:BP	regulation of T cell differentiation	GO:0045580	0.00018335	3.73672	159	1744	30	27543	LILR4B,IL12A,PTPRC,IL7R,RHOH,LILRB4A,IL2RG,LCK,ADAM8,ANXA1,CBFB,PRDX2,HMGB1,CLPTM1,AP3B1,AMBRA1,AP3D1,ITPKB,SOS2,ZFP609,STAT5B,ZMIZ1,FOXO3,BCL6,DTX1,RASGRP1,GATA3,GLI3,H2-AA,DUXBL1
GO:BP	regulation of protein secretion	GO:0050708	0.000201363	3.69602	291	1744	44	27543	BLK,IL1B,CARTPT,IL12A,ALOX5,BIRC5,TRPA1,CCL5,RSAD2,CD33,ANXA1,PCSK1,TLR2,C1QTNF12,PRKCE,ICA1,MPC2,CD200,APBB3,RAPGEF4,PPP3CA,PIK3C3,STXBP4,PTPN23,C2CD2L,MIDN,GOLPH3L,LLGL1,TMED10,SLC8B1,IRS2,PPARD,PCK2,PIM3,SERP1,CD38,ARNTL,ABAT,GLUL,ADRB1,NR1D1,GPER1,NKX6-1,NR1H4
GO:BP	positive regulation of lymphocyte differentiation	GO:0045621	0.000216517	3.66451	118	1744	25	27543	LILR4B,IL12A,PTPRC,IL7R,RHOH,LILRB4A,IL2RG,LCK,ADAM8,ANXA1,CBFB,GAS6,AP3B1,AMBRA1,AP3D1,ITPKB,ZFP609,STAT5B,ZMIZ1,FOXO3,BCL6,RASGRP1,GATA3,GLI3,H2-AA
GO:BP	regulation of cation transmembrane transport	GO:1904062	0.00024029	3.61926	385	1744	53	27543	CALCA,CD19,MMP9,LCN2,PIRT,KEL,SNCA,CXCL9,ALOX5,FGF13,CORO1A,FXYD7,SCN3B,CRACR2A,PLCG2,PTPN6,KCNC2,HPCA,LYN,SHISA8,CTSS,FGF12,KCNIP4,PRKCE,FXYD3,OPRL1,NOL3,SUMO1,NDUFA4,YWHAH,PARK7,OXSR1,SPHK2,MINK1,PLCG1,APP,PDE4B,SNTA1,PRRT1,SLC43A1,SLC9A3R1,DAPK1,ADRB1,KCNN2,PLP1,RAPGEF3,ADCYAP1R1,CACNG4,GPER1,NETO2,AGT,ARC,KCNE1L
GO:BP	protein localization to extracellular region	GO:0071692	0.000261718	3.58217	386	1744	53	27543	ADCYAP1,BLK,IL1B,CARTPT,IL12A,ALOX5,BIRC5,TRPA1,CCL5,SNCG,RSAD2,CD33,ANXA1,VGF,PCSK1,TLR2,C1QTNF12,PRKCE,STEAP3,ICA1,RAB3D,MPC2,CD200,APBB3,RAPGEF4,PARK7,PPP3CA,PIK3C3,STXBP4,PTPN23,C2CD2L,MIDN,GOLPH3L,LLGL1,TMED10,SLC8B1,IRS2,PPARD,PCK2,PIM3,PLCG1,SERP1,CD38,ARFGAP3,ARNTL,ABAT,GLUL,ADRB1,NR1D1,GPER1,NKX6-1,NR1H4,CBLN4
GO:BP	actin filament organization	GO:0007015	0.000261932	3.58181	450	1744	59	27543	AVIL,OOEP,RAC2,TAC1,SPTA1,RHOH,CORO1A,GMFG,FRMD7,HCLS1,ALOX15,DIAPH3,PSTPIP2,TLE6,TPM2,CDC42EP5,TMSB4X,CIT,PRKCE,MSRB1,HSP90B1,PFN2,ARPC5,CAPZA2,ACTR3,TSC1,TESK1,MPRIP,ARHGEF18,FERMT2,ARHGAP35,ADD3,ARHGEF2,CDC42EP2,ZBED3,INPPL1,NAA80,HIP1,RGCC,NF2,TMOD2,ACTN4,ABITRAM,ARHGEF5,FSCN1,DAAM2,SHROOM1,S1PR1,ARHGEF10,LMOD1,EPS8,BAIAP2,RAPGEF3,RHPN2,TRF,MAD2L2,ERMN,MICALCL,RND1
GO:BP	cellular divalent inorganic cation homeostasis	GO:0072503	0.000264965	3.57681	324	1744	47	27543	CALCA,CD19,TRPM8,PTPRC,KEL,SNCA,CXCL9,CORO1A,TRPA1,CCR1,CCL5,LCK,HTR2C,PLCG2,PTPN6,LYN,MCUB,SMDT1,PRKCE,NOL3,SLC39A6,BCAP31,PSEN1,AP3B1,CHERP,AP3D1,MCUR1,SLC8B1,SLC25A23,PACS2,PLCG1,NUCB2,WFS1,SLC41A1,APP,ATF4,HERPUD1,ITPR1,MT1,GRIA1,GPER1,FZD9,P2RX2,MT2,SLC39A12,TRPC5,GRM1
GO:BP	leukocyte activation involved in immune response	GO:0002366	0.000268919	3.57038	314	1744	46	27543	CD19,FGR,CD177,BLK,GAPT,SLAMF6,POU2AF1,PTPRC,PGLYRP1,RAC2,LILRB4A,CORO1A,MILR1,TYROBP,PRAM1,CLEC7A,SPI1,ITGAL,CD180,CRACR2A,CD84,FCER1G,PTGDR,PLCG2,ANXA1,PTPN6,RAB27A,LYN,DOCK11,TFRC,PRKCE,THOC1,ITM2A,HMGB1,PSEN1,TSC1,SPHK2,STAT6,KIT,ST3GAL1,RORA,IL6RA,BCL6,MAD2L2,RASGRP1,GATA3
GO:BP	calcium ion transport	GO:0006816	0.000301444	3.52079	441	1744	58	27543	CALCA,CD19,TRPM8,MS4A1,PTPRC,SNCA,CXCL9,CORO1A,TRPA1,CCR1,CAMK2A,CCL5,LCK,CRACR2A,LGALS3,CD84,CXCR4,CD33,HTR2C,PLCG2,PTPN6,HPCA,TRPV2,LYN,MCUB,SMDT1,JAK3,PRKCE,CXCL12,OPRL1,NOL3,SUMO1,CAMK2G,PPP3CA,GAS6,PSEN1,CHERP,SPHK2,SLC25A25,MCUR1,SLC8B1,SLC25A23,PLCG1,WFS1,PDE4B,SEC61A1,ADRB1,PLP1,RAPGEF3,ADCYAP1R1,ITPR1,CHRNA7,CACNG4,GPER1,AGT,BSPRY,BHLHA15,TRPC5
GO:BP	positive regulation of inflammatory response	GO:0050729	0.000324077	3.48935	137	1744	27	27543	FABP4,MMP8,S100A8,S100A9,OSM,IL1B,STAP1,SNCA,TAC1,ALOX5AP,CCL5,CASP1,ADAM8,FCER1G,LPL,ITGA2,PLCG2,GPSM3,TLR2,CTSS,CTSC,PARK7,GPRC5B,FEM1A,APP,STAT5B,C2CD4B
GO:BP	action potential	GO:0001508	0.00034779	3.45868	146	1744	28	27543	P2RX3,SCN9A,TAC1,FGF13,TRPA1,SCN7A,SCN3B,CD36,KCNC2,KCND3,KCNH7,FGF12,SUMO1,YWHAH,RAPGEF4,HNRNPA1,GNA11,SNTA1,HCN4,USP53,JUP,GPR88,KCNN2,CHRNA7,GRIA1,GPER1,P2RX2,KCNE1L
GO:BP	exocytosis	GO:0006887	0.000366824	3.43554	390	1744	53	27543	TRARG1,FGR,CD177,BLK,SNCA,RAC2,TPH1,CORO1A,MILR1,CCR1,CAMK2A,CCL5,PRAM1,SPI1,HCK,CHRNA5,CD84,CHRNA6,FCER1G,PTGDR,ANXA1,SEPTIN1,SYTL1,SYT1,RAB27A,UNC13C,LYN,SDC1,PRKCE,DGKI,NRN1,RAB3D,PFN2,NAPB,RAPGEF4,COPS5,RAB11A,MIA3,PSEN1,PDCD6IP,SPHK2,GIT1,EXOC4,LLGL1,TMED10,BCL2L1,KIT,RAB31,DDI2,CHRNA7,P2RX2,WNT7A,RASGRP1
GO:BP	positive regulation of leukocyte proliferation	GO:0070665	0.000421186	3.37553	156	1744	29	27543	IL1B,IL12A,PTPRC,TAC1,TNFRSF13C,SPTA1,CORO1A,CSF2RB,CSF2RB2,CCL5,ITGAL,CCDC88B,ANXA1,LYN,JAK3,TFRC,KITL,PPP3CA,CD59A,HMGB1,GPAM,IRS2,CDKN1A,STAT5B,CD38,VCAM1,SLC7A1,BCL6,IL12RB1
GO:BP	tumor necrosis factor superfamily cytokine production	GO:0071706	0.000430124	3.36641	183	1744	32	27543	MMP8,LILR4B,GPR18,LTF,PTPRC,LILRB4A,CYBB,CD300LD,OAS3,TYROBP,TLR1,CLEC7A,ADAM8,FCER1G,CD33,LPL,CD36,PLCG2,PTPN6,GAS6,HMGB1,PSEN1,SPHK2,HSF1,ARHGEF2,APP,SELENOS,ERRFI1,SPON2,CHRNA7,RASGRP1,NR1H4
GO:BP	regulation of tumor necrosis factor superfamily cytokine production	GO:1903555	0.000430124	3.36641	183	1744	32	27543	MMP8,LILR4B,GPR18,LTF,PTPRC,LILRB4A,CYBB,CD300LD,OAS3,TYROBP,TLR1,CLEC7A,ADAM8,FCER1G,CD33,LPL,CD36,PLCG2,PTPN6,GAS6,HMGB1,PSEN1,SPHK2,HSF1,ARHGEF2,APP,SELENOS,ERRFI1,SPON2,CHRNA7,RASGRP1,NR1H4
GO:BP	regulation of phosphatidylinositol 3-kinase signaling	GO:0014066	0.00043916	3.35738	98	1744	22	27543	FGR,SELP,OSM,CEP55,CCL5,HCLS1,PTPN6,CNTF,PIK3AP1,DCN,SERPINE2,PPARD,PTPN13,VEGFA,PDGFC,PRR5L,PPP1R16B,SLC9A3R1,SOX9,GPER1,AGT,RASGRP1
GO:BP	regulation of myeloid cell differentiation	GO:0045637	0.000442446	3.35414	230	1744	37	27543	CALCA,LILR4B,LTF,CSF3R,CARTPT,PILRB1,LILRB4A,CCR1,CCL5,TYROBP,SPI1,HCLS1,ADAM8,PF4,LMO2,LYN,CLEC2D,HMGB3,POU4F1,KITL,PPP3CA,GNAS,FBXW7,HMGB1,ITPKB,CNOT4,TJP2,HSF1,ZFP36L1,KLF13,CAR2,JAG1,STAT5B,FOXO3,RASSF2,TNFRSF11B,LOX
GO:BP	positive regulation of cellular catabolic process	GO:0031331	0.000444511	3.35212	446	1744	58	27543	GM38525,IL1B,SNCA,ATF6,ADAM8,BID,SNX7,ECSCR,CTSC,DCN,SUMO1,SCOC,PSMC6,SVIP,METTL14,BCAP31,FBXW7,SUMO3,HMGB1,PSEN1,DDA1,CNOT3,ZSWIM8,AMBRA1,TSC1,LARP1,ZER1,GIT1,GTPBP1,RNF31,HSF1,KHSRP,ZFP36L1,GIGYF2,TOB1,IRS2,UBQLN2,ABCA2,APP,TRP53INP2,SIRT2,MLXIPL,HERPUD1,PRR5L,SNX33,SAMD4,TRIM14,FOXO1,SH3D19,FBXW8,AKT2,DAPK1,FOXO3,RGMA,GPD1,TRIB3,APOA4,FGF21
GO:BP	positive regulation of protein-containing complex assembly	GO:0031334	0.000461639	3.3357	202	1744	34	27543	GDA,SNCA,CLEC7A,ALOX15,LGALS3,TPPP3,CD36,PLCG2,CDC42EP5,BID,TFRC,PRKCE,NAV3,ATR,SUMO1,PFN2,PSMC6,PARK7,ACTR3,AMBRA1,ICE1,NUMA1,GIT1,FERMT2,CDC42EP2,ATAT1,MED25,VEGFA,ARHGEF5,FSCN1,LMOD1,SLAIN1,BAIAP2,HRK
GO:BP	regulation of hormone secretion	GO:0046883	0.000539274	3.26819	301	1744	44	27543	ADCYAP1,BLK,OSM,IL1B,CARTPT,FGF23,TAC1,ALOX5,BIRC5,TRPA1,CCL5,HTR2C,ANXA1,CNTF,C1QTNF12,PRKCE,ICA1,MPC2,PPP3CA,AIMP1,GNAS,STXBP4,C2CD2L,MIDN,SLC8B1,IRS2,SMAD4,PPARD,PCK2,PIM3,NUCB2,SERP1,CD38,ARNTL,ABAT,GLUL,NR1D1,GPER1,BMP6,AGT,NELL2,APLN,NKX6-1,NR1H4
GO:BP	cellular response to oxidative stress	GO:0034599	0.000547002	3.26201	281	1744	42	27543	MMP9,IL18RAP,LCN2,SNCA,ALOX5,TRPA1,ECT2,RBM11,CD36,ANXA1,ALDH3B1,AQP1,GPX1,GSR,NOL3,COQ7,TXN1,PDCD10,PARK7,PRDX2,FBXW7,NFE2L1,ARNT,TSC1,HSF1,STAT6,P4HB,PDE8A,APP,ATF4,SELENOS,SIRT2,PRR5L,FOXO1,FBLN5,ARNTL,PTPRK,DAPK1,FOXO3,CYP1B1,PYCR1,APOA4
GO:BP	peptide transport	GO:0015833	0.000582797	3.23448	312	1744	45	27543	S100A8,ADCYAP1,S100A9,BLK,IL1B,CARTPT,ALOX5,BIRC5,TRPA1,CCL5,HTR2C,ANXA1,VGF,AQP1,C1QTNF12,PRKCE,ICA1,MPC2,TAP2,RAPGEF4,PARK7,PPP3CA,AIMP1,STXBP4,C2CD2L,MIDN,SLC8B1,IRS2,PPARD,PCK2,PIM3,NUCB2,SERP1,CAR2,CD38,ARNTL,SLC9A3R1,ABAT,GLUL,NR1D1,GPER1,DIO2,APLN,NKX6-1,NR1H4
GO:BP	receptor-mediated endocytosis	GO:0006898	0.000588818	3.23002	252	1744	39	27543	CALCA,CXCR2,LILR4B,SNCA,LILRB4A,FCER1G,CD36,PLCG2,HPCA,ADM,PTPN5,TFRC,FLOT1,UNC119,NAPB,GAK,AU040320,REPS1,NUMB,PARD3,TBC1D5,UBQLN2,HIP1,ABCA2,APP,VEGFA,SIRT2,MICALL1,RAB31,GRK3,TMEM108,SORL1,VLDLR,CACNG4,GRIA1,TRF,SLC9A3,ARC,APLN
GO:BP	positive regulation of peptidyl-tyrosine phosphorylation	GO:0050731	0.0006125	3.21289	195	1744	33	27543	OSM,IL12A,STAP1,PTPRC,CCL5,CLEC7A,HCLS1,LCK,CD36,PLCG2,LYN,FGF7,CNTF,EHD4,UNC119,TEC,KITL,GAS6,FBXW7,GPRC5B,HSF1,ARHGEF2,PLPP3,APP,KIT,VEGFA,IL6RA,ENPP2,CTF1,BMP6,AGT,IL31RA,FGFR3
GO:BP	reactive oxygen species metabolic process	GO:0072593	0.000618712	3.20851	233	1744	37	27543	FPR2,MMP8,CD177,PRG3,LCN2,HBQ1B,SNCA,ALOX5,CYBB,NCF4,TYROBP,CLEC7A,HVCN1,CD36,PLCG2,NCF2,RAB27A,GPX1,COQ7,NDUFS4,NDUFC2,PARK7,PRDX2,SPHK2,GBF1,SH3PXD2A,APP,SIRT2,PDK4,CDKN1A,FOXO1,FBLN5,FOXO3,CYP1B1,AGT,CBS,APOA4
GO:BP	carboxylic acid transmembrane transport	GO:1905039	0.00062702	3.20272	150	1744	28	27543	SLC16A3,TSPO2,SLC38A5,CD36,SLC6A15,MPC2,ARL6IP1,PSEN1,SLC38A10,IRS2,SLC3A2,SLC1A4,SLC43A1,LRRC8D,AKT2,SLC16A7,SLC7A1,SLC7A2,SLC25A29,SLC2A1,SLC38A3,KCNJ10,SLC7A8,SLC7A5,AGT,SLC1A2,SLC7A10,GRM1
GO:BP	regulation of nervous system process	GO:0031644	0.000631731	3.19947	186	1744	32	27543	P2RX3,CARTPT,TAC1,TRPA1,ACPP,ITGA2,NPTX2,HTR2C,CTSS,FGF12,CTSC,OPRL1,RAPGEF4,PARD3,SOX10,APP,ZFHX2,IGSF11,ABAT,TMEM108,BAIAP2,MAG,TNR,CHRNA7,CACNG4,KCNJ10,TRF,MYRF,AGT,WNT7A,GRM3,GRM1
GO:BP	negative regulation of neurogenesis	GO:0050768	0.000643215	3.19164	159	1744	29	27543	ADCYAP1,IL1B,FGF13,SLIT1,ARHGAP4,YWHAH,PPP3CA,ACTR3,PSEN1,KDM4A,ARHGEF2,SYNGAP1,SOX10,SIRT2,IFRD1,DYNLT1A,DAAM2,SEMA3C,SPG20,RGMA,MAG,TNR,SORL1,NR1D1,WNT7A,NKX6-1,ATF5,DYNLT1B,TRPC5
GO:BP	regulation of actin cytoskeleton organization	GO:0032956	0.000643224	3.19164	365	1744	50	27543	AVIL,FGR,BST1,STAP1,RAC2,TAC1,SPTA1,RHOH,CORO1A,GMFG,FRMD7,HCLS1,HCK,ALOX15,MYLK3,ECT2,CDC42EP5,TMSB4X,CIT,PRKCE,PFN2,ARPC5,CAPZA2,ACTR3,TSC1,TESK1,ARHGEF18,FERMT2,ARHGAP35,ADD3,CDC42EP2,SMAD4,NAA80,RGCC,NF2,TMOD2,GPM6B,ABITRAM,ARHGEF5,FSCN1,DAAM2,S1PR1,ARHGEF10,LMOD1,EPS8,BAIAP2,RAPGEF3,RHPN2,EPHA3,RND1
GO:BP	cell-substrate adhesion	GO:0031589	0.000643224	3.19164	365	1744	50	27543	BST1,RAC2,ITGB2,CORO1A,CD96,ITGAL,ALOX15,ADAM8,GCNT2,ITGA2,CD36,VWF,SMOC2,COL16A1,ONECUT2,SPOCK1,PRKCE,L1CAM,GAS6,PTPRA,RCC2,TSC1,TESK1,DOCK5,MINK1,FERMT2,DOCK1,DDR1,PPARD,P4HB,VEGFA,STON1,GPM6B,ACTN4,JAG1,LAMC1,VCAM1,PTPRK,RREB1,JUP,TTYH1,BVES,ENPP2,BCL6,MERTK,OTOA,MEGF9,VIT,EPHA3,FUT1
GO:BP	cytokine-mediated signaling pathway	GO:0019221	0.000650039	3.18706	451	1744	58	27543	CXCR2,IFITM6,IL1R2,CD300LF,OSM,GM14548,IL18RAP,IL1B,PIRB,PIRA2,CSF3R,STAP1,PTPRC,IL7R,CXCL9,TNFRSF13C,ACKR1,CSF2RB,CSF2RB2,CCL6,CCR1,OAS3,CCL5,IL2RB,IL2RG,SPI1,CASP1,CXCR4,PF4,FCER1G,PTPN6,CNTF,JAK3,CXCL12,NOL3,NKIRAS1,GAS6,MUL1,OXSR1,IRAK1,TJP2,NKIRAS2,STAT6,SMAD4,TTLL12,SPATA2,WBP1L,KIT,ACTN4,STAT5B,CNTFR,HIPK1,FOXO3,IL6RA,ADIPOR2,IL12RB1,IL31RA,NR1H4
GO:BP	regulation of cellular component size	GO:0032535	0.000688695	3.16197	387	1744	52	27543	AVIL,KEL,IL7R,SPTA1,FGF13,CORO1A,SLIT1,ARHGAP4,HCLS1,ALOX15,CDC42EP5,TRPV2,AQP1,TMSB4X,CNTF,CIT,PRKCE,CXCL12,PFN2,CHMP3,ARPC5,CAPZA2,RAB11A,ACTR3,TSC1,WDTC1,ARHGAP35,ADD3,CDC42EP2,NAA80,VEGFA,TMOD2,IFRD1,ABITRAM,DAAM2,SEMA3C,SLC9A3R1,SPG20,LMOD1,EPS8,ISLR2,RGMA,BAIAP2,RAPGEF3,MAG,TNR,AQP4,WNT7A,NKX6-1,OCM,TRPC5,SLC26A5
GO:BP	alcohol metabolic process	GO:0006066	0.00070006	3.15486	366	1744	50	27543	SNCA,ALDH3B2,ACPP,APOBR,AKR1C14,ADH1,CH25H,PLCG2,ALDH1B1,PCBD1,ALDH3B1,SPTSSB,COQ3,FDPS,PARK7,IDI1,MSMO1,HDLBP,NFE2L1,INPP5B,SMPD1,ITPKB,SPHK2,DPAGT1,NPC1,OCRL,INPPL1,PCK2,PLCG1,ABCA2,PLPP3,APP,INPP5J,ABHD4,DHRS3,GPD2,GRK3,ITPK1,CYP1B1,MOXD1,SYNJ2,ADCYAP1R1,ALDH1A1,VLDLR,LCAT,GPD1,GPER1,BMP6,DEGS2,APOA4
GO:BP	organic acid transmembrane transport	GO:1903825	0.000723778	3.14039	151	1744	28	27543	SLC16A3,TSPO2,SLC38A5,CD36,SLC6A15,MPC2,ARL6IP1,PSEN1,SLC38A10,IRS2,SLC3A2,SLC1A4,SLC43A1,LRRC8D,AKT2,SLC16A7,SLC7A1,SLC7A2,SLC25A29,SLC2A1,SLC38A3,KCNJ10,SLC7A8,SLC7A5,AGT,SLC1A2,SLC7A10,GRM1
GO:BP	regulation of T cell proliferation	GO:0042129	0.000733385	3.13467	178	1744	31	27543	LILR4B,SLFN1,IL1B,IL12A,PTPRC,RAC2,TNFRSF13C,SPTA1,LILRB4A,CORO1A,CCL5,ITGAL,CCDC88B,LGALS3,GLMN,ANXA1,PTPN6,JAK3,TFRC,RIPOR2,PPP3CA,CD59A,HMGB1,GPAM,SOS2,STAT5B,DLG5,VCAM1,SLC7A1,IL12RB1,H2-AA
GO:BP	regulation of intracellular protein transport	GO:0033157	0.000829535	3.08117	226	1744	36	27543	HCLS1,SEC16B,ECT2,CD36,DERL3,CHRM1,HPCA,ZDHHC2,PTPN5,TOMM7,NOL3,TXN1,PDCD10,SUMO1,PKIA,SVIP,PARK7,BCAP31,RAN,GAS6,ACTR3,FBXW7,TM9SF4,PSEN1,ICE1,EMD,PRR5L,NUP62,PTPN14,AKT2,JUP,RAPGEF3,SORL1,GPER1,SIAH3,GLI3
GO:BP	negative regulation of MAPK cascade	GO:0043409	0.000833897	3.07889	179	1744	31	27543	LILR4B,IL1B,PBK,DUSP2,PTPRC,RGS14,LILRB4A,TBC1D10C,DOK2,PTPN6,LYN,PTPN5,DNAJA1,SMPD1,FEM1A,NCOR1,SMAD4,INPPL1,DUSP7,NF2,NUP62,FOXO1,ERRFI1,PHLPP1,DYNLT1A,SLC9A3R1,SORL1,CHRNA7,GPER1,AGT,DYNLT1B
GO:BP	regulation of phagocytosis	GO:0050764	0.000909802	3.04105	110	1744	23	27543	FGR,CD300LF,IL1B,SIRPB1B,STAP1,PTPRC,SIGLECE,IL2RB,IL2RG,CLEC7A,HCK,ALOX15,FCER1G,ITGA2,CD36,PLCG2,RAB27A,CNN2,GAS6,HMGB1,PIP4P2,LMAN2,MERTK
GO:BP	lipid modification	GO:0030258	0.000926694	3.03306	227	1744	36	27543	CYP4F18,ALOX5,DGKH,CYP2E1,ALOX15,CD36,SLC25A17,DGKI,PEX7,ACAT2,ETFA,PIP4P2,INPP5B,SPHK2,OCRL,IRS2,PPARD,INPPL1,NUCB2,ABCA2,PLPP3,INPP5J,PLA2G7,PDK4,MFSD2A,PIK3C2B,AKT2,SOX9,SYNJ2,ADIPOR2,LCAT,ETFBKMT,FA2H,AGT,ALDH1L2,APOA4
GO:BP	regulation of tumor necrosis factor production	GO:0032680	0.000947088	3.02361	180	1744	31	27543	MMP8,LILR4B,GPR18,LTF,PTPRC,LILRB4A,CYBB,CD300LD,OAS3,TYROBP,TLR1,CLEC7A,FCER1G,CD33,LPL,CD36,PLCG2,PTPN6,GAS6,HMGB1,PSEN1,SPHK2,HSF1,ARHGEF2,APP,SELENOS,ERRFI1,SPON2,CHRNA7,RASGRP1,NR1H4
GO:BP	tumor necrosis factor production	GO:0032640	0.000947088	3.02361	180	1744	31	27543	MMP8,LILR4B,GPR18,LTF,PTPRC,LILRB4A,CYBB,CD300LD,OAS3,TYROBP,TLR1,CLEC7A,FCER1G,CD33,LPL,CD36,PLCG2,PTPN6,GAS6,HMGB1,PSEN1,SPHK2,HSF1,ARHGEF2,APP,SELENOS,ERRFI1,SPON2,CHRNA7,RASGRP1,NR1H4
GO:BP	regulation of peptide transport	GO:0090087	0.000956738	3.01921	237	1744	37	27543	S100A8,ADCYAP1,S100A9,BLK,IL1B,CARTPT,ALOX5,BIRC5,TRPA1,CCL5,HTR2C,C1QTNF12,PRKCE,ICA1,MPC2,PPP3CA,AIMP1,STXBP4,C2CD2L,MIDN,SLC8B1,IRS2,PPARD,PCK2,PIM3,NUCB2,SERP1,CAR2,CD38,ARNTL,ABAT,GLUL,NR1D1,GPER1,APLN,NKX6-1,NR1H4
GO:BP	regulation of osteoclast differentiation	GO:0045670	0.000969676	3.01337	79	1744	19	27543	CALCA,LILR4B,LTF,CARTPT,PILRB1,LILRB4A,CCR1,CCL5,TYROBP,ADAM8,CLEC2D,POU4F1,PPP3CA,GNAS,FBXW7,TJP2,CAR2,RASSF2,TNFRSF11B
GO:BP	regulation of endocytosis	GO:0030100	0.00103438	2.98532	228	1744	36	27543	CD177,STAP1,SNCA,CD22,SIGLECE,ALOX15,LGALS3,ITGA2,CD36,PLCG2,HPCA,PTPN5,FLOT1,EHD4,UNC119,NAPB,PPP3CA,ANKFY1,SMPD1,NUMB,PARD3,TBC1D5,UBQLN2,BCL2L1,HIP1,ABCA2,APP,VEGFA,SIRT2,STON1,ACTN4,SNX33,TRF,EPHA3,ARC,APLN
GO:BP	response to temperature stimulus	GO:0009266	0.00103853	2.98358	190	1744	32	27543	CALCA,P2RX3,PRDM12,OSM,TRPM8,PIRT,SCN9A,TAC1,TRPA1,RHO,CXCR4,LPL,VGF,RBM3,TRPV2,ADM,LYN,ANO3,CXCL12,SUMO1,DNAJA1,NFE2L1,IRAK1,HSF1,PDE4B,ALDH18A1,ADRB1,TRPM3,CHRNA7,ACOT11,DIO2,ARPP21
GO:BP	regulation of DNA-binding transcription factor activity	GO:0051090	0.00106808	2.9714	414	1744	54	27543	GM38525,IL18RAP,IL1B,LTF,ITGB2,CAMK2A,CLEC7A,SPI1,HCLS1,HCK,ADAM8,4930447C04RIK,CD36,PLCG2,TLR2,TFRC,FLOT1,POU4F1,SUMO1,CD200,PARK7,RLIM,COPS5,PTMA,PPP3CA,PRDX2,GAS6,TAX1BP1,SLCO3A1,IRAK1,RNF31,HSF1,CRTC2,ARHGEF2,PPRC1,WFS1,PLPP3,APP,KIT,VEGFA,RGCC,IFRD1,PRKD2,TRIM14,ARHGEF5,ARID5B,JUP,HR,CYP1B1,HEYL,MAD2L2,GLI3,CTH,NR1H4
GO:BP	regulation of leukocyte mediated immunity	GO:0002703	0.00108535	2.96443	248	1744	38	27543	FGR,CD177,LILR4B,BLK,IL18RAP,IL1B,SLAMF6,IL12A,STAP1,FCER2A,PTPRC,IL7R,RAC2,LILRB4A,CD96,TYROBP,PRAM1,CLEC7A,SPI1,RSAD2,CD84,FCER1G,PLCG2,PTPN6,LYN,CLEC2D,TFRC,THOC1,TAP2,HMGB1,SPHK2,STAT6,KIT,STAT5B,BCL6,MAD2L2,RASGRP1,GATA3
GO:BP	negative regulation of nervous system development	GO:0051961	0.00110952	2.95487	163	1744	29	27543	ADCYAP1,IL1B,FGF13,SLIT1,ARHGAP4,YWHAH,PPP3CA,ACTR3,PSEN1,KDM4A,ARHGEF2,SYNGAP1,SOX10,SIRT2,IFRD1,DYNLT1A,DAAM2,SEMA3C,SPG20,RGMA,MAG,TNR,SORL1,NR1D1,WNT7A,NKX6-1,ATF5,DYNLT1B,TRPC5
GO:BP	regulation of protein catabolic process	GO:0042176	0.00111746	2.95177	393	1744	52	27543	IL1B,PBK,SNCA,ADAM8,GLMN,GPX1,ZDHHC2,ECSCR,NUDT15,CTSC,SUMO1,PSMC6,SVIP,PARK7,USP14,BCAP31,PSMF1,FBXW7,PSMD1,SUMO3,USP19,RAD23B,GGA1,PSEN1,NFE2L1,DDA1,STX5A,ZER1,SERPINE2,PPP2R3A,SMAD4,UBQLN2,DESI1,ABCA2,APP,GNA12,SIRT2,HERPUD1,RHBDD1,SNX33,FOXO1,SH3D19,FBXW8,ARNTL,RGMA,SOX9,SORL1,ODC1,FOXF2,MAD2L2,TRIB3,TIMP4
GO:BP	positive regulation of leukocyte activation	GO:0002696	0.00116963	2.93195	470	1744	59	27543	MMP8,FGR,CD177,LILR4B,IL1B,SIRPB1B,CD300LB,IL12A,STAP1,PTPRC,IL7R,TAC1,TNFRSF13C,SPTA1,RHOH,LILRB4A,CORO1A,H2-OB,CCL5,TYROBP,IL2RG,CLEC7A,ITGAL,LCK,ADAM8,CCDC88B,FCER1G,ANXA1,CBFB,JAK3,TFRC,CTSC,PPP3CA,CD59A,GAS6,HMGB1,AP3B1,AMBRA1,AP3D1,ITPKB,SPHK2,GPAM,STAT6,IRS2,ZFP609,CDKN1A,STAT5B,CD38,VCAM1,ZMIZ1,SLC7A1,FOXO3,BCL6,MAD2L2,RASGRP1,IL12RB1,GATA3,GLI3,H2-AA
GO:BP	regulation of leukocyte migration	GO:0002685	0.00124281	2.9056	220	1744	35	27543	CXCR2,MMP9,SELP,IL1B,GPR18,SELL,BST1,IL12A,STAP1,RAC2,RHOH,CCR1,CCL5,SPI1,ADAM8,LGALS3,ITGA2,ANXA1,GPSM3,LYN,CXCL12,RIPOR2,MPP1,KITL,STK10,CHST2,GAS6,HMGB1,MIA3,OXSR1,SLC8B1,APP,VEGFA,PLA2G7,LYVE1
GO:BP	peptide secretion	GO:0002790	0.00130676	2.8838	290	1744	42	27543	S100A8,ADCYAP1,S100A9,BLK,IL1B,CARTPT,ALOX5,BIRC5,TRPA1,CCL5,HTR2C,ANXA1,VGF,AQP1,C1QTNF12,PRKCE,ICA1,MPC2,RAPGEF4,PARK7,PPP3CA,AIMP1,STXBP4,C2CD2L,MIDN,SLC8B1,IRS2,PPARD,PCK2,PIM3,NUCB2,SERP1,CD38,ARNTL,ABAT,GLUL,NR1D1,GPER1,DIO2,APLN,NKX6-1,NR1H4
GO:BP	response to oxidative stress	GO:0006979	0.00146429	2.83437	440	1744	56	27543	MMP9,IL18RAP,LCN2,SNCA,ALOX5,RGS14,TRPA1,CYP2E1,LCK,ECT2,RBM11,CD36,ANXA1,ALDH3B1,SDC1,AQP1,GPX1,THG1L,NUDT15,GSR,NOL3,COQ7,TXN1,PDCD10,CAMK2G,NDUFB4,PARK7,PRDX2,FBXW7,PSEN1,NFE2L1,ARNT,TSC1,OXSR1,HSF1,STAT6,P4HB,PDE8A,APP,ATF4,SELENOS,SIRT2,PRR5L,HYAL1,FOXO1,CD38,FBLN5,ARNTL,PTPRK,DAPK1,FOXO3,CYP1B1,ALDH1A1,PYCR1,GPX2,APOA4
GO:BP	positive regulation of defense response	GO:0031349	0.00157553	2.80257	292	1744	42	27543	FABP4,MMP8,S100A8,S100A9,OSM,IL18RAP,IL1B,SLAMF6,IL12A,STAP1,SNCA,TAC1,ALOX5AP,CCL5,TYROBP,TASL,CLEC7A,SPI1,CASP1,ADAM8,FCER1G,LPL,ITGA2,PLCG2,GPSM3,TLR2,CTSS,MMRN2,CTSC,PARK7,HMGB1,GPRC5B,RNF31,FEM1A,HEXIM1,ZNFX1,APP,STAT5B,COCH,RASGRP1,EMILIN2,C2CD4B
GO:BP	calcium ion homeostasis	GO:0055074	0.00157647	2.80231	323	1744	45	27543	CALCA,CD19,TRPM8,FGF23,PTPRC,KEL,SNCA,CXCL9,CORO1A,TRPA1,CCR1,CCL5,LCK,HTR2C,PLCG2,PTPN6,ADM,LYN,MCUB,SMDT1,PRKCE,SNX10,NOL3,BCAP31,GNAS,PSEN1,CHERP,MCUR1,SLC8B1,SLC25A23,PACS2,PLCG1,NUCB2,WFS1,APP,ATF4,HERPUD1,KL,ITPR1,GRIA1,GPER1,FZD9,P2RX2,TRPC5,GRM1
GO:BP	positive regulation of cell activation	GO:0050867	0.00164905	2.78277	486	1744	60	27543	MMP8,FGR,CD177,LILR4B,SELP,IL1B,SIRPB1B,CD300LB,IL12A,STAP1,PTPRC,IL7R,TAC1,TNFRSF13C,SPTA1,RHOH,LILRB4A,CORO1A,H2-OB,CCL5,TYROBP,IL2RG,CLEC7A,ITGAL,LCK,ADAM8,CCDC88B,FCER1G,ANXA1,CBFB,JAK3,TFRC,CTSC,PPP3CA,CD59A,GAS6,HMGB1,AP3B1,AMBRA1,AP3D1,ITPKB,SPHK2,GPAM,STAT6,IRS2,ZFP609,CDKN1A,STAT5B,CD38,VCAM1,ZMIZ1,SLC7A1,FOXO3,BCL6,MAD2L2,RASGRP1,IL12RB1,GATA3,GLI3,H2-AA
GO:BP	cellular response to peptide	GO:1901653	0.00182915	2.73775	367	1744	49	27543	FPR2,TRARG1,IL1B,MZB1,CAMK2A,CCNA2,LPL,CD36,C1QTNF12,PTPRA,MAX,PSEN1,STXBP4,WDTC1,HSF1,GPAM,ZFP36L1,STAT6,ARHGEF2,IRS2,INPPL1,PCK2,NCOA5,NUCB2,CAR2,APP,BCAR3,RAB31,PDK4,FOXO1,STAT5B,ERRFI1,MARS1,SRD5A1,VCAM1,AKT2,PLAT,EIF4EBP2,FOXO3,KL,CYP1B1,SORL1,GPER1,KLF15,AGT,TRIB3,NKX6-1,NR1H4,GDF15
GO:BP	T cell proliferation	GO:0042098	0.00186215	2.72999	214	1744	34	27543	LILR4B,SLFN1,IL1B,IL12A,PTPRC,RAC2,TNFRSF13C,SPTA1,LILRB4A,CORO1A,CCL5,ITGAL,CCDC88B,LGALS3,GLMN,ANXA1,PTPN6,JAK3,TFRC,CXCL12,RIPOR2,PPP3CA,PRDX2,CD59A,HMGB1,GPAM,SOS2,STAT5B,DLG5,VCAM1,SLC7A1,RASGRP1,IL12RB1,H2-AA
GO:BP	response to peptide hormone	GO:0043434	0.00196116	2.70749	444	1744	56	27543	TRARG1,IL1B,MZB1,CYBB,CAMK2A,CCNA2,LPL,ANXA1,VGF,PCSK1,ADM,LYN,TLR2,C1QTNF12,CXCL12,PTPRA,MAX,SRSF6,STXBP4,TSC1,WDTC1,HSF1,GPAM,ZFP36L1,STAT6,IRS2,ZBED3,INPPL1,PCK2,NCOA5,NUCB2,CAR2,BCAR3,RAB31,PDK4,FOXO1,STAT5B,ERRFI1,MARS1,SRD5A1,TRIM16,AKT2,PLAT,EIF4EBP2,IGFBP5,KL,SLC2A1,CYP1B1,SORL1,GPER1,KLF15,AGT,TRIB3,NKX6-1,NR1H4,GDF15
GO:BP	regulation of peptide secretion	GO:0002791	0.00196715	2.70616	234	1744	36	27543	S100A8,ADCYAP1,S100A9,BLK,IL1B,CARTPT,ALOX5,BIRC5,TRPA1,CCL5,HTR2C,C1QTNF12,PRKCE,ICA1,MPC2,PPP3CA,AIMP1,STXBP4,C2CD2L,MIDN,SLC8B1,IRS2,PPARD,PCK2,PIM3,NUCB2,SERP1,CD38,ARNTL,ABAT,GLUL,NR1D1,GPER1,APLN,NKX6-1,NR1H4
GO:BP	regulation of angiogenesis	GO:0045765	0.00201692	2.69531	305	1744	43	27543	CXCR2,MMP9,LRG1,IL1B,E2F2,ITGB2,ALOX5,CYBB,CCL5,CHIL1,CXCR4,PF4,CD36,SMOC2,ADM,AQP1,ECSCR,DCN,CD59A,HMGB1,JCAD,PLCG1,VEGFA,RGCC,PRKCA,FOXJ2,PRKD2,HYAL1,SASH1,PPP1R16B,FBLN5,JUP,NOTCH4,GLUL,ENPP2,CYP1B1,RAPGEF3,RHOJ,HHIP,AGT,SLC39A12,EMILIN2,FUT1
GO:BP	forebrain development	GO:0030900	0.00211156	2.6754	423	1744	54	27543	ADCYAP1,PAX5,FGF13,SLIT1,TYROBP,AKR1C14,CRTAC1,NHLH2,CXCR4,LHX6,KCNC2,PCSK1,AQP1,POU4F1,CXCL12,DPCD,HPRT,METTL14,PSEN1,TSC1,NUMB,ZBTB18,ARHGAP35,CNP,TACC1,NARS,ATAT1,BBS1,APP,NF2,NCOR2,MFSD2A,FOXG1,SRD5A1,ZMIZ1,KIRREL3,NDE1,TMEM108,POU3F3,SLC2A1,POU3F4,GDPD5,TNR,CCDC141,GLI2,WNT7A,RFX4,GLI3,SALL1,OLIG2,SLC1A2,ATF5,FUT1,SLC32A1
GO:BP	cellular response to inorganic substance	GO:0071241	0.00212795	2.67204	285	1744	41	27543	FABP4,MMP9,SLFN14,GUCA1A,SNCA,ALOX5AP,CYBB,TRPA1,CCNA2,ALOX15,HVCN1,CPNE5,ECT2,PLCG2,KCNC2,SYT1,RASA4,HPCA,AQP1,TFRC,CPNE6,SUMO1,HNRNPA1,RNF4,NFE2L1,SMPD1,ITPKB,HSF1,SLC25A23,SLC41A1,APP,ATF4,CLIC4,DDI2,FOXO1,DPEP1,MT1,TRF,BMP6,MT2,CPNE7
GO:BP	interleukin-6 production	GO:0032635	0.00216604	2.66433	159	1744	28	27543	MMP8,LILR4B,ADCYAP1,IL1B,POU2AF1,LILRB4A,CD300LD,TYROBP,TLR1,CLEC7A,POU2F2,FCER1G,LPL,CD36,PLCG2,PTPN6,TLR2,GAS6,HMGB1,SPHK2,ARHGEF2,APP,SELENOS,SPON2,IL6RA,CHRNA7,AQP4,NR1H4
GO:BP	regulation of interleukin-6 production	GO:0032675	0.00216604	2.66433	159	1744	28	27543	MMP8,LILR4B,ADCYAP1,IL1B,POU2AF1,LILRB4A,CD300LD,TYROBP,TLR1,CLEC7A,POU2F2,FCER1G,LPL,CD36,PLCG2,PTPN6,TLR2,GAS6,HMGB1,SPHK2,ARHGEF2,APP,SELENOS,SPON2,IL6RA,CHRNA7,AQP4,NR1H4
GO:BP	Golgi vesicle transport	GO:0048193	0.00216821	2.6639	275	1744	40	27543	SEC16B,MPPE1,TRAPPC6B,AP3S1,TRAPPC2,VPS29,BCAP31,GOSR2,MIA3,GGA1,GAK,COPA,SEC31A,COG1,ANKFY1,STX5A,AP3D1,BICD2,SEC24B,C330007P06RIK,GBF1,EXOC4,LLGL1,TMED10,LMAN2,SEC24C,SEC23B,LMAN1,BBS1,LMAN2L,PLPP3,MON2,RAB31,DDI2,HYOU1,ARFGAP3,SEC24D,ACSL3,CREB3L2,SORL1
GO:BP	superoxide metabolic process	GO:0006801	0.00220866	2.65587	68	1744	17	27543	FPR2,CD177,PRG3,CYBB,NCF4,TYROBP,CLEC7A,HVCN1,CD36,NCF2,PRDX2,SH3PXD2A,APP,FBLN5,AGT,CBS,APOA4
GO:BP	regulation of G protein-coupled receptor signaling pathway	GO:0008277	0.00239015	2.62157	133	1744	25	27543	CALCA,FPR2,ADCYAP1,SNCA,RGS14,ACPP,CAMK2A,CCL5,ADM,FRMPD1,OPRL1,RGS12,PRMT5,GIT1,UBQLN2,APP,PDE4B,TMOD2,TULP3,DYNLT1A,GRK3,ADRB1,GPER1,APLN,DYNLT1B
GO:BP	carboxylic acid transport	GO:0046942	0.00241033	2.61792	307	1744	43	27543	IL1B,PLA2G2C,SNCA,SLC16A3,SLC26A10,TSPO2,SLC38A5,CD36,HTR2C,ANXA1,SLC6A15,MPC2,ARL6IP1,PSEN1,NFE2L1,SLCO3A1,SFXN5,SLC3A2,SLC1A4,SLC43A1,LRRC8D,SLC16A6,SLC9A3R1,ABAT,SLC16A7,SLC7A1,SLC7A2,SLCO1C1,SLC25A29,SLC38A3,KCNJ10,SLC7A8,SLC7A5,AGT,MAP2K6,SLC1A2,SLC6A11,NR1H4,SLC10A6,SLC7A10,SLC26A5,SLC32A1,GRM1
GO:BP	response to toxic substance	GO:0009636	0.00242204	2.61582	236	1744	36	27543	S100A8,S100A9,LCN2,HBQ1B,SCN9A,ALOX5AP,CCL5,HTR1D,CD36,ADAMTS13,KCNC2,LYN,SDC1,TLR2,GPX1,GSR,PARK7,PRDX2,ESD,ARNT,CNP,ARNT2,UBIAD1,ATF4,SELENOS,PRDX6,SRD5A1,FBLN5,CYP1B1,MT1,ALDH1A1,GRIA1,ASNS,MT2,GPX2,APOA4
GO:BP	glial cell development	GO:0021782	0.00245316	2.61027	116	1744	23	27543	S100A8,S100A9,IL1B,LYN,TLR2,CNTF,PSEN1,PARD3,SOX10,APP,SIRT2,AKT2,ARHGEF10,PLP1,MAG,KCNJ10,NR1D1,FA2H,MYRF,TSPAN2,OLIG1,PHGDH,MOBP
GO:BP	regulation of cold-induced thermogenesis	GO:0120161	0.00276356	2.55853	134	1744	25	27543	FABP4,ADCYAP1,LCN2,TRPM8,CD36,TRPV2,RHEB,GNAS,CNOT3,SLC25A44,HSF1,STAT6,PWWP2B,VEGFA,ATF4,PDGFC,ARNTL,ADRB1,ADIPOR2,ACOT11,ALDH1A1,NR1D1,DIO2,MAP2K6,FGF21
GO:BP	generation of precursor metabolites and energy	GO:0006091	0.00277911	2.55609	460	1744	57	27543	SNCA,ALOX5,CYBB,ADH1,BPGM,CD36,VGF,SLC2A6,COX8B,PYGL,COA6,BID,ATP5K,SDHAF4,LYRM7,COX6C,ATP5E,COX7A2,ATP5H,COQ7,NDUFB6,UQCRH,GALE,NDUFA4,ATP5J2,NDUFS4,SDHD,NDUFC2,NDUFB3,PARK7,DLD,ETFA,ATP5PB,PDHB,GNAS,HMGB1,PSEN1,SPHK2,GIT1,SLC25A25,NCOR1,IRS2,SLC25A23,APP,FOXK2,MLXIPL,AKT2,PPP1R1A,ADRB1,KL,NR1D1,GPD1,SHMT2,ETFBKMT,HSD11B1,ALDH1L2,PGAM2
GO:BP	regulation of vasculature development	GO:1901342	0.00287442	2.54145	309	1744	43	27543	CXCR2,MMP9,LRG1,IL1B,E2F2,ITGB2,ALOX5,CYBB,CCL5,CHIL1,CXCR4,PF4,CD36,SMOC2,ADM,AQP1,ECSCR,DCN,CD59A,HMGB1,JCAD,PLCG1,VEGFA,RGCC,PRKCA,FOXJ2,PRKD2,HYAL1,SASH1,PPP1R16B,FBLN5,JUP,NOTCH4,GLUL,ENPP2,CYP1B1,RAPGEF3,RHOJ,HHIP,AGT,SLC39A12,EMILIN2,FUT1
GO:BP	temperature homeostasis	GO:0001659	0.00297977	2.52582	180	1744	30	27543	FABP4,ADCYAP1,LCN2,IL1B,TRPM8,CCL5,CD36,TRPV2,GPX1,RHEB,GNAS,CNOT3,SLC25A44,HSF1,STAT6,PWWP2B,VEGFA,ATF4,PDGFC,ARNTL,ABAT,ADRB1,ADIPOR2,ACOT11,ALDH1A1,NR1D1,DIO2,MAP2K6,APLN,FGF21
GO:BP	cold-induced thermogenesis	GO:0106106	0.0031899	2.49622	135	1744	25	27543	FABP4,ADCYAP1,LCN2,TRPM8,CD36,TRPV2,RHEB,GNAS,CNOT3,SLC25A44,HSF1,STAT6,PWWP2B,VEGFA,ATF4,PDGFC,ARNTL,ADRB1,ADIPOR2,ACOT11,ALDH1A1,NR1D1,DIO2,MAP2K6,FGF21
GO:BP	regulation of immune effector process	GO:0002697	0.00319063	2.49612	374	1744	49	27543	FGR,CD177,LILR4B,BLK,IL18RAP,IL1B,SLAMF6,IL12A,STAP1,FCER2A,PTPRC,PGLYRP1,IL7R,RAC2,MZB1,LILRB4A,CD96,CD37,TYROBP,PRAM1,CLEC7A,SPI1,RSAD2,CD84,FCER1G,CD36,PLCG2,ANXA1,PTPN6,LYN,CLEC2D,TFRC,CUEDC2,THOC1,TAP2,CD59A,HMGB1,GPRC5B,SPHK2,STAT6,KIT,STAT5B,DNAJB9,SPON2,BCL6,MAD2L2,RASGRP1,GATA3,A2M
GO:BP	positive regulation of DNA-binding transcription factor activity	GO:0051091	0.00326542	2.48606	259	1744	38	27543	GM38525,IL18RAP,IL1B,LTF,ITGB2,CAMK2A,CLEC7A,HCLS1,ADAM8,CD36,PLCG2,TLR2,TFRC,FLOT1,CD200,PARK7,COPS5,PTMA,PPP3CA,SLCO3A1,IRAK1,RNF31,HSF1,CRTC2,ARHGEF2,PPRC1,PLPP3,APP,KIT,VEGFA,RGCC,IFRD1,PRKD2,TRIM14,ARHGEF5,ARID5B,JUP,CTH
GO:BP	neuron death	GO:0070997	0.00328208	2.48385	418	1744	53	27543	LCN2,IL1B,SNCA,TAC1,CORO1A,BIRC5,CCL5,TYROBP,SNCG,ADAM8,NCF2,GPX1,CNTF,PTPN5,AMIGO2,CIT,POU4F1,PARK7,NAE1,PRDX2,FBXW7,MAX,PSEN1,AMBRA1,TSC1,HSF1,ZFP746,BCL2L1,SYNGAP1,WFS1,APP,VEGFA,ATF4,AARS,RILPL1,PCDHGC3,USP53,HYOU1,CNTFR,AKT2,ELK1,FOXO3,MAG,ITPR1,SORL1,MT1,CHRNA7,FZD9,FOXQ1,GATA3,HRK,TRPC5,FGF21
GO:BP	cellular response to extracellular stimulus	GO:0031668	0.00353629	2.45145	270	1744	39	27543	MMP9,CARTPT,FGF23,PTPRC,LPL,LYN,ANGPTL4,TFRC,NUDT15,GAS6,RRAGC,HNRNPA1,WIPI2,MAX,PIK3C3,AMBRA1,TSC1,ARHGAP35,RXRA,ATF4,PDK4,CDKN1A,FOXO1,MFSD2A,PIK3C2B,MARS1,SRD5A1,VCAM1,FOXO3,GLUL,SLC2A1,SLC38A3,BMP6,CBS,ASNS,HRK,SLC1A2,NR1H4,BHLHA15
GO:BP	amino acid import across plasma membrane	GO:0089718	0.00362165	2.44109	49	1744	14	27543	TSPO2,ARL6IP1,PSEN1,SLC3A2,SLC1A4,SLC43A1,SLC7A1,SLC7A2,KCNJ10,SLC7A8,SLC7A5,AGT,SLC1A2,GRM1
GO:BP	positive regulation of GTPase activity	GO:0043547	0.00363003	2.44009	250	1744	37	27543	ADCYAP1,RASGRP4,RGS14,TBC1D10C,CCL6,CCL5,ECT2,GMIP,DOCK11,GRTP1,RAPGEF4,RASGEF1A,WDR41,GNAS,RCC2,TSC1,FERMT2,TBC1D5,ARHGAP35,SOS2,TBC1D22B,SIPA1L1,BCAR3,SIPA1L3,ASAP2,RALGDS,ARHGEF5,AKT2,S1PR1,MTSS2,ARHGEF10,ARAP2,ADRB1,RGMA,RAPGEF3,ARHGEF26,RASGRP1
GO:BP	negative regulation of hydrolase activity	GO:0051346	0.00379074	2.42128	398	1744	51	27543	MMP9,ADCYAP1,WFDC21,GZMA,SERPINA3G,LTF,SLPI,WFDC17,PLAUR,SNCA,BIRC5,SERPINA3N,SERPINB8,CAMK2A,SERPINB6B,ANXA1,GMIP,AQP1,GPX1,ANGPTL4,A2ML1,SPOCK1,CDKN2D,SERPINI1,NOL3,PARK7,USP14,GAS6,ARL6IP1,PSMF1,CAST,RCC2,TSC1,MPRIP,SPHK2,SIAH2,SERPINE2,TMED10,BCL2L1,PPP1R26,APP,VEGFA,HERPUD1,ITIH5,AKT2,WNT9A,DPEP1,SORL1,AGT,TIMP4,A2M
GO:BP	ossification	GO:0001503	0.00380057	2.42015	409	1744	52	27543	CALCA,FGR,MMP9,LTF,FGF23,TAC1,ALOX5,TPH1,CCR1,ALOX15,RSAD2,CEBPD,CBFB,MAPK11,RANBP3L,SNX10,PEX7,PPP3CA,NPR2,GNAS,MEF2D,GIT1,FERMT2,TOB1,SMAD4,INPPL1,AXIN2,TRP53INP2,VEGFA,ATF4,DHRS3,GPM6B,JAG1,SMOC1,KREMEN1,S1PR1,IGFBP5,SOX8,KL,RASSF2,SOX9,GLI2,BMP6,FZD9,CBS,MAP2K6,ZHX3,NOTUM,GLI3,TWIST2,LOX,RORB
GO:BP	amino acid transmembrane transport	GO:0003333	0.00381095	2.41897	102	1744	21	27543	TSPO2,SLC38A5,SLC6A15,ARL6IP1,PSEN1,SLC38A10,SLC3A2,SLC1A4,SLC43A1,LRRC8D,SLC7A1,SLC7A2,SLC25A29,SLC38A3,KCNJ10,SLC7A8,SLC7A5,AGT,SLC1A2,SLC7A10,GRM1
GO:BP	L-amino acid transport	GO:0015807	0.00424533	2.37209	71	1744	17	27543	SLC38A5,ARL6IP1,PSEN1,SLC3A2,SLC1A4,SLC43A1,SLC7A1,SLC7A2,SLC25A29,SLC38A3,KCNJ10,SLC7A8,SLC7A5,AGT,SLC1A2,SLC7A10,GRM1
GO:BP	protein exit from endoplasmic reticulum	GO:0032527	0.00425024	2.37159	43	1744	13	27543	SEC16B,DERL3,HSP90B1,SVIP,BCAP31,TM9SF4,DERL1,SYVN1,SELENOS,HERPUD1,RHBDD1,H13,SORL1
GO:BP	nucleoside phosphate metabolic process	GO:0006753	0.00432957	2.36356	489	1744	59	27543	GDA,GUCY2G,GUCA1A,SNCA,RRM2,ACPP,PNP2,TK1,BPGM,NCF2,HPCA,SLC2A6,THEM5,CDA,ATP5K,NUDT15,ATP5E,ATP5H,GALE,MPC2,ATP5J2,NT5C3,HPRT,ADSS,NDUFC2,ATP5G3,CMPK1,PARK7,DLD,ATP5PB,NPR2,RAN,PDHB,PSEN1,SPHK2,GIT1,GTPBP1,GPAM,NCOR1,CNP,BCL2L1,PDE8A,CAD,APP,PDE4B,DCAKD,FOXK2,MLXIPL,ELOVL1,PDK4,ACSL3,RORA,ACOT1,ACOT11,GPD1,ENTPD8,ENTPD4B,PGAM2,ACSM5
GO:BP	peptide hormone secretion	GO:0030072	0.00454352	2.34261	283	1744	40	27543	ADCYAP1,BLK,IL1B,CARTPT,ALOX5,BIRC5,TRPA1,CCL5,HTR2C,ANXA1,VGF,AQP1,C1QTNF12,PRKCE,ICA1,MPC2,RAPGEF4,PARK7,PPP3CA,AIMP1,STXBP4,C2CD2L,MIDN,SLC8B1,IRS2,PPARD,PCK2,PIM3,NUCB2,SERP1,CD38,ARNTL,ABAT,GLUL,NR1D1,GPER1,DIO2,APLN,NKX6-1,NR1H4
GO:BP	carbohydrate homeostasis	GO:0033500	0.00461861	2.33549	304	1744	42	27543	CARTPT,ALOX5,BIRC5,TRPA1,CD36,VGF,GPX1,PYGL,C1QTNF12,PRKCE,MPC2,PARK7,PPP3CA,GAS6,STXBP4,GPRC5B,C2CD2L,CRTC2,SLC8B1,IRS2,SMAD4,PPARD,PCK2,NCOA5,PIM3,WFS1,FOXK2,MLXIPL,PDK4,NCOR2,FOXO1,LRRC8D,VCAM1,IGFBP5,FOXO3,ADIPOR2,NR1D1,GPER1,AQP4,KLF15,NR1H4,BHLHA15
GO:BP	glucose homeostasis	GO:0042593	0.00461861	2.33549	304	1744	42	27543	CARTPT,ALOX5,BIRC5,TRPA1,CD36,VGF,GPX1,PYGL,C1QTNF12,PRKCE,MPC2,PARK7,PPP3CA,GAS6,STXBP4,GPRC5B,C2CD2L,CRTC2,SLC8B1,IRS2,SMAD4,PPARD,PCK2,NCOA5,PIM3,WFS1,FOXK2,MLXIPL,PDK4,NCOR2,FOXO1,LRRC8D,VCAM1,IGFBP5,FOXO3,ADIPOR2,NR1D1,GPER1,AQP4,KLF15,NR1H4,BHLHA15
GO:BP	positive regulation of cell projection organization	GO:0031346	0.00471221	2.32678	423	1744	53	27543	AVIL,ADCYAP1,S100A9,LCN2,XLR4B,RAC2,FRMD7,ITGA2,CDC42EP5,TRPV2,LYN,LTK,PLXNC1,AQP1,CNTF,DOCK11,PTPN5,STMN2,CXCL12,RIPOR2,SERPINI1,RAB11A,ACTR3,CAPRIN1,PPP2R5D,GPRC5B,NUMB,PLEKHM1,ARHGAP35,SERPINE2,CDC42EP2,KIT,VEGFA,AUTS2,FSCN1,DYNLT1A,FBXW8,RREB1,EPS8,ISLR2,ENPP2,RGMA,BAIAP2,CREB3L2,EPS8L2,ITPR1,VLDLR,EPHA3,ANLN,AGT,DYNLT1B,OCM,TRPC5
GO:BP	transmission of nerve impulse	GO:0019226	0.0047146	2.32656	87	1744	19	27543	P2RX3,CARTPT,SCN9A,TRPA1,SCN7A,ITGA2,FGF12,RAPGEF4,S1PR1,GPR88,MAG,TNR,OTOA,CHRNA7,CACNG4,GRIA1,GPER1,AGT,P2RX2
GO:BP	positive regulation of lymphocyte proliferation	GO:0050671	0.0048576	2.31358	138	1744	25	27543	IL1B,IL12A,PTPRC,TAC1,TNFRSF13C,SPTA1,CORO1A,CCL5,ITGAL,CCDC88B,ANXA1,JAK3,TFRC,PPP3CA,CD59A,HMGB1,GPAM,IRS2,CDKN1A,STAT5B,CD38,VCAM1,SLC7A1,BCL6,IL12RB1
GO:BP	L-alpha-amino acid transmembrane transport	GO:1902475	0.00523171	2.28136	72	1744	17	27543	SLC38A5,ARL6IP1,PSEN1,SLC3A2,SLC1A4,SLC43A1,SLC7A1,SLC7A2,SLC25A29,SLC38A3,KCNJ10,SLC7A8,SLC7A5,AGT,SLC1A2,SLC7A10,GRM1
GO:BP	regulation of cell shape	GO:0008360	0.0054441	2.26407	157	1744	27	27543	FGR,EPB42,RAC2,SPTA1,RHOH,CORO1A,HCK,ANXA1,CDC42EP5,PLXNC1,ARHGEF18,FERMT2,ARHGAP35,CDC42EP2,KIT,GNA12,VEGFA,BVES,SLC9A3R1,EPS8,FBLIM1,BAIAP2,COCH,RHOJ,ERMN,RND1,SLC26A5
GO:BP	multicellular organismal signaling	GO:0035637	0.00555028	2.25569	148	1744	26	27543	P2RX3,CARTPT,SCN9A,TRPA1,SCN7A,SCN3B,ITGA2,KCND3,FGF12,RAPGEF4,HCN4,JUP,S1PR1,GPR88,KCNN2,MAG,TNR,OTOA,CHRNA7,CACNG4,GRIA1,GPER1,IRX3,AGT,P2RX2,KCNE1L
GO:BP	regulation of neuron differentiation	GO:0045664	0.00599354	2.22232	235	1744	35	27543	TLX3,IL1B,CCL5,ECT2,TLE6,LTK,CNTF,CXCL12,ACTR3,GPRC5B,NUMB,KDM4A,ARHGEF2,APP,ZFHX2,JAG1,FOXG1,MYCL,FOXO3,SOX8,SOX9,BCL6,MAG,GDPD5,MMD2,GLI2,DTX1,BMP6,HEYL,IRX3,GLI3,OLIG2,NKX6-1,GDF6,TRPC5
GO:BP	myeloid cell homeostasis	GO:0002262	0.00600981	2.22114	186	1744	30	27543	CXCR2,ALAS2,HBA-A2,EPB42,TRIM10,RHAG,LILRB4A,SPI1,HCLS1,TSPO2,FCER1G,LMO2,ANXA1,LYN,KITL,HMGB1,NFE2L1,ITPKB,ZFP36L1,PKNOX1,CITED2,KLF13,KIT,PDE4B,VEGFA,STAT5B,FOXO3,BCL6,MERTK,GATA3
GO:BP	adaptive thermogenesis	GO:1990845	0.0063234	2.19905	149	1744	26	27543	FABP4,ADCYAP1,LCN2,TRPM8,CD36,TRPV2,RHEB,GNAS,CNOT3,SLC25A44,HSF1,STAT6,PWWP2B,VEGFA,ATF4,PDGFC,ARNTL,ADRB1,SORL1,ADIPOR2,ACOT11,ALDH1A1,NR1D1,DIO2,MAP2K6,FGF21
GO:BP	positive regulation of mononuclear cell proliferation	GO:0032946	0.00637867	2.19527	140	1744	25	27543	IL1B,IL12A,PTPRC,TAC1,TNFRSF13C,SPTA1,CORO1A,CCL5,ITGAL,CCDC88B,ANXA1,JAK3,TFRC,PPP3CA,CD59A,HMGB1,GPAM,IRS2,CDKN1A,STAT5B,CD38,VCAM1,SLC7A1,BCL6,IL12RB1
GO:BP	bone resorption	GO:0045453	0.0064202	2.19245	73	1744	17	27543	CALCA,CARTPT,RAC2,ADAM8,CTSS,TFRC,SNX10,RAB3D,PLEKHM1,CAR2,VEGFA,TPP1,PDK4,CD38,S1PR1,TNFRSF11B,TRF
GO:BP	negative regulation of transport	GO:0051051	0.00656872	2.18252	484	1744	58	27543	CALCA,MMP9,CD300LF,ADCYAP1,OSM,IL1B,CARTPT,IL12A,FGF23,KEL,SNCA,CORO1A,SIGLECE,SPI1,RSAD2,LGALS3,CD84,CD33,CD36,DERL3,ANXA1,CNN2,FGF12,PRKCE,UNC119,OPRL1,NOL3,TXN1,SUMO1,CD200,PKIA,SVIP,PARK7,PPP3CA,GNAS,HMGB1,PIP4P2,OXSR1,IRAK1,MIDN,SERPINE2,IRS2,UBQLN2,PIM3,NUCB2,ABCA2,ATF4,GPM6B,SNX33,DDI2,SLC43A1,AKT2,SLC9A3R1,ABAT,EPHA3,SIAH3,KCNE1L,SLC26A5
GO:BP	regulation of small GTPase mediated signal transduction	GO:0051056	0.00661544	2.17944	236	1744	35	27543	GPR18,RASGRP4,FRMD7,PSD4,RASA4,CYTH4,FLOT1,RIPOR2,DGKI,KITL,RASGEF1A,ITPKB,GIT1,ARHGEF18,GBF1,ARHGAP35,SOS2,ARHGEF2,SYNGAP1,SIPA1L1,SIPA1L3,NUP62,AUTS2,HEG1,DYNLT1A,ARHGEF10,ARAP2,EPS8,EPS8L2,BCL6,ADCYAP1R1,MMD2,RASGRP1,GPR17,DYNLT1B
GO:BP	aromatic amino acid transport	GO:0015801	0.00668656	2.1748	12	1744	7	27543	SLC38A5,SLC3A2,SLC7A1,SLC25A29,SLC38A3,SLC7A8,SLC7A5
GO:BP	positive regulation of immune effector process	GO:0002699	0.00708669	2.14956	257	1744	37	27543	FGR,CD177,BLK,IL18RAP,IL1B,SLAMF6,IL12A,STAP1,FCER2A,PTPRC,RAC2,MZB1,LILRB4A,CD37,TYROBP,CLEC7A,SPI1,RSAD2,CD84,FCER1G,CD36,PLCG2,ANXA1,PTPN6,LYN,TFRC,TAP2,GPRC5B,SPHK2,STAT6,KIT,STAT5B,DNAJB9,SPON2,MAD2L2,RASGRP1,GATA3
GO:BP	response to oxygen levels	GO:0070482	0.00726775	2.1386	418	1744	52	27543	P2RX3,ALAS2,CYBB,CCNA2,CASP1,ADAM8,CXCR4,ITGA2,ADM,TLR2,AQP1,ANGPTL4,TFRC,PRKCE,CXCL12,NOL3,HSP90B1,SDHD,CAMK2G,USP19,TM9SF4,ARNT,TSC1,IRAK1,HSF1,ZFP36L1,ARNT2,SMAD4,PPARD,P4HB,PLOD1,CITED2,VEGFA,ATF4,RGCC,SIRT2,ACTN4,FOXO1,HYOU1,CD38,VCAM1,PLAT,ABAT,FOXO3,RORA,SLC2A1,ITPR1,VLDLR,CBS,P2RX2,SLC39A12,HIF3A
GO:BP	insulin secretion	GO:0030073	0.0073222	2.13536	227	1744	34	27543	ADCYAP1,BLK,IL1B,CARTPT,ALOX5,BIRC5,TRPA1,CCL5,ANXA1,VGF,C1QTNF12,PRKCE,ICA1,MPC2,RAPGEF4,PARK7,PPP3CA,STXBP4,C2CD2L,MIDN,SLC8B1,IRS2,PPARD,PCK2,PIM3,SERP1,CD38,ARNTL,ABAT,GLUL,NR1D1,GPER1,NKX6-1,NR1H4
GO:BP	response to insulin	GO:0032868	0.0073418	2.1342	278	1744	39	27543	TRARG1,IL1B,MZB1,LPL,VGF,ADM,LYN,TLR2,C1QTNF12,PTPRA,MAX,SRSF6,STXBP4,TSC1,WDTC1,GPAM,ZFP36L1,IRS2,ZBED3,INPPL1,PCK2,NCOA5,NUCB2,BCAR3,RAB31,PDK4,FOXO1,ERRFI1,MARS1,SRD5A1,AKT2,EIF4EBP2,KL,SLC2A1,SORL1,KLF15,AGT,TRIB3,NR1H4
GO:BP	cellular response to external stimulus	GO:0071496	0.00789905	2.10243	375	1744	48	27543	MMP9,IL1B,CARTPT,FGF23,PTPRC,LPL,ITGA2,LYN,CNN2,AQP1,ANGPTL4,CDA,TFRC,NUDT15,RIPOR2,GAS6,RRAGC,HNRNPA1,WIPI2,MAX,PIK3C3,AMBRA1,TSC1,ARHGAP35,RXRA,ATF4,PDK4,CDKN1A,FOXO1,MFSD2A,PIK3C2B,MARS1,SRD5A1,VCAM1,FOXO3,GLUL,SLC2A1,SOX9,MAG,SLC38A3,BMP6,AGT,CBS,ASNS,HRK,SLC1A2,NR1H4,BHLHA15
GO:BP	response to xenobiotic stimulus	GO:0009410	0.00797896	2.09805	487	1744	58	27543	MMP9,LCN2,IL1B,SNCA,CYBB,TRPA1,PNP2,CASP1,CYP2E1,LCK,CXCR4,LPL,ITGA2,HTR2C,PCSK1,FMO2,LYN,GPX1,PTPN5,TFRC,NUDT15,HMBS,ATR,UBE2B,GAS6,GNAS,RPN2,SMPD1,SRR,HSF1,NPC1,ADD3,ARNT2,SOX10,PDE4B,GNA12,CD38,SRD5A1,ABAT,FOXO3,RORA,CYP1B1,ADCYAP1R1,DPEP1,ADIPOR2,CHRNA7,ALDH1A1,TNFRSF11B,MAP2K6,GATA3,SLC1A2,SLC6A11,LOX,NKX6-1,AOX2,NR1H4,CYP2D22,SLC26A5
GO:BP	protein polymerization	GO:0051258	0.00802238	2.0957	279	1744	39	27543	AVIL,GDA,SNCA,SPTA1,FGF13,CORO1A,HCLS1,ALOX15,TPX2,DIAPH3,TPPP3,PSTPIP2,CDC42EP5,TMSB4X,STMN2,PRKCE,NAV3,MSRB1,PFN2,EML2,ARPC5,CAPZA2,ACTR3,ZFP207,AMBRA1,NUMA1,GIT1,ADD3,CDC42EP2,INPP5J,TMOD2,ABITRAM,DAAM2,LMOD1,EPS8,NDE1,SLAIN1,BAIAP2,SLC39A12
GO:BP	astrocyte differentiation	GO:0048708	0.00812159	2.09036	82	1744	18	27543	S100A8,S100A9,IL1B,CNTF,ACTR3,PSEN1,KDM4A,SERPINE2,PLPP3,APP,SOX8,NFIX,PLP1,SOX9,MAG,NR1D1,TSPAN2,ATF5
GO:BP	regulation of myeloid leukocyte differentiation	GO:0002761	0.00834074	2.0788	133	1744	24	27543	CALCA,LILR4B,LTF,CARTPT,PILRB1,LILRB4A,CCR1,CCL5,TYROBP,HCLS1,ADAM8,LYN,CLEC2D,POU4F1,KITL,PPP3CA,GNAS,FBXW7,TJP2,HSF1,ZFP36L1,CAR2,RASSF2,TNFRSF11B
GO:BP	second-messenger-mediated signaling	GO:0019932	0.00835036	2.07829	311	1744	42	27543	CXCR2,ADCYAP1,SELP,TRPM8,BST1,GUCA1A,PTPRC,TBC1D10C,INSL3,CCR1,CLEC7A,PDE11A,ITGAL,CXCR4,CD36,HTR2C,PLCG2,KCNC2,HPCA,ADM,AQP1,OPRL1,PPP3CA,NPR2,UBE2B,BCAP31,GNAS,CHERP,EXOC4,PLCG1,NUCB2,APP,VEGFA,VCAM1,SOX9,ADCYAP1R1,ITPR1,MT1,CBS,MT2,BHLHA15,GRM1
GO:BP	regulation of small molecule metabolic process	GO:0062012	0.00846832	2.0722	365	1744	47	27543	IL1B,GUCA1A,SNCA,CD36,ANXA1,HPCA,SLC2A6,CDA,C1QTNF12,PRKCE,COQ3,FDPS,NDUFC2,PARK7,HMGB1,PSEN1,NFE2L1,WDTC1,SPHK2,GIT1,NCOR1,MIDN,IRS2,PPARD,BCL2L1,NUCB2,APP,KIT,FOXK2,MLXIPL,PDK4,NCOR2,FOXO1,MFSD2A,AKT2,RORA,SOX9,ADCYAP1R1,NR1D1,GPD1,GPER1,BMP6,ETFBKMT,SLC45A3,TRIB3,NR1H4,APOA4
GO:BP	endoplasmic reticulum to cytosol transport	GO:1903513	0.00873321	2.05883	27	1744	10	27543	DERL3,HSP90B1,SVIP,BCAP31,DERL1,SYVN1,SELENOS,HERPUD1,RHBDD1,H13
GO:BP	retrograde protein transport, ER to cytosol	GO:0030970	0.00873321	2.05883	27	1744	10	27543	DERL3,HSP90B1,SVIP,BCAP31,DERL1,SYVN1,SELENOS,HERPUD1,RHBDD1,H13
GO:BP	regulation of chemotaxis	GO:0050920	0.00893179	2.04906	229	1744	34	27543	CXCR2,IL1B,GPR18,SELL,BST1,IL12A,STAP1,RAC2,CCR1,SLIT1,CCL5,SPI1,CXCR4,ITGA2,GPSM3,SMOC2,LYN,CXCL12,RIPOR2,MPP1,USP14,GAS6,HMGB1,OXSR1,SLC8B1,APP,VEGFA,PLA2G7,PRKD2,AKT2,S1PR1,SEMA3C,OCM,ATOH7
GO:BP	regulation of peptide hormone secretion	GO:0090276	0.00893179	2.04906	229	1744	34	27543	ADCYAP1,BLK,IL1B,CARTPT,ALOX5,BIRC5,TRPA1,CCL5,HTR2C,C1QTNF12,PRKCE,ICA1,MPC2,PPP3CA,AIMP1,STXBP4,C2CD2L,MIDN,SLC8B1,IRS2,PPARD,PCK2,PIM3,NUCB2,SERP1,CD38,ARNTL,ABAT,GLUL,NR1D1,GPER1,APLN,NKX6-1,NR1H4
GO:BP	import into cell	GO:0098657	0.00893179	2.04906	229	1744	34	27543	LCN2,SNCA,TSPO2,KCNJ14,CD36,TRPV2,KCND3,FLOT1,PARK7,SLC39A6,ARL6IP1,PSEN1,IRS2,HCN4,SLC3A2,GPM6B,SLC1A4,SLC43A1,AKT2,SLC7A1,SLC7A2,ACSL3,ADRB1,SLC2A1,KCNJ10,SLC7A8,SLC9A4,SLC7A5,AGT,SLC9A3,SLC39A12,SLC1A2,SLC6A11,GRM1
GO:BP	purine-containing compound metabolic process	GO:0072521	0.00896578	2.04741	421	1744	52	27543	GDA,GUCY2G,GUCA1A,SNCA,ACPP,PNP2,BPGM,PTGDR,HPCA,SLC2A6,THEM5,ATP5K,NUDT15,ATP5E,ATP5H,GALE,MPC2,ATP5J2,NT5C3,HPRT,ADSS,NDUFC2,ATP5G3,DLD,ATP5PB,NPR2,RAN,PDHB,PSEN1,SPHK2,GIT1,GTPBP1,GPAM,NCOR1,BCL2L1,PDE8A,APP,PDE4B,DCAKD,FOXK2,MLXIPL,ELOVL1,PDK4,ACSL3,RORA,ACOT1,ACOT11,GPD1,SHMT2,ENTPD4B,PGAM2,ACSM5
GO:BP	regulated exocytosis	GO:0045055	0.00907268	2.04226	270	1744	38	27543	FGR,CD177,BLK,SNCA,RAC2,TPH1,CORO1A,MILR1,CAMK2A,PRAM1,SPI1,CHRNA5,CD84,CHRNA6,FCER1G,PTGDR,SYT1,RAB27A,UNC13C,LYN,PRKCE,DGKI,NRN1,RAB3D,PFN2,NAPB,RAPGEF4,PSEN1,SPHK2,GIT1,TMED10,BCL2L1,KIT,RAB31,CHRNA7,P2RX2,WNT7A,RASGRP1
GO:BP	positive regulation of lipid metabolic process	GO:0045834	0.00939791	2.02697	190	1744	30	27543	CD19,FGR,IL1B,CD36,HTR2C,ANXA1,LYN,ANGPTL4,PRKCE,FDPS,AMBRA1,SPHK2,GPAM,IRS2,PPARD,NUCB2,APP,MLXIPL,MFSD2A,AKT2,EPHA8,ACSL3,NR1D1,BMP6,SLC45A3,AGT,FGFR3,NR1H4,APOA4,FGF21
GO:BP	regulation of MAP kinase activity	GO:0043405	0.00939791	2.02697	190	1744	30	27543	IL1B,PTPRC,RGS14,PIK3R5,ADAM8,PTPN6,LYN,PTPN5,PDCD10,KITL,DNAJA1,PSEN1,SMPD1,IRAK1,FEM1A,INPPL1,DUSP7,APP,KIT,VEGFA,PDGFC,NUP62,ARHGEF5,SASH1,SORL1,AGT,CBS,MAP2K6,RASGRP1,TRIB3
GO:BP	cellular response to unfolded protein	GO:0034620	0.00960847	2.01735	91	1744	19	27543	ATF6,DERL3,COPS5,DERL1,HERPUD2,QRICH1,ATF6B,HSF1,FICD,SERP1,WFS1,ATF4,SELENOS,HERPUD1,RHBDD1,HSPA13,DNAJB9,CREB3L2,BHLHA15
GO:BP	negative regulation of protein kinase activity	GO:0006469	0.00966302	2.01489	200	1744	31	27543	FABP4,LILR4B,IL1B,PTPRC,RGS14,LILRB4A,PTPN6,LYN,PTPN5,CDKN2D,DNAJA1,PKIA,PARK7,GGNBP2,PSEN1,TESK1,SMPD1,ZGPAT,FEM1A,HEXIM1,INPPL1,SH3BP5,DUSP7,NF2,NUP62,HEG1,CDKN1A,ERRFI1,SORL1,AGT,TRIB3
GO:BP	regulation of protein polymerization	GO:0032271	0.00982135	2.00783	210	1744	32	27543	AVIL,GDA,SNCA,SPTA1,CORO1A,HCLS1,ALOX15,TPPP3,CDC42EP5,TMSB4X,STMN2,PRKCE,NAV3,PFN2,EML2,ARPC5,CAPZA2,ACTR3,AMBRA1,NUMA1,GIT1,ADD3,CDC42EP2,INPP5J,TMOD2,ABITRAM,DAAM2,LMOD1,EPS8,SLAIN1,BAIAP2,SLC39A12
GO:BP	import across plasma membrane	GO:0098739	0.0100996	1.99569	181	1744	29	27543	LCN2,TSPO2,KCNJ14,CD36,TRPV2,KCND3,SLC39A6,ARL6IP1,PSEN1,IRS2,HCN4,SLC3A2,SLC1A4,SLC43A1,AKT2,SLC9A3R1,SLC7A1,SLC7A2,ADRB1,SLC2A1,KCNJ10,SLC7A8,SLC9A4,SLC7A5,AGT,SLC9A3,SLC39A12,SLC1A2,GRM1
GO:BP	regulation of endopeptidase activity	GO:0052548	0.0101904	1.99181	468	1744	56	27543	S100A8,MMP9,S100A9,WFDC21,SERPINA3G,LTF,SLPI,WFDC17,PLAUR,SNCA,BIRC5,SERPINA3N,SERPINB8,CLEC7A,CASP1,LCK,SERPINB6B,LYN,AQP1,GPX1,A2ML1,SPOCK1,BID,CDKN2D,SERPINI1,NOL3,PARK7,PSMA3,USP14,BCAP31,GAS6,ARL6IP1,PSMF1,CAST,HMGB1,MUL1,HSF1,SIAH2,SERPINE2,TMED10,BCL2L1,HIP1,ABCA2,APP,VEGFA,HERPUD1,ITIH5,AKT2,DAPK1,WNT9A,DPEP1,SORL1,GPER1,AGT,TIMP4,A2M
GO:BP	nucleotide metabolic process	GO:0009117	0.010594	1.97494	480	1744	57	27543	GDA,GUCY2G,GUCA1A,SNCA,RRM2,ACPP,PNP2,BPGM,NCF2,HPCA,SLC2A6,THEM5,CDA,ATP5K,NUDT15,ATP5E,ATP5H,GALE,MPC2,ATP5J2,NT5C3,HPRT,ADSS,NDUFC2,ATP5G3,CMPK1,PARK7,DLD,ATP5PB,NPR2,RAN,PDHB,PSEN1,SPHK2,GIT1,GTPBP1,GPAM,NCOR1,CNP,BCL2L1,PDE8A,CAD,APP,PDE4B,DCAKD,FOXK2,MLXIPL,ELOVL1,PDK4,ACSL3,RORA,ACOT1,ACOT11,GPD1,ENTPD4B,PGAM2,ACSM5
GO:BP	regulation of cellular ketone metabolic process	GO:0010565	0.0108005	1.96656	144	1744	25	27543	IL1B,SNCA,ANXA1,PRKCE,COQ3,PARK7,NFE2L1,WDTC1,NCOR1,IRS2,PPARD,NUCB2,MLXIPL,PDK4,NCOR2,MFSD2A,AKT2,SOX9,NR1D1,BMP6,ETFBKMT,SLC45A3,TRIB3,NR1H4,APOA4
GO:BP	negative regulation of endopeptidase activity	GO:0010951	0.0108793	1.9634	293	1744	40	27543	MMP9,WFDC21,SERPINA3G,LTF,SLPI,WFDC17,PLAUR,SNCA,BIRC5,SERPINA3N,SERPINB8,SERPINB6B,AQP1,GPX1,A2ML1,SPOCK1,CDKN2D,SERPINI1,NOL3,PARK7,USP14,GAS6,ARL6IP1,PSMF1,CAST,SIAH2,SERPINE2,TMED10,BCL2L1,APP,VEGFA,HERPUD1,ITIH5,AKT2,WNT9A,DPEP1,SORL1,AGT,TIMP4,A2M
GO:BP	positive regulation of reactive oxygen species metabolic process	GO:2000379	0.0115837	1.93615	76	1744	17	27543	FPR2,MMP8,CD177,LCN2,SNCA,TYROBP,CLEC7A,HVCN1,CD36,PLCG2,RAB27A,PARK7,APP,CDKN1A,FOXO3,CYP1B1,AGT
GO:BP	positive regulation of lymphocyte activation	GO:0051251	0.0119776	1.92163	414	1744	51	27543	LILR4B,IL1B,SIRPB1B,IL12A,PTPRC,IL7R,TAC1,TNFRSF13C,SPTA1,RHOH,LILRB4A,CORO1A,H2-OB,CCL5,TYROBP,IL2RG,CLEC7A,ITGAL,LCK,ADAM8,CCDC88B,ANXA1,CBFB,JAK3,TFRC,PPP3CA,CD59A,GAS6,HMGB1,AP3B1,AMBRA1,AP3D1,ITPKB,GPAM,STAT6,IRS2,ZFP609,CDKN1A,STAT5B,CD38,VCAM1,ZMIZ1,SLC7A1,FOXO3,BCL6,MAD2L2,RASGRP1,IL12RB1,GATA3,GLI3,H2-AA
GO:BP	regulation of leukocyte chemotaxis	GO:0002688	0.0124894	1.90346	127	1744	23	27543	CXCR2,IL1B,GPR18,SELL,BST1,IL12A,STAP1,RAC2,CCR1,CCL5,SPI1,GPSM3,LYN,CXCL12,RIPOR2,MPP1,GAS6,HMGB1,OXSR1,SLC8B1,APP,VEGFA,PLA2G7
GO:BP	fat cell differentiation	GO:0045444	0.0126325	1.89851	253	1744	36	27543	FABP4,LRG1,WFDC21,GDF3,ALOX5,TPH1,LPL,RNASEL,HTR2C,CEBPD,GPX1,ARL4A,FERMT2,ZFP36L1,PPARD,ATAT1,NUCB2,BBS1,VEGFA,SIRT2,NCOR2,JAG1,FOXO1,ARNTL,ARID5B,RREB1,ADRB1,RORA,SOX8,NR1D1,GPER1,DIO2,GATA3,TRIB3,ATF5,GDF6
GO:BP	positive regulation of nervous system process	GO:0031646	0.0129084	1.88913	54	1744	14	27543	P2RX3,CARTPT,TAC1,TRPA1,ITGA2,OPRL1,RAPGEF4,PARD3,SOX10,ABAT,MAG,TNR,TRF,MYRF
GO:BP	negative regulation of kinase activity	GO:0033673	0.0133083	1.87588	223	1744	33	27543	FABP4,LILR4B,IL1B,PTPRC,RGS14,LILRB4A,PTPN6,LYN,PTPN5,CDKN2D,DNAJA1,PKIA,PARK7,GGNBP2,PSEN1,TESK1,SMPD1,ZGPAT,FEM1A,MIDN,HEXIM1,IRS2,INPPL1,SH3BP5,DUSP7,NF2,NUP62,HEG1,CDKN1A,ERRFI1,SORL1,AGT,TRIB3
GO:BP	telencephalon development	GO:0021537	0.0134933	1.86988	285	1744	39	27543	PAX5,FGF13,SLIT1,AKR1C14,CRTAC1,CXCR4,LHX6,AQP1,CXCL12,DPCD,HPRT,PSEN1,TSC1,NUMB,ZBTB18,TACC1,NARS,ATAT1,BBS1,NF2,NCOR2,MFSD2A,FOXG1,SRD5A1,ZMIZ1,KIRREL3,NDE1,TMEM108,POU3F3,SLC2A1,TNR,CCDC141,RFX4,GLI3,SALL1,SLC1A2,ATF5,FUT1,SLC32A1
GO:BP	positive regulation of intracellular protein transport	GO:0090316	0.0139319	1.85599	146	1744	25	27543	HCLS1,SEC16B,ECT2,CHRM1,HPCA,ZDHHC2,PTPN5,TOMM7,PDCD10,BCAP31,RAN,GAS6,ACTR3,FBXW7,TM9SF4,PSEN1,ICE1,EMD,PRR5L,AKT2,JUP,RAPGEF3,SORL1,GPER1,GLI3
GO:BP	regulation of insulin secretion	GO:0050796	0.0140922	1.85102	184	1744	29	27543	BLK,IL1B,CARTPT,ALOX5,BIRC5,TRPA1,CCL5,C1QTNF12,PRKCE,ICA1,MPC2,PPP3CA,STXBP4,C2CD2L,MIDN,SLC8B1,IRS2,PPARD,PCK2,PIM3,SERP1,CD38,ARNTL,ABAT,GLUL,NR1D1,GPER1,NKX6-1,NR1H4
GO:BP	positive regulation of cell development	GO:0010720	0.0142306	1.84678	361	1744	46	27543	IL1B,XLR4B,RGS14,TYROBP,CLEC7A,CXCR4,TLE6,TRPV2,LYN,TLR2,PLXNC1,CNTF,CXCL12,NAP1L1,RHEB,RAB11A,ACTR3,PTPRA,CAPRIN1,PRMT5,TESK1,DOCK5,NUMB,FERMT2,DOCK1,SERPINE2,P4HB,SOX10,KIT,VEGFA,SIRT2,FOXG1,FBXW8,RREB1,SOX8,ISLR2,ENPP2,BAIAP2,MAG,GPER1,TRF,GLI3,OLIG2,NKX6-1,OCM,TRPC5
GO:BP	regulation of body fluid levels	GO:0050878	0.0142312	1.84676	372	1744	47	27543	S100A9,BLK,SELP,TAC1,TPH1,LILRB4A,TSPAN32,PF4,FCER1G,CD36,ADAMTS13,CHRM1,PTPN6,VWF,RAB27A,ADM,LYN,AQP1,PRKCE,OPRL1,TEC,FUNDC2,PPP3CA,PRDX2,GAS6,GNAS,COPA,AP3B1,MLLT6,DDR1,SERPINE2,WFS1,VEGFA,PRKCA,ELOVL1,HEG1,NCOR2,STAT5B,ABAT,ADRB1,IL6RA,MERTK,AQP4,FA2H,APLN,EMILIN2,TMPRSS6
GO:BP	anatomical structure homeostasis	GO:0060249	0.0147341	1.83168	318	1744	42	27543	CALCA,SLC28A2,CARTPT,CDHR1,RAC2,CORO1A,RHO,ADAM8,GCNT2,FGF7,LDB2,CTSS,TFRC,SLC22A21,SNX10,RAB3D,NKIRAS1,LARGE1,GNAS,MINK1,PLEKHM1,TJP2,NKIRAS2,GIGYF2,BBS1,CAR2,TRP53INP2,VEGFA,TPP1,PDK4,MFSD2A,VSTM4,CD38,S1PR1,SLC2A1,SOX9,ALDH1A1,TNFRSF11B,TRF,NELL2,P2RX2,LOX
GO:BP	cellular calcium ion homeostasis	GO:0006874	0.0151948	1.8183	297	1744	40	27543	CALCA,CD19,TRPM8,PTPRC,KEL,SNCA,CXCL9,CORO1A,TRPA1,CCR1,CCL5,LCK,HTR2C,PLCG2,PTPN6,LYN,MCUB,SMDT1,PRKCE,NOL3,BCAP31,PSEN1,CHERP,MCUR1,SLC8B1,SLC25A23,PACS2,PLCG1,NUCB2,WFS1,APP,ATF4,HERPUD1,ITPR1,GRIA1,GPER1,FZD9,P2RX2,TRPC5,GRM1
GO:BP	regulation of neuron death	GO:1901214	0.0153028	1.81523	373	1744	47	27543	LCN2,IL1B,SNCA,TAC1,CORO1A,BIRC5,CCL5,TYROBP,SNCG,ADAM8,NCF2,CNTF,PTPN5,AMIGO2,POU4F1,PARK7,NAE1,PRDX2,FBXW7,PSEN1,AMBRA1,TSC1,HSF1,ZFP746,BCL2L1,SYNGAP1,WFS1,APP,VEGFA,ATF4,AARS,RILPL1,PCDHGC3,HYOU1,CNTFR,ELK1,FOXO3,MAG,ITPR1,SORL1,MT1,CHRNA7,FZD9,FOXQ1,GATA3,HRK,FGF21
GO:BP	negative regulation of response to endoplasmic reticulum stress	GO:1903573	0.0156559	1.80532	41	1744	12	27543	ALOX5,SVIP,PARK7,USP14,ATF6B,SYVN1,BCL2L1,WFS1,SELENOS,HERPUD1,HYOU1,DNAJB9
GO:BP	cellular response to topologically incorrect protein	GO:0035967	0.0157607	1.80243	111	1744	21	27543	ATF6,DERL3,COPS5,DERL1,RNF126,HERPUD2,QRICH1,UGGT1,ATF6B,HSF1,FICD,SERP1,WFS1,ATF4,SELENOS,HERPUD1,RHBDD1,HSPA13,DNAJB9,CREB3L2,BHLHA15
GO:BP	autophagy	GO:0006914	0.0168643	1.77303	453	1744	54	27543	GM38525,S100A8,S100A9,SNCA,ATF6,RAB39,LIX1,WDFY4,CASP1,SEC16B,BID,SNX7,TOMM7,DCN,VPS13A,FUNDC2,FEZ2,SCOC,SVIP,PARK7,TMEM41B,WDR41,RRAGC,FBXW7,HMGB1,WIPI2,MUL1,PSEN1,PIK3C3,USP10,AMBRA1,TSC1,LARP1,KDM4A,PLEKHM1,RNF31,TBC1D5,NPC1,SOGA1,KAT8,PACS2,UBQLN2,TMEM39A,TRP53INP2,SIRT2,FOXK2,TRIM14,FOXO1,PIK3C2B,DAPK1,FOXO3,TRIB3,EVA1A,CHMP4C
GO:BP	process utilizing autophagic mechanism	GO:0061919	0.0168643	1.77303	453	1744	54	27543	GM38525,S100A8,S100A9,SNCA,ATF6,RAB39,LIX1,WDFY4,CASP1,SEC16B,BID,SNX7,TOMM7,DCN,VPS13A,FUNDC2,FEZ2,SCOC,SVIP,PARK7,TMEM41B,WDR41,RRAGC,FBXW7,HMGB1,WIPI2,MUL1,PSEN1,PIK3C3,USP10,AMBRA1,TSC1,LARP1,KDM4A,PLEKHM1,RNF31,TBC1D5,NPC1,SOGA1,KAT8,PACS2,UBQLN2,TMEM39A,TRP53INP2,SIRT2,FOXK2,TRIM14,FOXO1,PIK3C2B,DAPK1,FOXO3,TRIB3,EVA1A,CHMP4C
GO:BP	positive regulation of T cell proliferation	GO:0042102	0.0173312	1.76117	103	1744	20	27543	IL1B,IL12A,PTPRC,TNFRSF13C,SPTA1,CORO1A,CCL5,ITGAL,CCDC88B,ANXA1,JAK3,TFRC,PPP3CA,CD59A,HMGB1,GPAM,STAT5B,VCAM1,SLC7A1,IL12RB1
GO:BP	neural precursor cell proliferation	GO:0061351	0.0175081	1.75676	186	1744	29	27543	ADCYAP1,IL1B,FGF13,TAFA1,LYN,NAP1L1,PTBP2,NUMB,TACC1,ARHGEF2,SOX10,BBS1,VEGFA,NF2,SIRT2,NCOR2,FOXO1,FOXG1,FOXO3,NDE1,RORA,POU3F3,TRF,GLI2,FZD9,HHIP,WNT7A,GLI3,ATF5
GO:BP	protein localization to plasma membrane	GO:0072659	0.0188738	1.72414	289	1744	39	27543	TRARG1,FGF13,CAMK2A,TSPAN32,PRAM1,SCN3B,FYB,LGALS3,FCER1G,TSPAN33,KCNB2,ZDHHC2,FAM126A,KCNIP4,FLOT1,EHD4,RAB3D,LYPD1,CAMK2G,GAS6,RAB11A,ACTR3,GGA1,GAK,NUMB,GORASP2,PACS2,BCL2L1,BBS1,RILPL1,TSPAN14,RAB31,DDI2,AKT2,JUP,SLC9A3R1,ACSL3,GPER1,EPHA3
GO:BP	negative regulation of lymphocyte activation	GO:0051250	0.0192461	1.71566	158	1744	26	27543	FGR,LILR4B,SLFN1,BLK,PGLYRP1,LILRB4A,TBC1D10C,SAMSN1,LST1,TYROBP,GLMN,ANXA1,PTPN6,LYN,CBFB,HMGB3,RIPOR2,THOC1,PRDX2,HMGB1,DLG5,BCL6,MERTK,DTX1,GLI3,H2-AA
GO:BP	negative regulation of peptidase activity	GO:0010466	0.0194154	1.71185	300	1744	40	27543	MMP9,WFDC21,SERPINA3G,LTF,SLPI,WFDC17,PLAUR,SNCA,BIRC5,SERPINA3N,SERPINB8,SERPINB6B,AQP1,GPX1,A2ML1,SPOCK1,CDKN2D,SERPINI1,NOL3,PARK7,USP14,GAS6,ARL6IP1,PSMF1,CAST,SIAH2,SERPINE2,TMED10,BCL2L1,APP,VEGFA,HERPUD1,ITIH5,AKT2,WNT9A,DPEP1,SORL1,AGT,TIMP4,A2M
GO:BP	cellular response to peptide hormone stimulus	GO:0071375	0.019846	1.70233	311	1744	41	27543	TRARG1,IL1B,MZB1,CAMK2A,CCNA2,LPL,C1QTNF12,PTPRA,MAX,STXBP4,WDTC1,HSF1,GPAM,ZFP36L1,STAT6,IRS2,INPPL1,PCK2,NCOA5,NUCB2,CAR2,BCAR3,RAB31,PDK4,FOXO1,STAT5B,ERRFI1,MARS1,SRD5A1,AKT2,PLAT,EIF4EBP2,KL,CYP1B1,SORL1,GPER1,AGT,TRIB3,NKX6-1,NR1H4,GDF15
GO:BP	cellular amino acid biosynthetic process	GO:0008652	0.019927	1.70056	71	1744	16	27543	PCBD1,PARK7,SRR,CAD,ALDH18A1,ABAT,GLUL,BCAT2,ALDH1A1,SHMT2,PSAT1,CBS,ASNS,PHGDH,PYCR1,CTH
GO:BP	endoplasmic reticulum unfolded protein response	GO:0030968	0.019927	1.70056	71	1744	16	27543	ATF6,DERL3,COPS5,DERL1,HERPUD2,QRICH1,ATF6B,FICD,SERP1,WFS1,ATF4,SELENOS,HERPUD1,DNAJB9,CREB3L2,BHLHA15
GO:BP	negative regulation of cell adhesion	GO:0007162	0.0210469	1.67681	301	1744	40	27543	LILR4B,SLFN1,PTPRC,LILRB4A,SPI1,ADAM8,GCNT2,GLMN,ANXA1,PTPN6,PLXNC1,CBFB,SPOCK1,CXCL12,RIPOR2,PRDX2,HMGB1,MIA3,RCC2,SERPINE2,ZFP703,VEGFA,RGCC,NF2,ACTN4,JAG1,DLG5,ABAT,NOTCH4,ENPP2,CYP1B1,BCL6,TNR,DTX1,BMP6,MAD2L2,DSCAML1,GLI3,H2-AA,RND1
GO:BP	ribose phosphate metabolic process	GO:0019693	0.0213532	1.67054	400	1744	49	27543	GDA,GUCY2G,SNCA,BPGM,SLC2A6,THEM5,PYGL,CDA,ATP5K,ATP5E,ATP5H,GALE,MPC2,ATP5J2,NT5C3,HPRT,ADSS,NDUFC2,ATP5G3,CMPK1,DLD,ATP5PB,NPR2,RAN,PDHB,PSEN1,SPHK2,GIT1,GTPBP1,GPAM,NCOR1,BCL2L1,PDE8A,CAD,APP,PDE4B,DCAKD,FOXK2,MLXIPL,ELOVL1,PDK4,ACSL3,RORA,ACOT1,ACOT11,GPD1,ENTPD4B,PGAM2,ACSM5
GO:BP	vesicle organization	GO:0016050	0.0215639	1.66627	280	1744	38	27543	TRARG1,SNCA,RAB39,CORO1A,SEC16B,PMEL,ANXA1,SYT1,RAB27A,UNC13C,SDC1,AQP1,ZDHHC2,SNX10,RAB11A,GOSR2,MIA3,AU040320,PIK3C3,SEC31A,PDCD6IP,AP3B1,ANKFY1,STX5A,AP3D1,PLEKHM1,SEC24B,GBF1,SERPINE2,TMED10,SEC24C,SEC23B,KIF13A,SNX33,ARFGAP3,AKT2,SEC24D,CHMP4C
GO:BP	ribonucleotide metabolic process	GO:0009259	0.0231983	1.63454	390	1744	48	27543	GDA,GUCY2G,SNCA,BPGM,SLC2A6,THEM5,CDA,ATP5K,ATP5E,ATP5H,GALE,MPC2,ATP5J2,NT5C3,HPRT,ADSS,NDUFC2,ATP5G3,CMPK1,DLD,ATP5PB,NPR2,RAN,PDHB,PSEN1,SPHK2,GIT1,GTPBP1,GPAM,NCOR1,BCL2L1,PDE8A,CAD,APP,PDE4B,DCAKD,FOXK2,MLXIPL,ELOVL1,PDK4,ACSL3,RORA,ACOT1,ACOT11,GPD1,ENTPD4B,PGAM2,ACSM5
GO:BP	negative regulation of immune response	GO:0050777	0.0235634	1.62776	179	1744	28	27543	LILR4B,ADCYAP1,PTPRC,PGLYRP1,IL7R,LILRB4A,SAMSN1,CD96,CCR1,OAS3,SPI1,ALOX15,CD84,ANXA1,PTPN6,GPX1,CLEC2D,THOC1,PSMA1,TAP2,CD59A,MUL1,STAT6,TTLL12,SELENOS,BCL6,A2M,GPR17
GO:BP	protein localization to cell surface	GO:0034394	0.0241257	1.61752	72	1744	16	27543	CD177,SLC28A2,TYROBP,FCER1G,FGF7,RAB11A,GGA1,TM9SF4,AP3B1,GBF1,PRRT1,GPM6B,SNX33,PTPRU,FBLN5,PTPRK
GO:BP	homotypic cell-cell adhesion	GO:0034109	0.0241637	1.61684	80	1744	17	27543	BLK,PLAUR,TSPAN32,CCL5,PTPN6,LYN,GNAS,TJP2,SERPINE2,ZFP703,PLPP3,PRKCA,PTPRU,JUP,ABAT,IL6RA,EMILIN2
GO:BP	tissue homeostasis	GO:0001894	0.0246011	1.60905	271	1744	37	27543	CALCA,SLC28A2,CARTPT,CDHR1,RAC2,CORO1A,RHO,ADAM8,GCNT2,FGF7,LDB2,CTSS,TFRC,SLC22A21,SNX10,RAB3D,NKIRAS1,GNAS,PLEKHM1,TJP2,NKIRAS2,GIGYF2,BBS1,CAR2,TRP53INP2,VEGFA,TPP1,PDK4,MFSD2A,VSTM4,CD38,S1PR1,SLC2A1,SOX9,ALDH1A1,TNFRSF11B,TRF
GO:BP	positive regulation of kinase activity	GO:0033674	0.024652	1.60815	482	1744	56	27543	CALCA,CD19,FGR,ADCYAP1,IL1B,LTF,CARTPT,STAP1,PTPRC,SNCA,FGF13,PIK3R5,CKS2,CCL5,TLR1,CENPE,ADAM8,TPX2,CHIL1,ECT2,LYN,LTK,MNAT1,UNC119,PDCD10,KITL,GAS6,FBXW7,HMGB1,PSEN1,AMBRA1,GPRC5B,IRAK1,FERMT2,DDR1,LMTK2,AXIN2,APP,KIT,VEGFA,RGCC,PDGFC,CCNT2,CDKN1A,ARHGEF5,SASH1,EPHA8,IL6RA,RASSF2,MERTK,MMD2,VLDLR,AGT,MAP2K6,RASGRP1,FGFR3
GO:BP	negative regulation of protein localization	GO:1903828	0.0264716	1.57722	220	1744	32	27543	LILR4B,IL1B,IL12A,LILRB4A,SPI1,RSAD2,CD36,DERL3,ANXA1,RIPOR2,NOL3,TXN1,SUMO1,CD200,LYPD1,DNAJA1,PKIA,SVIP,PARK7,PPP3CA,NUMB,MIDN,BCL2L1,PIM3,OTUD7B,APP,TRP53INP2,GPM6B,SNX33,DDI2,FZD9,SIAH3
GO:BP	endothelial cell migration	GO:0043542	0.0264716	1.57722	220	1744	32	27543	CALCA,LCN2,ITGB2,ADAM8,ANXA1,SMOC2,GPX1,MMRN2,DCN,PDCD10,FSTL1,FBXW7,HMGB1,MIA3,JCAD,AMOTL1,PLCG1,PLPP3,VEGFA,RGCC,PRKCA,PRKD2,SASH1,VSTM4,JUP,GLUL,CYP1B1,RHOJ,AGT,WNT7A,GATA3,FUT1
GO:BP	ATP metabolic process	GO:0046034	0.026768	1.57238	272	1744	37	27543	ADCYAP1,SNCA,BPGM,SLC2A6,COX8B,COA6,BID,ATP5K,COX6C,ATP5E,COX7A2,ATP5H,COQ7,NDUFB6,UQCRH,GALE,ATP5J2,OLA1,SDHD,NDUFC2,ATP5G3,PARK7,DLD,ATP5PB,PSEN1,SPHK2,GIT1,SLC25A25,NCOR1,SLC25A23,BCL2L1,APP,FOXK2,MLXIPL,GPD1,SHMT2,PGAM2
GO:BP	negative regulation of cell-cell adhesion	GO:0022408	0.0268829	1.57052	200	1744	30	27543	LILR4B,SLFN1,LILRB4A,SPI1,ADAM8,GLMN,ANXA1,PTPN6,CBFB,CXCL12,RIPOR2,PRDX2,HMGB1,MIA3,SERPINE2,ZFP703,VEGFA,RGCC,NF2,JAG1,DLG5,ABAT,NOTCH4,BCL6,TNR,DTX1,BMP6,MAD2L2,GLI3,H2-AA
GO:BP	regulation of lipid metabolic process	GO:0019216	0.0269843	1.56889	381	1744	47	27543	CD19,AVIL,FGR,IL1B,SNCA,CD36,HTR2C,PLCG2,ANXA1,LYN,ANGPTL4,PRKCE,FDPS,NFE2L1,AMBRA1,WDTC1,SPHK2,GPAM,NCOR1,SF1,IRS2,PPARD,NUCB2,ABCA2,APP,KIT,MLXIPL,PDK4,MFSD2A,STAT5B,AKT2,EPHA8,ACSL3,RORA,SOX9,SORL1,NR1D1,GPER1,BMP6,ETFBKMT,SLC45A3,AGT,TRIB3,FGFR3,NR1H4,APOA4,FGF21
GO:BP	regulation of interleukin-2 production	GO:0032663	0.0281248	1.55091	65	1744	15	27543	LILR4B,IL1B,PTPRC,LILRB4A,PNP2,CLEC7A,GLMN,PLCG2,ANXA1,NAV3,PDE4B,PRKD2,STAT5B,GATA3,NR1H4
GO:BP	interleukin-2 production	GO:0032623	0.0281248	1.55091	65	1744	15	27543	LILR4B,IL1B,PTPRC,LILRB4A,PNP2,CLEC7A,GLMN,PLCG2,ANXA1,NAV3,PDE4B,PRKD2,STAT5B,GATA3,NR1H4
GO:BP	sensory system development	GO:0048880	0.0286188	1.54335	427	1744	51	27543	GNAT1,NRL,GDF3,ATF6,BHLHE23,RHO,MFAP5,HPCA,AQP1,CNTF,OLFM3,POU4F1,HMGB1,MAX,PSEN1,SLC25A25,ARHGAP35,PKNOX1,MAF,CITED2,RXRA,BCAR3,VEGFA,ATF4,NF2,SIPA1L3,PHACTR4,JAG1,CLIC4,MFSD2A,SMOC1,VSTM4,TULP3,GPD2,HIPK1,CRYBG1,SOX8,CYP1B1,SOX9,IRX5,MERTK,ALDH1A1,RHOJ,BMP6,FOXF2,GATA3,GLI3,RORB,MDM1,CRYBA2,ATOH7
GO:BP	mononuclear cell migration	GO:0071674	0.0291968	1.53466	181	1744	28	27543	CALCA,RETNLG,IL12A,ALOX5,CCL6,CCR1,CCL5,SPI1,ITGAL,ADAM8,LGALS3,CH25H,ANXA1,LYN,CXCL12,RIPOR2,STK10,GAS6,HMGB1,MIA3,OXSR1,SLC8B1,APP,PLA2G7,ARHGEF5,S1PR1,EPS8,GATA3
GO:BP	ERK1 and ERK2 cascade	GO:0070371	0.0296421	1.52809	349	1744	44	27543	ADCYAP1,IL1B,FGF23,PTPRC,RGS14,TBC1D10C,CCL6,CCR1,CCL5,ALOX15,CHIL1,GCNT2,GLIPR2,CD36,HTR2C,PTPN6,LYN,CXCL12,GAS6,FBXW7,HMGB1,PRMT5,FERMT2,ZFP36L1,SMAD4,PDE8A,APP,VEGFA,PDGFC,PRKD2,ERRFI1,PHLPP1,DYNLT1A,SLC9A3R1,SOX9,CHRNA7,GPER1,TRF,AGT,RASGRP1,NTSR2,FGFR3,DYNLT1B,FGF21
GO:BP	phospholipid metabolic process	GO:0006644	0.0313791	1.50336	372	1744	46	27543	PLA2G2C,SNCA,DGKH,PLCB2,ALOX15,HTR2C,PLCG2,FGF7,PIP5KL1,THEM5,FAM126A,DGKI,FDPS,PLAAT1,PIGP,MPPE1,ABCA8A,SERINC1,IDI1,PIP4P2,PIK3C3,INPP5B,SMPD1,ITPKB,SPHK2,PIGB,GPAM,OCRL,PPARD,INPPL1,PIGS,PLCG1,ABCA2,PLPP3,INPP5J,PLA2G7,ABHD4,MFSD2A,PIK3C2B,PIGA,ACSL3,ENPP2,SYNJ2,LCAT,NR1H4,APOA4
GO:BP	negative regulation of leukocyte differentiation	GO:1902106	0.0315186	1.50143	107	1744	20	27543	CALCA,LILR4B,LTF,CARTPT,PILRB1,PGLYRP1,LILRB4A,ANXA1,LYN,CBFB,CLEC2D,HMGB3,PRDX2,FBXW7,HMGB1,TJP2,BCL6,TNFRSF11B,DTX1,GLI3
GO:BP	negative regulation of cysteine-type endopeptidase activity	GO:2000117	0.0315186	1.50143	107	1744	20	27543	MMP9,LTF,PLAUR,SNCA,BIRC5,AQP1,GPX1,CDKN2D,NOL3,PARK7,GAS6,ARL6IP1,CAST,SIAH2,BCL2L1,VEGFA,HERPUD1,AKT2,WNT9A,DPEP1
GO:BP	positive regulation of wound healing	GO:0090303	0.0317735	1.49793	58	1744	14	27543	S100A9,INSL3,CLEC7A,CXCR4,CD36,ANXA1,SMOC2,PRKCE,PRDX2,HMGB1,FERMT2,PLPP3,RREB1,EMILIN2
GO:BP	response to copper ion	GO:0046688	0.0325298	1.48772	37	1744	11	27543	SNCA,AQP1,TFRC,PARK7,NFE2L1,HSF1,CP,APP,MT1,LCAT,MT2
GO:BP	regulation of reactive oxygen species metabolic process	GO:2000377	0.032536	1.48764	153	1744	25	27543	FPR2,MMP8,CD177,LCN2,SNCA,ALOX5,TYROBP,CLEC7A,HVCN1,CD36,PLCG2,RAB27A,COQ7,NDUFC2,PARK7,PRDX2,SPHK2,APP,SIRT2,CDKN1A,FOXO1,FBLN5,FOXO3,CYP1B1,AGT
GO:BP	positive regulation of leukocyte migration	GO:0002687	0.032536	1.48764	153	1744	25	27543	CXCR2,MMP9,SELP,IL1B,SELL,IL12A,RAC2,CCR1,CCL5,SPI1,ADAM8,LGALS3,ITGA2,GPSM3,CXCL12,RIPOR2,KITL,GAS6,HMGB1,MIA3,OXSR1,APP,VEGFA,PLA2G7,LYVE1
GO:BP	cellular ketone metabolic process	GO:0042180	0.034188	1.46613	233	1744	33	27543	IL1B,SNCA,CYP4F18,AKR1C14,ANXA1,PRKCE,COQ3,COQ7,PARK7,NFE2L1,WDTC1,NCOR1,IRS2,PPARD,UBIAD1,NUCB2,MLXIPL,PDK4,NCOR2,MFSD2A,STAT5B,SRD5A1,AKT2,SOX9,NR1D1,GPD1,BMP6,ETFBKMT,SLC45A3,TRIB3,NR1H4,HSD17B6,APOA4
GO:BP	positive regulation of phosphatidylinositol 3-kinase signaling	GO:0014068	0.0349575	1.45646	74	1744	16	27543	FGR,SELP,OSM,CCL5,HCLS1,PTPN6,CNTF,PIK3AP1,DCN,PPARD,VEGFA,PDGFC,PRR5L,SOX9,GPER1,AGT
GO:BP	positive regulation of small molecule metabolic process	GO:0062013	0.0353392	1.45174	173	1744	27	27543	IL1B,GUCA1A,SNCA,CD36,ANXA1,PRKCE,FDPS,NDUFC2,PARK7,HMGB1,PSEN1,IRS2,PPARD,BCL2L1,NUCB2,APP,MLXIPL,FOXO1,AKT2,ADCYAP1R1,NR1D1,GPD1,GPER1,BMP6,SLC45A3,NR1H4,APOA4
GO:BP	eye development	GO:0001654	0.0356446	1.44801	419	1744	50	27543	GNAT1,NRL,GDF3,ATF6,BHLHE23,RHO,MFAP5,HPCA,AQP1,CNTF,OLFM3,HMGB1,MAX,PSEN1,SLC25A25,ARHGAP35,PKNOX1,MAF,CITED2,RXRA,BCAR3,VEGFA,ATF4,NF2,SIPA1L3,PHACTR4,JAG1,CLIC4,MFSD2A,SMOC1,VSTM4,TULP3,GPD2,HIPK1,CRYBG1,SOX8,CYP1B1,SOX9,IRX5,MERTK,ALDH1A1,RHOJ,BMP6,FOXF2,GATA3,GLI3,RORB,MDM1,CRYBA2,ATOH7
GO:BP	establishment of protein localization to organelle	GO:0072594	0.0359488	1.44432	442	1744	52	27543	HCLS1,ECT2,CD36,BID,PTPN5,TOMM7,TIMM9,NOL3,TSPAN17,SUMO1,VPS13A,PEX7,DNAJA1,PKIA,SRP9,PPP3CA,BCAP31,RAN,CCT8,RAB11A,FBXW7,TOMM22,TOMM20,SRPRB,PSEN1,AP3B1,PTPN23,VPS37C,AP3D1,SRP72,NUP214,UBL4A,POM121,SRPR,PEX1,SPCS2,NUP98,PEX26,HERPUD1,NUP62,CDKN1A,ARNTL,JUP,SEC61A1,DUSP18,SORL1,CACNG4,GPER1,AGT,SIAH3,GLI3,LAMP5
GO:BP	regulation of protein serine/threonine kinase activity	GO:0071900	0.0364784	1.43796	363	1744	45	27543	IL1B,LTF,PTPRC,SNCA,RGS14,PIK3R5,CKS2,CCNA2,ADAM8,PTPN6,LYN,PTPN5,MNAT1,CDKN2D,PDCD10,KITL,DNAJA1,PKIA,PSEN1,TESK1,SMPD1,IRAK1,FERMT2,FEM1A,HEXIM1,INPPL1,DUSP7,APP,KIT,VEGFA,RGCC,PDGFC,CCNT2,NUP62,HEG1,CDKN1A,ARHGEF5,SASH1,SORL1,AGT,CBS,MAP2K6,RASGRP1,TRIB3,CCNJL
GO:BP	regulation of gliogenesis	GO:0014013	0.0366291	1.43617	126	1744	22	27543	ADCYAP1,IL1B,LYN,TLR2,RHEB,ACTR3,PTPRA,PRMT5,KDM4A,SERPINE2,SOX10,NF2,SIRT2,DAAM2,SOX8,ENPP2,MAG,NR1D1,TRF,OLIG2,NKX6-1,ATF5
GO:BP	protein localization to cell periphery	GO:1990778	0.0394967	1.40344	353	1744	44	27543	TRARG1,FGF13,CAMK2A,TSPAN32,PRAM1,SCN3B,FYB,LGALS3,FCER1G,TSPAN33,NPTX2,KCNB2,ZDHHC2,FAM126A,KCNIP4,FLOT1,EHD4,RAB3D,LYPD1,CAMK2G,RAPGEF4,GAS6,RAB11A,ACTR3,GGA1,GAK,NUMB,NUMA1,GIT1,GPHN,GORASP2,PACS2,BCL2L1,BBS1,RILPL1,TSPAN14,RAB31,DDI2,AKT2,JUP,SLC9A3R1,ACSL3,GPER1,EPHA3
GO:BP	regulation of actin filament organization	GO:0110053	0.0404801	1.39276	277	1744	37	27543	AVIL,TAC1,SPTA1,CORO1A,GMFG,FRMD7,HCLS1,ALOX15,CDC42EP5,TMSB4X,CIT,PRKCE,PFN2,ARPC5,CAPZA2,ACTR3,TSC1,TESK1,ARHGEF18,FERMT2,ARHGAP35,ADD3,CDC42EP2,NAA80,RGCC,NF2,TMOD2,ABITRAM,ARHGEF5,DAAM2,S1PR1,ARHGEF10,LMOD1,EPS8,BAIAP2,RAPGEF3,RHPN2
GO:BP	bone remodeling	GO:0046849	0.0406099	1.39137	100	1744	19	27543	CALCA,CARTPT,RAC2,TPH1,ADAM8,CTSS,TFRC,SNX10,RAB3D,PLEKHM1,CAR2,VEGFA,TPP1,PDK4,CD38,S1PR1,RASSF2,TNFRSF11B,TRF
GO:BP	cellular response to abiotic stimulus	GO:0071214	0.0413585	1.38344	376	1744	46	27543	GNAT1,MMP9,IL1B,PBK,RHO,HVCN1,SERPINB6B,ECT2,ITGA2,HPCA,CNN2,AQP1,COPS9,RIPOR2,ATR,GTF2H5,ADSS,FBXW7,RNF4,OXSR1,SMPD1,GNA11,HSF1,YBX3,ZFP36L1,SLC25A23,BCL2L1,RHBDD1,CDKN1A,HYAL1,ERRFI1,LRRC8D,AKT2,PTPRK,GPR88,ELK1,SLC2A1,SOX9,MAG,SLC38A3,BMP6,AGT,EFHD1,GATA3,CIITA,GRM1
GO:BP	cellular response to environmental stimulus	GO:0104004	0.0413585	1.38344	376	1744	46	27543	GNAT1,MMP9,IL1B,PBK,RHO,HVCN1,SERPINB6B,ECT2,ITGA2,HPCA,CNN2,AQP1,COPS9,RIPOR2,ATR,GTF2H5,ADSS,FBXW7,RNF4,OXSR1,SMPD1,GNA11,HSF1,YBX3,ZFP36L1,SLC25A23,BCL2L1,RHBDD1,CDKN1A,HYAL1,ERRFI1,LRRC8D,AKT2,PTPRK,GPR88,ELK1,SLC2A1,SOX9,MAG,SLC38A3,BMP6,AGT,EFHD1,GATA3,CIITA,GRM1
GO:BP	polyol metabolic process	GO:0019751	0.0416869	1.38	127	1744	22	27543	SNCA,PLCG2,PCBD1,SPTSSB,COQ3,INPP5B,ITPKB,SPHK2,OCRL,INPPL1,PCK2,PLCG1,ABCA2,PLPP3,INPP5J,GPD2,GRK3,ITPK1,SYNJ2,ADCYAP1R1,GPER1,DEGS2
GO:BP	neutrophil migration	GO:1990266	0.0416869	1.38	127	1744	22	27543	CXCR2,S100A8,CD177,S100A9,IL1B,SELL,BST1,CSF3R,RAC2,CXCL9,RHOH,CCL6,CCL5,ADAM8,LGALS3,PF4,FCER1G,RIPOR2,MPP1,GBF1,PDE4B,DPEP1
GO:BP	positive regulation of response to wounding	GO:1903036	0.0418471	1.37833	75	1744	16	27543	S100A9,INSL3,CLEC7A,CXCR4,CD36,ANXA1,SMOC2,CNTF,PRKCE,PRDX2,HMGB1,FERMT2,PLPP3,RREB1,EMILIN2,OCM
GO:BP	negative regulation of hemopoiesis	GO:1903707	0.0419614	1.37715	109	1744	20	27543	CALCA,LILR4B,LTF,CARTPT,PILRB1,PGLYRP1,LILRB4A,ANXA1,LYN,CBFB,CLEC2D,HMGB3,PRDX2,FBXW7,HMGB1,TJP2,BCL6,TNFRSF11B,DTX1,GLI3
GO:BP	visual system development	GO:0150063	0.0432333	1.36418	422	1744	50	27543	GNAT1,NRL,GDF3,ATF6,BHLHE23,RHO,MFAP5,HPCA,AQP1,CNTF,OLFM3,HMGB1,MAX,PSEN1,SLC25A25,ARHGAP35,PKNOX1,MAF,CITED2,RXRA,BCAR3,VEGFA,ATF4,NF2,SIPA1L3,PHACTR4,JAG1,CLIC4,MFSD2A,SMOC1,VSTM4,TULP3,GPD2,HIPK1,CRYBG1,SOX8,CYP1B1,SOX9,IRX5,MERTK,ALDH1A1,RHOJ,BMP6,FOXF2,GATA3,GLI3,RORB,MDM1,CRYBA2,ATOH7
GO:BP	negative regulation of proteolysis	GO:0045861	0.0434822	1.36169	388	1744	47	27543	IL1R2,MMP9,WFDC21,SERPINA3G,LTF,SLPI,WFDC17,PLAUR,PBK,SNCA,BIRC5,SERPINA3N,SERPINB8,SERPINB6B,AQP1,GPX1,A2ML1,SPOCK1,CDKN2D,SERPINI1,NOL3,SVIP,PARK7,USP14,GAS6,ARL6IP1,PSMF1,CAST,USP19,PSEN1,SIAH2,SERPINE2,TMED10,BCL2L1,APP,VEGFA,HERPUD1,ITIH5,AKT2,PLAT,WNT9A,DPEP1,SORL1,AGT,TIMP4,A2M,CHAC1
GO:BP	hemostasis	GO:0007599	0.0437551	1.35897	175	1744	27	27543	S100A9,BLK,SELP,TPH1,LILRB4A,TSPAN32,PF4,FCER1G,CD36,ADAMTS13,PTPN6,VWF,RAB27A,LYN,TEC,FUNDC2,PRDX2,GAS6,GNAS,AP3B1,SERPINE2,PRKCA,ABAT,IL6RA,MERTK,EMILIN2,TMPRSS6
GO:BP	coagulation	GO:0050817	0.0437551	1.35897	175	1744	27	27543	S100A9,BLK,SELP,LILRB4A,TSPAN32,PF4,FCER1G,CD36,ADAMTS13,PTPN6,VWF,RAB27A,LYN,TEC,FUNDC2,PRDX2,GAS6,GNAS,PSEN1,AP3B1,SERPINE2,PRKCA,ABAT,IL6RA,MERTK,EMILIN2,TMPRSS6
GO:BP	regulation of glial cell differentiation	GO:0045685	0.0445346	1.3513	92	1744	18	27543	IL1B,TLR2,RHEB,ACTR3,PTPRA,PRMT5,KDM4A,SERPINE2,SIRT2,DAAM2,ENPP2,MAG,NR1D1,SLC45A3,OLIG2,NKX6-1,ATF5,OPALIN
GO:BP	superoxide anion generation	GO:0042554	0.0450012	1.34678	45	1744	12	27543	FPR2,CD177,PRG3,CYBB,NCF4,TYROBP,CLEC7A,HVCN1,NCF2,SH3PXD2A,APP,AGT
GO:BP	transition metal ion homeostasis	GO:0055076	0.0457131	1.33996	137	1744	23	27543	ALAS2,LCN2,LTF,EPB42,RHAG,TMC8,HEPHL1,LCK,TFRC,STEAP3,SLC39A6,AP3B1,AP3D1,NEO1,SMAD4,CP,APP,MT1,TRF,BMP6,MT2,SLC39A12,TMPRSS6
GO:BP	regulation of cysteine-type endopeptidase activity involved in apoptotic process	GO:0043281	0.0462378	1.335	226	1744	32	27543	S100A8,MMP9,S100A9,PLAUR,SNCA,BIRC5,CLEC7A,CASP1,LCK,AQP1,GPX1,BID,CDKN2D,NOL3,PARK7,BCAP31,GAS6,ARL6IP1,HMGB1,MUL1,HSF1,SIAH2,BCL2L1,HIP1,APP,VEGFA,HERPUD1,AKT2,DAPK1,WNT9A,DPEP1,GPER1
GO:BP	regulation of Ras protein signal transduction	GO:0046578	0.048952	1.31023	196	1744	29	27543	GPR18,RASGRP4,PSD4,RASA4,CYTH4,FLOT1,RIPOR2,DGKI,KITL,RASGEF1A,ITPKB,GIT1,ARHGEF18,GBF1,ARHGAP35,ARHGEF2,SYNGAP1,NUP62,AUTS2,HEG1,DYNLT1A,ARHGEF10,EPS8,EPS8L2,BCL6,MMD2,RASGRP1,GPR17,DYNLT1B
GO:BP	glycerolipid metabolic process	GO:0046486	0.0496738	1.30387	390	1744	47	27543	AVIL,DGKH,PLCB2,APOBR,CYP2E1,ALOX15,LPL,CD36,HTR2C,PLCG2,FGF7,PIP5KL1,THEM5,GPX1,FAM126A,DGKI,PLAAT1,PIGP,MPPE1,SERINC1,PIP4P2,PIK3C3,INPP5B,ITPKB,PIGB,GPAM,FAAH,OCRL,INPPL1,PCK2,PIGS,PLCG1,INPP5J,PLA2G7,ABHD4,MFSD2A,PIK3C2B,PIGA,ACSL3,ENPP2,SYNJ2,SORL1,LCAT,GPD1,NR1H4,APOA4,FGF21
