# Supplementary material for: Mutations in unfolded protein response regulator ATF6 cause hearing and vision loss syndrome
Source: J Clin Invest. 2025 Feb 3;135(3):e175562. doi: 10.1172/JCI175562 (PMC11785932; doi:10.1172/JCI175562)
Supplement: Supplemental table 4 [file jci-135-175562-s168.xlsx]

## Sheet: ER stress-induced genes
Table 4. List of UPR genes from RNA-seq analysis.
Gene	diffexp_log2fc_CONTROL-vs-KO	diffexp_deseq2_qvalue_CONTROL-vs-KO	diffexp_deseq2_pvalue_CONTROL-vs-KO
Sec61a1	0.268792	2.22e-05	1.55e-08
Cars	0.356626	2.82e-05	2.12e-08
Shmt2	0.387561	6.35e-05	5.11e-08
Asns	0.479799	0.000549649	7.08e-07
Wfs1	0.184075	0.0139004	4.26e-05
Rpn1	0.178776	0.0147714	4.72e-05
Hyou1	0.233144	0.0414297	0.000220264
Slc3a2	0.209291	0.0544478	0.000333336
Sec23b	0.170722	0.0552618	0.000348064
Dnajb9	0.245505	0.115616	0.0013287
Aars	0.201554	0.125255	0.00147984
Hspa13	0.243787	0.135492	0.00177542
Tmem50b	-0.19414	0.145276	0.00212728
Sec24d	0.280358	0.176101	0.00323433
Vegfa	0.19395	0.193258	0.00394149
Herpud1	0.199265	0.230398	0.00599197
Slc2a6	-0.36427	0.259353	0.00811473
Ficd	0.155037	0.26782	0.00879373
Txndc11	0.145033	0.28731	0.0104919
Cbx4	0.133347	0.288214	0.0106582
Slc1a4	0.214956	0.303947	0.0126339
Rbm10	0.106908	0.320269	0.015015
Sec31a	0.100591	0.336332	0.0168131
Piga	0.279114	0.346078	0.0180835
Trib3	0.515258	0.349608	0.0186244
Atf4	0.194012	0.360951	0.0204191
Syvn1	0.141907	0.360951	0.0204838
Hsp90b1	-0.193832	0.373777	0.0226664
Derl1	0.0974049	0.397547	0.0277758
Cnnm2	0.111114	0.397547	0.027796
Derl3	-0.440676	0.40264	0.029416
Pdia4	0.135524	0.417106	0.03342
Nucb2	0.168382	0.418085	0.0336673
Nars	0.155199	0.423467	0.0344305
Arfgap3	0.25355	0.437847	0.0380969
Lman1	0.172193	0.454981	0.0427346
Sars	0.118019	0.495524	0.0555171
Rrbp1	0.116602	0.517311	0.064728
Ddit3	-0.205665	0.53893	0.0747173
Pdia3	-0.117501	0.53893	0.0751414
Creld2	0.167263	0.540894	0.075898
Ddost	0.11185	0.548003	0.0783795
Calr	0.140013	0.566504	0.0873079
Surf4	0.107221	0.566504	0.0875266
Sec63	0.0975718	0.61002	0.109452
Relb	-0.151593	0.611487	0.110746
Stt3a	0.108274	0.611808	0.110945
Arf4	0.094153	0.628755	0.121499
Nupr1	0.22344	0.650491	0.134918
Atf3	-0.255752	0.655979	0.138363
Stox2	0.143066	0.668418	0.147795
Sdf2l1	-0.203517	0.69828	0.174311
Gadd45a	-0.143497	0.703493	0.179554
Rabac1	-0.111685	0.718349	0.190237
Per1	0.223537	0.724293	0.195511
Pdxk	0.105913	0.725618	0.197333
Ufm1	-0.066135	0.759076	0.227614
Dnajc3	0.103575	0.773256	0.242969
Cebpg	0.0734973	0.781608	0.251805
Lmo4	-0.0512828	0.791907	0.263074
Xbp1	0.0828128	0.792899	0.264805
Ssr1	0.0452627	0.793746	0.266453
Snai2	-0.280761	0.79649	0.270809
Eif2ak3	0.0746802	0.800906	0.277936
Gcc1	0.0789305	0.812125	0.291054
Golgb1	0.0668669	0.825577	0.3092
Ndrg1	0.0532789	0.837698	0.327115
Mis12	0.0828329	0.838297	0.328413
Ppib	-0.0721519	0.847303	0.339187
Nfkb2	-0.0917037	0.855199	0.352358
Nans	0.0613689	0.863524	0.368658
Sec11c	0.0593688	0.872909	0.385147
Slc39a14	-0.0530883	0.888193	0.411796
Golga3	0.0441554	0.892977	0.419382
Ssr3	0.0602053	0.900675	0.437182
Uso1	0.0347233	0.906562	0.44624
Dnajb11	-0.051584	0.909072	0.450536
Gmds	-0.0684861	0.913233	0.463681
Erp44	0.0424006	0.914973	0.469112
Mbnl2	0.053361	0.918683	0.479545
Hmox1	-0.0717435	0.929818	0.513055
Myc	-0.0931036	0.929818	0.51329
Rcn3	-0.0958089	0.932228	0.518173
Wars	0.0320502	0.93668	0.525609
Alg12	0.0527865	0.940785	0.537827
Exog	-0.0470174	0.949338	0.562061
Fkbp7	-0.0717516	0.957024	0.58246
Manf	0.0555868	0.968039	0.624172
Creb3	-0.0312933	0.970101	0.629544
Eif4ebp1	-0.0542998	0.973321	0.640486
Edem1	-0.0456804	0.973354	0.641062
Hspa5	-0.0408036	0.974464	0.647876
Yars2	0.0458749	0.974464	0.653968
Mvd	0.0400423	0.976599	0.670772
Erp29	0.0269706	0.98052	0.677647
Ostc	0.0337088	0.983285	0.692612
Slc26a6	0.0393404	0.983285	0.696804
Fkbp2	-0.0353322	0.983285	0.707865
Ddit4	-0.0512333	0.986724	0.736426
Ppp1r15a	0.0174481	0.988129	0.778048
Dnajc10	-0.0107872	0.988129	0.800221
Ero1b	-0.0288122	0.988129	0.812453
Cebpb	-0.0375666	0.988129	0.825095
Dapp1	-0.0535432	0.988129	0.829657
Rabepk	0.0153038	0.988129	0.830733
Fkbp14	-0.0160221	0.988129	0.839847
Atp2a2	0.0142506	0.988129	0.841965
Prdm1	-0.0484389	0.988129	0.850949
Kdelr3	-0.0237573	0.988129	0.863944
Smarcb1	0.00942134	0.990346	0.894717
Cdk2ap2	0.0113337	0.990346	0.897719
Nfil3	-0.0208235	0.990346	0.899841
Pdia6	-0.00823328	0.994269	0.918181
Zmynd19	0.00628324	0.996637	0.926133
Ibtk	-0.00610742	0.996637	0.936179
Yif1a	0.00630234	0.996637	0.93937
Pawr	-0.00456559	0.996637	0.97231
Ugdh	0.000676123	0.999166	0.994068
