# Supplementary material for: Mutations in unfolded protein response regulator ATF6 cause hearing and vision loss syndrome
Source: J Clin Invest. 2025 Feb 3;135(3):e175562. doi: 10.1172/JCI175562 (PMC11785932; doi:10.1172/JCI175562)
Supplement: Supplemental table 5 [file jci-135-175562-s169.xlsx]

## Sheet: GO_0036503-ERAD
Table 5. List of ERAD genes from RNA-seq analysis.
Gene	diffexp_log2fc_CONTROL-vs-KO	diffexp_deseq2_qvalue_CONTROL-vs-KO	diffexp_deseq2_pvalue_CONTROL-vs-KO
Ubqln2	0.158925	0.166734	0.00281158
H13	0.207432	0.169039	0.00289584
Herpud1	0.199265	0.230398	0.00599197
Nccrp1	-0.684787	0.312304	0.0139932
Uggt1	0.128481	0.360951	0.0204216
Syvn1	0.141907	0.360951	0.0204838
Hsp90b1	-0.193832	0.373777	0.0226664
Derl1	0.0974049	0.397547	0.0277758
Fbxo27	0.261442	0.397547	0.027861
Derl3	-0.440676	0.40264	0.029416
Psmc6	-0.152209	0.407734	0.0303266
Rhbdd1	0.202239	0.428709	0.0354516
Usp19	0.0724919	0.443962	0.0398751
Selenos	0.195937	0.462841	0.0450219
Fbxo2	0.494072	0.533188	0.0707789
Ube2g2	0.0923717	0.566408	0.0866109
Bag6	0.0873764	0.566504	0.0870643
Foxred2	0.129724	0.568237	0.0881299
Ubqln1	0.095212	0.568851	0.0887149
Jkamp	-0.0870263	0.572879	0.0902344
Erlin2	0.136782	0.655553	0.137969
Dnajb12	0.0724083	0.675503	0.154371
Ube4a	0.113799	0.680647	0.160756
Sdf2l1	-0.203517	0.69828	0.174311
Man1a	0.155709	0.699483	0.175913
Clgn	0.105027	0.700699	0.176972
Sec61b	0.155316	0.722797	0.193729
Faf2	0.0646114	0.724156	0.195402
Ufd1	-0.075898	0.725618	0.197971
Dnajb14	0.146843	0.740086	0.211243
Fbxo44	0.0737197	0.785551	0.255475
Eif2ak3	0.0746802	0.800906	0.277936
Edem2	0.0748299	0.806161	0.284955
Ubxn6	0.0564147	0.812756	0.291842
Ubxn4	0.0577672	0.814259	0.293705
Erlec1	-0.0565558	0.818405	0.300106
Ube2j1	0.0560357	0.818458	0.300642
Tor1a	-0.0652144	0.830356	0.317058
Tmub1	0.0875468	0.834537	0.3228
Edem3	0.0963701	0.836484	0.324918
Uggt2	-0.0823922	0.836727	0.325736
Tmem129	0.0639496	0.847842	0.340485
Calr	-0.161362	0.852875	0.348625
Calr3	-0.161362	0.852875	0.348625
Aup1	0.0588521	0.859735	0.359666
Dnajb2	0.0422387	0.865046	0.371457
Stub1	-0.057509	0.881562	0.398736
Sgta	0.0432697	0.88183	0.401585
Stt3b	0.0363618	0.896175	0.427325
Sgtb	-0.0968995	0.903577	0.441332
Trim25	-0.0708897	0.911028	0.456126
Ccdc47	-0.0464092	0.915118	0.470039
Amfr	0.0370167	0.919154	0.48058
Man1b1	0.0279598	0.922994	0.48809
Brsk2	0.0520686	0.924318	0.497021
Rcn3	-0.0958089	0.932228	0.518173
Nploc4	0.0415728	0.937324	0.527843
Rnf121	0.042098	0.948375	0.553002
Ngly1	-0.044308	0.953163	0.57071
Yod1	-0.0767647	0.954389	0.573023
Vcp	-0.0174646	0.958725	0.594138
Get4	-0.0370674	0.962165	0.604714
Tmem67	0.0484443	0.966767	0.621572
Erlin1	-0.0475527	0.966876	0.622022
Edem1	-0.0456804	0.973354	0.641062
Hspa5	-0.0408036	0.974464	0.647876
Faf1	-0.0323481	0.974464	0.652565
Rnf5	0.0284241	0.974464	0.656239
Ubxn10	0.125936	0.976599	0.670684
Dnajc18	-0.024885	0.983092	0.687547
Rnf139	-0.0290967	0.983285	0.693761
Usp13	0.0370231	0.983285	0.700946
Ube2j2	0.0214655	0.983285	0.704712
Rnf103	0.0200728	0.986009	0.725601
Ubxn8	-0.0188533	0.988129	0.795076
Marchf6	0.0161436	0.988129	0.798723
Ecpas	0.0152061	0.988129	0.798844
Dnajc10	-0.0107872	0.988129	0.800221
Derl2	-0.0220982	0.988129	0.805952
Nrros	-0.0465543	0.988129	0.806412
Os9	-0.0109714	0.988129	0.814547
Canx	0.0105901	0.988129	0.842492
Trim13	-0.0214832	0.988129	0.852294
Calr4	0.0490887	0.990346	0.891186
Fbxo17	-0.0242435	0.990346	0.891283
Rnf185	-0.00711428	0.992465	0.911772
Ube4b	-0.00471299	0.996637	0.936139
Fbxo6	-0.00510214	0.996637	0.954304
Sel1l	0.00196289	0.997704	0.980064
Ankzf1	-0.000600741	0.999103	0.993142
Tmub2	-2.15e-05	0.999895	0.999717
