# Supplementary material for: Mutations in unfolded protein response regulator ATF6 cause hearing and vision loss syndrome
Source: J Clin Invest. 2025 Feb 3;135(3):e175562. doi: 10.1172/JCI175562 (PMC11785932; doi:10.1172/JCI175562)
Supplement: Supplemental table 6 [file jci-135-175562-s170.xlsx]

## Sheet: GO_0070059Intrinsic apotosis-ER
Table 6. List of intrinsic apoptotic pathway response to ER stress genes from RNA-seq analysis.
Gene	diffexp_log2fc_CONTROL-vs-KO	diffexp_deseq2_qvalue_CONTROL-vs-KO	diffexp_deseq2_pvalue_CONTROL-vs-KO
Hyou1	0.233144	0.0414297	0.000220264
Chac1	0.84463	0.0420622	0.000225886
Herpud1	0.199265	0.230398	0.00599197
Trib3	0.515258	0.349608	0.0186244
Atf4	0.194012	0.360951	0.0204191
Syvn1	0.141907	0.360951	0.0204838
Bcl2l1	0.160844	0.391022	0.0262487
Itpr1	0.34458	0.450339	0.0410404
Qrich1	0.119017	0.459278	0.0436532
Selenos	0.195937	0.462841	0.0450219
Wfs1	0.184075	0.0139004	4.26e-05
Prkn	-0.168037	0.533188	0.0709284
Ddit3	-0.205665	0.53893	0.0747173
Tmbim6	0.0961766	0.559812	0.0833493
Bag6	0.0873764	0.566504	0.0870643
Lrrk2	-0.125697	0.593678	0.101836
Bok	-0.269413	0.606121	0.107677
Serinc3	0.108064	0.645727	0.131738
Nck1	-0.104106	0.67859	0.15841
Atp2a1	1.04937	0.696236	0.172688
Aifm1	-0.0747557	0.759516	0.228495
Creb3l1	0.177357	0.76251	0.232058
Nck2	0.175454	0.774389	0.244534
Apaf1	-0.125238	0.780325	0.249925
Ube2k	0.0546538	0.785576	0.25591
Casp3	-0.0942508	0.790926	0.261692
Xbp1	0.0828128	0.792899	0.264805
Rnf183	0.734791	0.796589	0.272457
Eif2ak3	0.0746802	0.800906	0.277936
Casp12	-0.175889	0.801078	0.278633
Dab2ip	0.0725368	0.814788	0.295483
Selenok	-0.0617682	0.816016	0.297292
Spop	-0.0577985	0.823647	0.306237
Tmem117	0.0937419	0.835024	0.323775
Casp9	0.0571739	0.883601	0.404399
Ptpn1	-0.0453742	0.922654	0.487027
Brsk2	0.0520686	0.924318	0.497021
Gsk3b	0.0608089	0.938548	0.53132
Trp53	-0.0433561	0.939212	0.533625
Bbc3	-0.108976	0.939716	0.534227
Atp2a3	0.0740001	0.948555	0.553447
Ern1	0.0566195	0.954768	0.574522
Sirt1	-0.0536064	0.962037	0.60416
Pmaip1	-0.206611	0.962975	0.606405
Opa1	-0.0374505	0.967756	0.623108
Grina	-0.0311997	0.969271	0.627174
Creb3	-0.0312933	0.970101	0.629544
Txndc12	-0.0500492	0.972155	0.634633
Erp29	0.0269706	0.98052	0.677647
Bax	-0.0351494	0.983285	0.700532
Bcl2	0.0267727	0.984682	0.717801
Pml	0.0214488	0.986724	0.735106
Map3k5	0.0240408	0.986724	0.735667
Ern2	0.857048	0.988129	0.771981
Bak1	0.0180389	0.988129	0.786653
Dnajc10	-0.0107872	0.988129	0.800221
Cebpb	-0.0375666	0.988129	0.825095
Ero1a	0.0110858	0.988129	0.874565
Rnf186	0.377752	0.990346	0.904538
Ikbkg	-0.00828201	0.990346	0.905323
Ptpn2	0.000528548	0.999331	0.995436
