# Supplementary material for: Mutations in unfolded protein response regulator ATF6 cause hearing and vision loss syndrome
Source: J Clin Invest. 2025 Feb 3;135(3):e175562. doi: 10.1172/JCI175562 (PMC11785932; doi:10.1172/JCI175562)
Supplement: Supplemental table 7 [file jci-135-175562-s171.xlsx]

## Sheet: Sheet1
Table 7. List of autophagy, lipid, oxidative stress, and phospholipid binding genes from RNA-seq analysis.
GO_0006914-Autophagy						GO_0030258-Lipid modification						GO_0006979-Response to Oxidative stress						GO_0005543-Phospholipid binding
Gene	diffexp_log2fc_CONTROL-vs-KO	diffexp_deseq2_qvalue_CONTROL-vs-KO	diffexp_deseq2_pvalue_CONTROL-vs-KO			Gene	diffexp_log2fc_CONTROL-vs-KO	diffexp_deseq2_qvalue_CONTROL-vs-KO	diffexp_deseq2_pvalue_CONTROL-vs-KO			Gene	diffexp_log2fc_CONTROL-vs-KO	diffexp_deseq2_qvalue_CONTROL-vs-KO	diffexp_deseq2_pvalue_CONTROL-vs-KO			Gene	diffexp_log2fc_CONTROL-vs-KO	diffexp_deseq2_qvalue_CONTROL-vs-KO	diffexp_deseq2_pvalue_CONTROL-vs-KO
Atf6	-1.14529	1.02e-33	1.1e-37			Pik3c2b	0.234284	0.234162	0.00628759			Akt1	-0.00206899	0.996637	0.962922			Snx29	0.40136	3.28e-07	1.41e-10
Snca	-1.22134	0.00658861	1.49e-05			Aldh1l2	0.64832	1.21e-05	7.17e-09			Pdk1	0.0473116	0.986065	0.727284			Snca	-1.22134	0.00658861	1.49e-05
Trp53inp2	0.193636	0.0671909	0.000465476			Fa2h	0.409023	0.00148255	2.23e-06			Als2	0.0809762	0.669531	0.148643			Mtss2	0.273898	0.0134268	3.97e-05
Foxk2	0.197647	0.112701	0.00125654			Agt	0.423125	0.104843	0.00110594			Capn2	0.00976105	0.988129	0.802747			Nup62	0.211374	0.0184119	7.12e-05
Sirt2	0.197252	0.14201	0.00199464			Ppard	0.154604	0.112134	0.00124051			Pdgfra	0.0996947	0.821767	0.303543			Tpp1	0.197747	0.0233987	9.68e-05
Ubqln2	0.158925	0.166734	0.00281158			Synj2	0.326958	0.185394	0.00355435			Gskip	-0.0437441	0.948605	0.557423			Gap43	-1.21142	0.103054	0.00102659
Foxo3	0.288017	0.17468	0.00308628			Lcat	0.368324	0.208052	0.00444683			Ctnnb1	0.0391156	0.932361	0.518379			Chmp3	-0.138602	0.128585	0.00156752
Usp10	0.10847	0.189709	0.0036982			Slc25a17	-0.406897	0.24303	0.00684661			Trp53inp1	0.294021	0.535574	0.0719908			Cd300lf	-1.85632	0.13053	0.00162248
Gm38525	-2.01057	0.195261	0.00402665			Abca2	0.181972	0.2532	0.00753427			Rbpms	-0.0514008	0.976599	0.670226			Gltp	0.20582	0.140924	0.00193741
Bid	-0.298347	0.211778	0.00472536			Alox15	-0.668349	0.253694	0.0076431			Tpm1	-0.140632	0.619245	0.115063			Plekha5	-0.161319	0.146825	0.00216046
Pik3c2b	0.234284	0.234162	0.00628759			Cyp2e1	-0.670192	0.256878	0.00793215			Gfer	0.024218	0.988129	0.792262			Avil	-1.96809	0.152972	0.00236592
Fez2	-0.159115	0.248936	0.00721271			Cyp4f18	-1.14671	0.259353	0.00812			Fer	0.0383981	0.975227	0.664854			P2rx2	0.432535	0.161143	0.00259615
Wdr41	-0.119999	0.2532	0.0075755			Inppl1	0.159881	0.261506	0.00832501			Brf2	0.0294745	0.986724	0.754756			Osbpl10	-0.23433	0.16184	0.00261607
S100a8	-1.9353	0.270066	0.00891953			Akt2	0.257604	0.2918	0.0112357			Tmem161a	0.066118	0.889734	0.414446			Cpne7	0.634189	0.174383	0.00307136
Snx7	-0.276695	0.281039	0.00997619			Pex7	-0.184922	0.304271	0.0126636			Atp7a	0.25428	0.614516	0.11293			Pfn2	-0.176545	0.176101	0.0031637
Tomm7	-0.244496	0.285558	0.010382			Mfsd2a	0.233535	0.306169	0.0131064			Prdx4	-0.124201	0.639331	0.128366			Pirt	-1.40708	0.176101	0.00322472
Lix1	-0.800854	0.286682	0.010444			Apoa4	1.15044	0.313735	0.0142706			Col1a1	-0.905544	0.57948	0.0941407			Micall1	0.197423	0.22476	0.00550402
Plekhm1	0.128397	0.289659	0.0108576			Alox5	-1.0711	0.325012	0.015543			Ppargc1a	0.0792143	0.912298	0.45926			Snx10	-0.207231	0.240421	0.00654602
Psen1	0.0989157	0.29122	0.0111821			Inpp5j	0.19436	0.326095	0.0157448			Rcan2	-0.0551006	0.912494	0.460529			Fermt2	0.134122	0.244631	0.00694966
Rragc	-0.099101	0.296376	0.0118348			Etfa	-0.137678	0.33969	0.0172819			Oxsr1	0.110705	0.439408	0.0385818			Arap2	0.286498	0.247418	0.00706872
Rab39	-1.10048	0.306055	0.0129516			Sox9	0.32254	0.340078	0.0173682			Slc7a11	-0.00118322	0.999145	0.993938			Alox15	-0.668349	0.253694	0.0076431
Pacs2	0.15736	0.306169	0.0131345			Pip4p2	0.100158	0.347292	0.0182029			Smpd3	0.118423	0.948605	0.556703			Mark1	0.170579	0.259353	0.00810048
Larp1	0.116418	0.320419	0.0150857			Acat2	-0.171987	0.377021	0.0233271			Oser1	0.054827	0.902921	0.440477			Inppl1	0.159881	0.261506	0.00832501
Chmp4c	0.699753	0.329668	0.0161209			Plpp3	0.189771	0.379779	0.0240341			Mctp1	-0.0441799	0.976599	0.670271			Dennd1c	-0.754943	0.273223	0.00924782
S100a9	-1.8379	0.336332	0.0167905			Etfbkmt	0.396609	0.388116	0.0258718			Nudt15	-0.252803	0.30529	0.0128715			Rasa4	-0.398898	0.277193	0.00960056
Casp1	-0.69758	0.345046	0.0179597			Pdk4	0.215905	0.399925	0.0283283			Pcna	-0.0470586	0.924429	0.49779			Syt1	-0.399955	0.277193	0.0096164
Trib3	0.515258	0.349608	0.0186244			Irs2	0.153741	0.412695	0.0321854			Camk2g	-0.150586	0.423272	0.0343549			Numa1	0.125268	0.279282	0.00985384
Tmem39a	0.185073	0.350537	0.0187742			Adipor2	0.351745	0.417106	0.0333857			Lancl1	-0.0517179	0.882759	0.403071			Snx7	-0.276695	0.281039	0.00997619
Tmem41b	-0.137393	0.35119	0.0189919			Nucb2	0.168382	0.418085	0.0336673			Ube3a	-0.0437198	0.964397	0.61185			Nisch	0.151051	0.285172	0.0102974
Dapk1	0.274222	0.360951	0.0204956			Sphk2	0.121707	0.426881	0.0351832			Sirt1	-0.0536064	0.962037	0.60416			Pard3	0.134992	0.288214	0.0105924
Dcn	-0.224476	0.369235	0.0218119			Dgki	-0.206846	0.433482	0.0367346			Car3	0.409618	0.738333	0.20988			Plekha3	0.148922	0.289659	0.0109139
Eva1a	0.540511	0.370035	0.02212			Inpp5b	0.108677	0.433826	0.0369901			Tsc1	0.110623	0.464584	0.0455328			Rasgrp1	0.474844	0.312304	0.0140302
Wdfy4	-0.713007	0.376049	0.0231522			Pla2g7	0.19495	0.436486	0.0379033			Stat6	0.146571	0.35119	0.0189907			Hip1	0.176439	0.313735	0.0142568
Rnf31	0.132229	0.379779	0.024069			Cd36	-0.464264	0.44191	0.0392049			Slc8a1	-0.0977054	0.927754	0.506107			Apoa4	1.15044	0.313735	0.0142706
Ambra1	0.109793	0.379779	0.0241708			Dgkh	-0.934939	0.459278	0.0438894			Aldh1a1	0.362234	0.326095	0.015761			Golph3l	0.149826	0.32473	0.0154834
Tbc1d5	0.135305	0.379779	0.0243967			Ocrl	0.152499	0.460689	0.0445009			Bak1	0.0180389	0.988129	0.786653			Snx33	0.224245	0.325751	0.0156919
Fundc2	-0.179458	0.397547	0.0278532									Aldh3a2	0.0519496	0.911149	0.456627			Gbf1	0.135104	0.35119	0.0188835
Fbxw7	-0.096897	0.408784	0.0308437									Arntl	0.258189	0.254817	0.00778509			Pla2g2c	-1.33333	0.35119	0.0189354
Foxo1	0.232735	0.410592	0.0312579									Ndufa6	-0.0384823	0.975798	0.667578			Arhgap9	-0.898413	0.357527	0.0194498
Pik3c3	0.100399	0.424141	0.0347375									Hspa8	0.0065238	0.996637	0.939095			Numb	0.119026	0.359887	0.0201387
Vps13a	-0.185941	0.426881	0.0351894									Ercc3	0.0681268	0.83409	0.321749			Ankfy1	0.112166	0.361537	0.0207484
Mul1	0.0943586	0.430972	0.0358413									Sirt2	0.197252	0.14201	0.00199464			Anxa1	-0.433885	0.377618	0.0235847
Kdm4a	0.127449	0.431443	0.0359472									Ndufs2	-0.0548254	0.912102	0.459002			C2cd2l	0.149012	0.379779	0.0243993
Wipi2	0.0918307	0.435155	0.037164									Foxo1	0.232735	0.410592	0.0312579			Jag1	0.222383	0.381689	0.0247408
Soga1	0.147146	0.440711	0.0389119									G6pdx	0.0595698	0.831099	0.318219			Slc9a3	0.470108	0.386927	0.025596
Svip	-0.146492	0.442311	0.0393478									Trpm2	-0.158105	0.582436	0.0951208			Grb7	0.418085	0.387202	0.0256804
Sec16b	-0.649318	0.443962	0.0396555									P4hb	0.159265	0.183506	0.00344918			Sdcbp2	-0.917763	0.394719	0.0271964
Scoc	-0.157105	0.45079	0.0418962									Gclm	-0.0230333	0.986724	0.741746			Fundc2	-0.179458	0.397547	0.0278532
Trim14	0.23195	0.462841	0.044932									Casp6	0.0311005	0.986724	0.756134			Faah	0.151771	0.401912	0.0291772
Tsc1	0.110623	0.464584	0.0455328									Sod1	-0.086381	0.774389	0.244099			Cpne6	-0.236319	0.404429	0.0298419
Npc1	0.141195	0.465655	0.0461351									Mapkap1	0.0104056	0.988129	0.826153			Tulp3	0.246496	0.412695	0.0318056
Hmgb1	-0.0922583	0.468726	0.0474337									Jak2	0.104708	0.661493	0.14145			Gga1	0.083358	0.412695	0.0319486
Park7	-0.143073	0.468984	0.0475507									Plekha1	0.0309258	0.95607	0.577167			Sh3pxd2a	0.138395	0.412695	0.032067
Kat8	0.155453	0.471654	0.0480725									Cfl1	-0.113936	0.619245	0.114872			Cpne5	-0.642535	0.424141	0.03455
												Alad	0.00373322	0.996637	0.961022			Zcchc2	0.190631	0.424141	0.034652
												Mcl1	-0.0754376	0.869417	0.377667			Gas6	-0.113549	0.431443	0.0362606
												Prdx5	-0.087897	0.690505	0.169242			Wipi2	0.0918307	0.435155	0.037164
												Psmb5	-0.108237	0.69345	0.171263			Pla2g7	0.19495	0.436486	0.0379033
												Lonp1	-0.0172951	0.983285	0.700351			Itpr1	0.34458	0.450339	0.0410404
												Gpr37l1	0.186864	0.582696	0.0964365			Jchain	-1.37049	0.450618	0.0412623
												Rnf7	-0.0879131	0.521214	0.0658851			Plcb2	-0.734282	0.450618	0.0416013
												Nfkb1	0.00962293	0.988129	0.868184			Ncf4	-0.937732	0.455488	0.0428067
												Prkcd	-0.0119828	0.988129	0.874832			Arhgap35	0.137131	0.458346	0.0434446
												Atp13a2	-0.0267008	0.966536	0.617419			Unc13c	-0.377159	0.459278	0.043875
												Mpv17	0.055458	0.765784	0.236385			Hmgb1	-0.0922583	0.468726	0.0474337
												Mapt	0.00684153	0.996637	0.927909			Amer2	0.197949	0.468726	0.0474742
												Glrx	-0.133949	0.61002	0.110007			Hgs	0.0816816	0.478417	0.0504598
												Bnip3	-0.0781197	0.514396	0.0632432			Ttpal	0.101818	0.480024	0.050784
												Stk26	-0.413623	0.521214	0.0659023			Ncf1	-0.7786	0.484495	0.0520115
												Nme5	-0.212699	0.914973	0.46984			Amph	-0.141515	0.485102	0.0524899
												Map2k1	0.049394	0.909072	0.450658			Dennd1a	0.114798	0.495108	0.0553719
												Bag5	-0.0270167	0.964397	0.611438			Cpne4	-0.143715	0.499035	0.0561184
												Pxdn	-0.0487443	0.948605	0.558732			Fcgr4	-0.718959	0.502258	0.0575947
												Rnf146	-0.0185476	0.988129	0.777868			Syt4	-0.165163	0.507693	0.0599002
												Ppia	-0.113284	0.567963	0.0878822			Syt12	0.207693	0.517098	0.0644605
												Sirpa	-0.0175211	0.988129	0.769342			Cibar1	-0.129337	0.517098	0.0644982
												Rcan1	-0.0548543	0.868875	0.375366			Agap1	0.132645	0.522271	0.066248
												Chd6	0.0464789	0.910844	0.455789			Snx20	-0.607272	0.52739	0.0682306
												Snca	-1.22134	0.00658861	1.49e-05			Mitd1	-0.24622	0.535854	0.073225
												Aifm2	-0.0657392	0.847783	0.34037			Syt11	-0.114375	0.53879	0.0744778
												Aldh3b1	-0.368754	0.0143865	4.48e-05			Ckmt2	0.262649	0.53893	0.074966
												Fancc	-0.108123	0.795434	0.269045			Unc13b	0.182594	0.53893	0.0751768
												Vkorc1l1	-0.077968	0.75731	0.2247			Zcchc14	0.106934	0.541202	0.0762415
												Apod	0.141177	0.63449	0.124526			Rph3a	-0.21957	0.548003	0.0785309
												Cryab	0.00235708	0.996637	0.967403			Chmp2a	-0.139417	0.548003	0.0786939
												Ndufb4	-0.150161	0.474179	0.0489941			Pld1	0.165743	0.549057	0.0792894
												Neil1	-0.161701	0.76493	0.235371			Atg2a	0.0962207	0.564035	0.0848682
												Hdac6	-0.015461	0.988129	0.819335			Vdac1	-0.0865206	0.566352	0.0863735
												Ppid	-0.0573613	0.909072	0.45			Sdcbp	-0.0816391	0.566352	0.0863981
												Atrn	0.138856	0.636901	0.126316			Anxa2	-0.157914	0.568093	0.0880352
												Stx2	-0.103176	0.856326	0.354009			Commd1	-0.165634	0.568945	0.0888939
												Hmox2	-0.101381	0.678576	0.158338			Prex1	0.114764	0.573695	0.0904245
												Map1lc3a	-0.0535896	0.88162	0.401072			Arhgap26	0.235334	0.574129	0.0905854
												Atg7	0.0661075	0.794632	0.267391			Uqcc3	-0.167335	0.575835	0.0922489
												Impact	-0.0870417	0.784046	0.254106			Rubcnl	-0.262739	0.576703	0.0926115
												Capn1	-0.00402016	0.996637	0.952902			Actn2	-0.208798	0.578526	0.0934025
												Gpx3	-0.267989	0.828605	0.312779			Pitpnb	0.0884322	0.578526	0.0934686
												Rest	-0.0627156	0.970101	0.629856			Cidea	-0.528105	0.582436	0.0952904
												Pnpla8	0.00765312	0.995233	0.920159			Anxa9	0.270878	0.582436	0.0957847
												Mapk8	0.0167475	0.988129	0.823133			F10	-1.22187	0.586193	0.097835
												Pcgf2	0.050124	0.916487	0.472126			Zfyve26	0.139483	0.590992	0.100863
												Stk25	-0.0521763	0.860153	0.360312			Pla2g5	0.300872	0.601855	0.105529
												Pawr	-0.00456559	0.996637	0.97231			Bin2	-0.688545	0.605342	0.107231
												Tbc1d24	0.0843365	0.889734	0.414981			Plekhf1	0.166983	0.61002	0.109713
												Mapk1	0.041574	0.884691	0.4064			Nrgn	-0.536382	0.61002	0.109741
												Mapk9	-0.0934172	0.582436	0.0954611			Racgap1	-0.257679	0.61002	0.10992
												Pdk2	0.164512	0.483523	0.0516657			Vill	-0.217257	0.610437	0.110247
												Aifm1	-0.0747557	0.759516	0.228495			Prkci	0.119063	0.614102	0.112656
												Ercc8	-0.0594657	0.950582	0.564771			Cfl1	-0.113936	0.619245	0.114872
												Gab1	0.136939	0.559493	0.0829444			Arap3	-0.227225	0.619364	0.115212
												Ccs	0.0825477	0.905442	0.443383			Npm1	-0.115214	0.62151	0.117167
												Mmp14	0.0658729	0.949045	0.560224			Epn3	0.081551	0.62275	0.11782
												Slc11a2	-0.0302498	0.954768	0.57423			Zfyve1	0.0973459	0.628755	0.121423
												Slc4a11	0.844365	0.767205	0.23842			Pld2	0.128701	0.630671	0.122477
												Bad	0.0367712	0.966767	0.620212			Psd2	0.267313	0.634535	0.124583
												Arl6ip5	-0.0438983	0.872401	0.383606			Myo1g	-0.777397	0.635065	0.125096
												Naprt	0.0670221	0.982906	0.686503			Arhgap32	0.176875	0.636054	0.12553
												Ripk3	-0.21215	0.831446	0.319126			Epb41	0.167106	0.636193	0.125662
												Nr4a2	-0.037972	0.988129	0.785551			Arfip2	0.0696629	0.640128	0.128947
												Mt3	0.00322651	0.996922	0.974597			Tom1	0.094296	0.645762	0.13194
												Ncf1	-0.7786	0.484495	0.0520115			Syt5	-0.810101	0.648083	0.133479
												Ercc2	-0.0198865	0.986009	0.723604			Phf12	0.110176	0.651575	0.135592
												Plk3	0.0569863	0.965172	0.61318			Osbp	0.111025	0.658463	0.139677
												Aldh2	0.0194805	0.983285	0.709056			Fes	-0.355071	0.662794	0.142554
												Lias	-0.0876688	0.645762	0.131996			Vdac2	-0.0770424	0.670453	0.149389
												Prnp	0.0153376	0.986545	0.730453			Epn2	0.110056	0.672725	0.151808
												Slc23a2	0.116281	0.550638	0.0799297			Syt10	0.619711	0.674389	0.153183
												Txn1	-0.199134	0.307692	0.0134747			Esyt1	-0.106158	0.675487	0.154061
												Hyal2	-0.00707567	0.996637	0.927753			Cptp	-0.100119	0.676447	0.156179
												Txn2	-0.0152135	0.988129	0.803105			Rapgef6	-0.103864	0.678164	0.157366
												Ermp1	0.0479791	0.859386	0.358716			Timd4	-0.86542	0.679874	0.160376
												Apoe	0.0715644	0.950582	0.56523			Myo1e	0.120423	0.680647	0.160796
												Crk	0.0287884	0.975149	0.663663			Syt16	-0.605973	0.681329	0.162053
												Prdx3	-0.0550668	0.795434	0.269335			Scarb2	0.0688611	0.681329	0.162224
												Zc3h12a	-0.261308	0.702885	0.178957			Myo10	0.131688	0.683049	0.16423
												Gpx7	-0.0276356	0.988129	0.829604			Bdh1	0.104275	0.684123	0.164778
												Edn1	0.090754	0.973757	0.641589			Fcho2	0.121405	0.687725	0.167672
												Mmp9	-1.87397	0.211778	0.00465944			Pxk	0.0620685	0.698216	0.173881
												Anxa1	-0.433885	0.377618	0.0235847			Cpne1	0.09156	0.69828	0.17411
												Trex1	-0.0172843	0.988129	0.860213			Gsdme	-0.196106	0.699483	0.175869
												Hspb1	-0.0720414	0.972612	0.638407			Sbf2	0.0941264	0.703493	0.179998
												Chuk	0.0786556	0.831583	0.31953			Btk	-0.490039	0.706645	0.182534
												Ppp2cb	-0.0560772	0.813052	0.292464			Scin	0.274243	0.709877	0.184779
												Parp1	0.0373124	0.836727	0.326072			Fzd7	0.157722	0.7122	0.185986
												Stx4a	-0.0317496	0.974464	0.646453			Pcyt1b	0.0650616	0.7122	0.185996
												Ucp2	-0.179979	0.535854	0.0727156			Pick1	0.0618459	0.717784	0.189449
												Fyn	-0.0126811	0.988129	0.820679			Exoc7	0.0748234	0.721858	0.192937
												Rhob	0.031382	0.941752	0.540194			Syt6	-0.873494	0.722797	0.194428
												Rwdd1	-0.0980674	0.641361	0.129574			Snx3	0.09064	0.727101	0.199454
												Ppargc1b	0.0415969	0.975174	0.66432			Fgd2	-0.187399	0.729	0.201384
												Pld2	0.128701	0.630671	0.122477			Cert1	-0.0797054	0.729599	0.202294
												Nos3	-0.0520589	0.983285	0.699332			Pitpnc1	-0.0759289	0.732756	0.203799
												Ndufa12	-0.107661	0.778829	0.249177			Gga2	-0.0939087	0.734106	0.204869
												Cygb	-0.121014	0.619245	0.11487			Vnn1	0.414297	0.734106	0.204958
												Chchd4	-0.00792573	0.996637	0.94634			Anxa7	-0.0673498	0.734106	0.204977
												Abcc1	-0.0920231	0.625431	0.119064			Doc2b	0.334816	0.734376	0.205827
												Zfp277	0.0299285	0.988129	0.803154			Ap2a2	0.0723077	0.746782	0.216195
												Pycr2	0.0166084	0.988129	0.835524			Anxa6	-0.0658709	0.747033	0.216633
												Axl	-0.00369331	0.996637	0.971625			Tom1l1	0.165245	0.74723	0.217429
												Akr1b3	-0.0905257	0.717784	0.189727			Scarb1	-0.10255	0.74723	0.217468
												Chrna4	-0.103078	0.921208	0.484318			Pnpla3	-0.268394	0.748387	0.218735
												Klf2	-0.126518	0.898748	0.432023			Sytl4	-0.321065	0.757617	0.225149
												Stau2	-0.0953594	0.792393	0.263791			Apoa1	0.898633	0.759923	0.22874
												Ptgs1	0.0772116	0.975798	0.66845			Ptafr	-0.323486	0.762099	0.231319
												Gpx8	0.0371119	0.986009	0.725384			Pitpnm1	-0.0992977	0.762766	0.233106
												Thg1l	-0.283293	0.264725	0.00851567			Stam2	0.090727	0.762938	0.233376
												Pdgfrb	0.13704	0.703493	0.179897			Snx6	-0.0631535	0.768941	0.23959
												Adnp2	0.00478484	0.996637	0.938984			Obscn	-0.136188	0.769917	0.240142
												Sigmar1	-0.022393	0.986724	0.742987			Fchsd2	0.0720648	0.774389	0.244905
												App	0.190142	0.370035	0.0220897			Appl2	0.0817002	0.779669	0.249631
												Gstp1	-0.0835595	0.889734	0.414952			Myo1b	-0.0861843	0.785551	0.255425
												Psap	-0.00834831	0.988129	0.810925			Itpr3	0.111234	0.787525	0.257306
												Pycr1	0.522931	0.0904923	0.00079213			Picalm	0.0604964	0.790781	0.261074
												Endog	0.022579	0.988129	0.813253			Frmpd4	-0.111754	0.792555	0.264022
												Fbxo7	-0.0157019	0.988129	0.810091			Mtss1	0.0830674	0.793076	0.265807
												Bcl2	0.0267727	0.984682	0.717801			Wdr45b	0.0574056	0.794632	0.267113
												Ezh2	-0.16614	0.88001	0.394187			Golph3	0.0680141	0.795138	0.268587
												Trap1	0.00541823	0.990346	0.903458			Snx27	0.0644252	0.795434	0.269409
												Abcd1	0.0175631	0.988129	0.832823			Sap30l	-0.0833364	0.795434	0.269605
												Aif1	-0.281416	0.82365	0.306487			Syt13	0.270996	0.79649	0.270508
												Pnkp	-0.0522497	0.948605	0.557209			Pla2g2d	-0.379485	0.79738	0.273159
												Ngfr	-0.0562205	0.948605	0.557256			Nup35	-0.106959	0.798091	0.273784
												Ercc1	-0.0585613	0.906394	0.444981			Tpcn1	0.0770018	0.798614	0.276001
												Keap1	-0.0343184	0.932228	0.518197			Slc9a1	0.0654676	0.801078	0.278293
												Fos	-0.143927	0.92202	0.485297			Pitpna	-0.0556054	0.801303	0.278892
												Prkaa2	0.0403274	0.983285	0.704181			Acap2	0.0748462	0.805377	0.283228
												Tor1a	-0.0652144	0.830356	0.317058			Lpar3	0.176461	0.805377	0.283393
												Arnt	0.10873	0.466219	0.0466061			Iqgap2	0.461374	0.807711	0.286327
												Ndufs8	-0.0445156	0.971342	0.63296			Tecpr1	0.0770555	0.812125	0.291062
												Cln8	0.0875902	0.702827	0.178443			Mme	-0.109652	0.814259	0.293828
												Ptk2b	-0.243292	0.548003	0.0785719			Dab2ip	0.0725368	0.814788	0.295483
												Nfe2l2	-0.0181244	0.988129	0.778755			Veph1	0.381186	0.816529	0.298107
												Kpna4	-0.00886041	0.993057	0.914755			Plekha8	0.0799888	0.822085	0.304049
												Sesn1	0.12456	0.589716	0.099153			Wdfy3	0.102787	0.823647	0.305876
												Pml	0.0214488	0.986724	0.735106			Sh3pxd2b	0.0905394	0.823647	0.306263
												Fbln5	0.255551	0.361537	0.0207552			Jph2	-0.180979	0.825396	0.308288
												Foxp1	0.0962987	0.631265	0.122766			Flii	0.0373153	0.825577	0.308921
												Zfp580	0.0341158	0.986724	0.744953			Lpar1	0.0929601	0.831062	0.317902
												Adam9	0.0266707	0.966767	0.621757			Cavin2	0.130172	0.836727	0.326053
												Ercc6l2	0.0281433	0.985504	0.719485			Irgm1	0.169795	0.838083	0.32779
												Ptprn	-0.0845161	0.868102	0.374401			Plekha4	-0.0863747	0.838588	0.328977
												Hmox1	-0.0717435	0.929818	0.513055			Plekhn1	0.112615	0.84298	0.33363
												Rps3	-0.0509304	0.916487	0.472837			Pfn1	-0.0923861	0.844603	0.334966
												Gpx1	-0.32832	0.0941428	0.000859549			Osbpl8	-0.0677122	0.845089	0.335884
												Dapk1	0.274222	0.360951	0.0204956			Dok7	0.071957	0.847601	0.339718
												Abl1	0.0934572	0.739462	0.210733			Gle1	0.0496696	0.850152	0.345932
												Hnrnpm	0.00712372	0.992643	0.912738			Snx16	-0.0993767	0.851537	0.347103
												Psip1	0.00207101	0.996637	0.971078			Cpne9	-0.0944032	0.851537	0.347159
												Pdgfd	0.0846855	0.914973	0.469333			Cd300a	-0.289821	0.854159	0.350225
												Gpr37	0.232593	0.582436	0.0958889			Snx14	-0.0569036	0.854757	0.351292
												Cd38	0.246342	0.429785	0.0356366			Mbl2	-0.588059	0.855887	0.353303
												Map3k5	0.0240408	0.986724	0.735667			Dab1	0.274862	0.856406	0.354189
												Ercc6	-0.00731824	0.996637	0.939881			Epdr1	-0.0500278	0.857555	0.356589
												Atf4	0.194012	0.360951	0.0204191			Twf1	0.135629	0.86128	0.36373
												Nqo1	0.0269618	0.988129	0.810298			Snx19	0.052089	0.861569	0.364652
												Msra	-0.0962996	0.893411	0.420587			Pla2g4b	0.130517	0.866573	0.373116
												Aptx	-0.0421983	0.957026	0.585315			Tirap	0.072987	0.867129	0.373702
												Penk	0.119902	0.986724	0.758647			Kcnh1	0.400087	0.869379	0.376544
												Ggt7	-0.05338	0.91778	0.475574			Rnf34	0.0449163	0.869379	0.376912
												Pde8a	0.179473	0.417106	0.0333735			Plek2	0.34215	0.873376	0.385865
												Xpa	0.0354168	0.986724	0.73235			Trem2	-0.172435	0.873376	0.38619
												Diablo	-0.0355037	0.972484	0.636067			Snx9	0.0556146	0.873376	0.386907
												Ralbp1	0.0142539	0.988129	0.787741			Nlrp3	-0.219244	0.873376	0.387097
												Net1	-0.0402825	0.981357	0.680957			Arhgap33	0.0495174	0.87969	0.393713
												Dhcr24	0.0178721	0.988129	0.82459			Gpr12	0.476683	0.881019	0.3969
												Bmp4	-0.0196947	0.988372	0.884434			Pemt	-0.184518	0.881041	0.397612
												Nono	0.0317877	0.857208	0.355695			Eea1	-0.0784501	0.881298	0.398281
												Tra2b	-0.0567728	0.798091	0.274103			Map1lc3a	-0.0535896	0.88162	0.401072
												Cyp1b1	0.3168	0.272851	0.00911808			Adgrb1	-0.0662871	0.882774	0.403266
												Prr5l	0.209029	0.465655	0.046115			Pxdc1	0.115101	0.883927	0.405489
												Msrb3	0.0792002	0.905442	0.442968			Snx22	-0.153963	0.884686	0.406053
												Cst3	-0.103663	0.899394	0.433549			Ogt	0.052155	0.888193	0.412038
												Fbxw7	-0.096897	0.408784	0.0308437			Dysf	-0.0758691	0.890414	0.416419
												Usp25	-0.0102318	0.988129	0.874031			Thy1	-0.0722974	0.892955	0.418433
												Park7	-0.143073	0.468984	0.0475507			Syt3	-0.0580821	0.893411	0.420841
												Ddr2	0.190905	0.590153	0.100029			Cpne2	-0.101776	0.894393	0.422209
												Etfdh	-0.00995742	0.988129	0.86621			Abca1	0.0684189	0.899512	0.43489
												Sesn3	0.287382	0.519307	0.0653619			Sptbn1	0.0502327	0.899646	0.435385
												Dicer1	0.0730266	0.831446	0.319299			Atg2b	0.0496476	0.902	0.439641
												Stk24	0.00603392	0.996637	0.938146			Anxa11	-0.0464401	0.905975	0.444011
												Gpx4	-0.0763357	0.756721	0.224223			Unc13a	-0.0613062	0.907074	0.447401
												Sod3	0.181503	0.793746	0.2665			Rcsd1	-0.0624266	0.909072	0.450587
												Psen1	0.0989157	0.29122	0.0111821			Baiap2l2	0.194865	0.911149	0.456411
												Met	0.0315789	0.996637	0.939952			Nup62cl	0.290639	0.911149	0.456532
												Wrn	-0.126259	0.61378	0.112213			Pla2g2e	0.499929	0.912412	0.4595
												Becn1	0.0250563	0.957026	0.585698			Syt15	-0.155686	0.912494	0.460402
												Mapk13	0.0523427	0.986545	0.730491			Bbs5	-0.0942816	0.913131	0.462037
												Pdcd10	-0.196443	0.151145	0.00229708			Epn1	0.0431191	0.913131	0.462074
												Pon2	0.0868184	0.76095	0.229504			Svil	0.045031	0.913233	0.463584
												Gsr	-0.244547	0.465915	0.0463236			Dgka	-0.0404266	0.913233	0.464094
												Rrm2b	-0.00284804	0.997161	0.975011			Cln6	0.0564166	0.913447	0.465354
												Srxn1	0.0127345	0.988129	0.81662			Ldlrap1	0.0701042	0.914973	0.469521
												Mtf1	0.134476	0.653549	0.136653			Arap1	-0.0623906	0.915581	0.47055
												Htra2	-0.0684686	0.859735	0.359659			Aida	0.037283	0.919154	0.480299
												Ptprk	0.261313	0.377043	0.0234239			Adap2	0.0821852	0.920567	0.483593
												Rack1	-0.0677156	0.755473	0.222776			Syt7	-0.0604317	0.922022	0.485598
												Mapk7	-0.00745523	0.996637	0.940683			Tnfaip8l3	-0.487409	0.92219	0.486554
												Sin3a	0.0779435	0.715848	0.188407			Snx1	0.0473908	0.923273	0.490213
												Fkbp1b	-0.260621	0.505738	0.0592187			Hip1r	-0.028743	0.923273	0.490216
												Atox1	-0.0737246	0.918264	0.476965			Snx21	0.04985	0.924318	0.495762
												Ncoa7	-0.0763834	0.896175	0.42766			Ophn1	-0.0436416	0.924318	0.496315
												Tlr4	-0.086794	0.922099	0.485834			Anxa5	-0.0495178	0.924318	0.497174
												Txnip	0.050899	0.950582	0.565542			Gpaa1	0.041318	0.928649	0.50994
												Idh1	-0.113262	0.561581	0.0840868			Tom1l2	0.0355502	0.929966	0.514051
												Slc25a24	-0.11037	0.745498	0.214627			Anxa3	-0.090537	0.933142	0.519907
												Prkd1	0.168303	0.639331	0.128302			Snx30	0.0484985	0.933485	0.520333
												Prkra	-0.031173	0.962165	0.60461			Ceacam2	0.260351	0.938386	0.529439
												Coq7	-0.199207	0.26782	0.00880676			Osbpl2	0.0275353	0.938548	0.530609
												Trem2	-0.172435	0.873376	0.38619			Iqgap1	0.0800193	0.938548	0.530612
												Zfp622	-0.0966765	0.745751	0.21522			Rufy4	-0.266344	0.938548	0.530766
												Trp53	-0.0433561	0.939212	0.533625			F3	0.0685101	0.939182	0.532885
												Btg1	-0.0205819	0.979142	0.675424			Mreg	-0.0540897	0.93919	0.533133
												Vrk2	0.0643495	0.976599	0.670813			Esyt2	-0.0412403	0.940558	0.537053
												Pnpt1	-0.0863893	0.858739	0.358321			Pla2g4e	-0.123988	0.940563	0.537284
												Gpx2	0.57092	0.424141	0.0348274			Anxa4	-0.064349	0.940903	0.538326
												Eif2s1	-0.069282	0.837546	0.326904			Bscl2	-0.0408247	0.941686	0.539748
												Prdx2	-0.120723	0.465915	0.0463684			Cadps	-0.0562693	0.941891	0.541088
												Rad52	0.0037157	0.996637	0.972005			Amer1	0.0803304	0.941891	0.541101
												Nol3	-0.201631	0.290554	0.0110485			Mcf2l	0.0364682	0.944935	0.545017
												Hif1a	0.0894907	0.924318	0.496903			Pik3c2a	0.0768048	0.946483	0.548043
												Etv5	-0.00755188	0.996637	0.942855			Carmil2	-0.0687638	0.946933	0.549527
												Hdac2	-0.0403511	0.881041	0.39789			Capg	-0.0556159	0.947144	0.550675
												Oxr1	-0.0831749	0.82365	0.306884			Bcas3	0.0371969	0.947144	0.551103
												Src	0.0672754	0.881562	0.399734			Smpd3	0.118423	0.948605	0.556703
												Tnfaip3	-0.0440437	0.982227	0.682986			Marcks	-0.0650151	0.948605	0.558837
												Pink1	-0.0442564	0.918345	0.477298			Plcb1	-0.0513039	0.949641	0.562771
												1600014C10Rik	-0.0214413	0.988129	0.775684			Syt9	-0.0874109	0.950534	0.563808
												Egfr	0.12583	0.829849	0.315238			Clint1	0.032515	0.950582	0.565108
												Mapk3	-0.0783213	0.848917	0.34204			Apoe	0.0715644	0.950582	0.56523
												Stau1	0.0381435	0.839939	0.33023			Snx4	-0.0341915	0.950882	0.566107
												Hsf1	0.133539	0.104843	0.0010962			Snx15	-0.055257	0.954389	0.572945
												Ppif	0.0942466	0.57525	0.0918819			Lpar4	-0.14826	0.954389	0.573525
												Nfe2l1	0.104011	0.336332	0.0168129			Kif16b	0.0627902	0.954489	0.57371
												Sfpq	0.0425442	0.924318	0.49742			Pacsin3	0.0614919	0.957024	0.584215
												Cat	0.0414664	0.876535	0.39056			Trim72	-0.199191	0.958537	0.593187
												Xbp1	0.0828128	0.792899	0.264805			Apoa2	0.315267	0.963218	0.607436
												Xrcc1	0.0948126	0.72177	0.192798			Kcnj2	-0.0790832	0.963519	0.608739
												Pyroxd1	-0.1195	0.722797	0.194547			Aldob	-0.205548	0.965185	0.613609
												Ogg1	-0.0213902	0.988129	0.838343			Twf2	-0.0586003	0.96642	0.61724
												Glrx2	-0.00865639	0.990346	0.905357			Atp13a2	-0.0267008	0.966536	0.617419
												Ripk1	0.0556804	0.957573	0.587323			Syt14	-0.101232	0.966767	0.619015
												Gclc	0.0878087	0.635065	0.125083			Bad	0.0367712	0.966767	0.620212
												Atp2a2	0.0142506	0.988129	0.841965			Opa1	-0.0374505	0.967756	0.623108
												Msrb2	-0.0789586	0.816529	0.298163			Snap91	-0.0369375	0.971866	0.634067
												Hyal1	0.228596	0.230398	0.00604803			Gab2	0.0370727	0.973253	0.639786
												Mgst1	-0.0625234	0.89158	0.417277			Lancl2	0.0331494	0.974379	0.645245
												Ppp1r15b	0.101708	0.784488	0.254422			Nme4	-0.0939324	0.974464	0.649745
												Kdm6b	0.1481	0.605342	0.107226			Snx5	0.0312579	0.974464	0.655858
												Setx	-0.0581475	0.853032	0.349074			Stoml2	0.0265859	0.974464	0.66001
												Aqp1	-0.337162	0.450618	0.041313			Rubcn	0.0195985	0.9759	0.668973
												Sdc1	-0.358231	0.285172	0.0103067			Tln1	0.0295828	0.9759	0.669151
												Rela	0.0828163	0.782383	0.252772			Plekhf2	0.0476841	0.980761	0.678362
												Sod2	-0.0398557	0.896175	0.427588			Hs1bp3	-0.0288875	0.980825	0.678844
												Casp3	-0.0942508	0.790926	0.261692			Vps36	0.0375697	0.980825	0.679577
												Epx	-1.01887	0.721086	0.192165			Mtm1	0.0558692	0.98286	0.685747
												Fut8	0.0922911	0.586193	0.0978595			Snx31	-0.181673	0.983285	0.689034
												Jun	-0.0536493	0.959258	0.59652			Septin5	-0.036721	0.983285	0.691133
												Fxn	-0.112755	0.808168	0.286706			Pcyt1a	0.0285874	0.983285	0.692671
												Prkaa1	-0.068281	0.846706	0.33791			Tpcn2	-0.0501733	0.983285	0.693172
												Epas1	0.11106	0.60743	0.108072			Sytl3	-0.0881757	0.983285	0.695174
												Mmp2	0.0212318	0.996637	0.929246			Noxo1	0.0655532	0.983285	0.695567
												Foxo3	0.288017	0.17468	0.00308628			Cpne3	-0.0361842	0.983285	0.696471
												Sesn2	0.110462	0.812073	0.290926			Snx8	0.0320454	0.983285	0.69696
												Sphk1	-0.0303854	0.988129	0.833046			Zfyve28	-0.0345619	0.983285	0.706994
												Atf2	-0.0118428	0.988129	0.857537			Cyth3	0.0151748	0.983285	0.707074
												Sp1	0.173176	0.484787	0.0523374			Myof	0.050092	0.983285	0.707688
												Dhfr	-0.182962	0.602392	0.105914			Sestd1	0.0264169	0.984511	0.717222
												Txnrd1	0.00368306	0.996637	0.938189			Oc90	0.393755	0.985933	0.722838
												Gjb2	0.241217	0.672845	0.15205			Irgm2	0.0476789	0.986724	0.73162
												Prdx1	0.0326825	0.974464	0.659356			Zfyve16	-0.035099	0.986724	0.732513
												Chchd2	-0.0503092	0.917998	0.475785			Pclo	-0.0358348	0.986724	0.7353
												Ubqln1	0.095212	0.568851	0.0887149			Igtp	-0.0520743	0.986724	0.73729
												Ankzf1	-0.000600741	0.999103	0.993142			Snx17	-0.0183319	0.986724	0.740468
												Mb	0.797198	0.758906	0.226789			Osbpl5	0.0246198	0.986724	0.742423
												Romo1	-0.0784947	0.918626	0.479232			Ticam2	-0.122798	0.986724	0.750946
												Ern1	0.0566195	0.954768	0.574522			Ing2	0.0459351	0.986724	0.753171
												Mutyh	-0.0158309	0.990346	0.89462			Rapgef2	0.0275921	0.986724	0.755721
												Fzd1	0.0565799	0.974464	0.64816			Vps13b	0.021697	0.986724	0.756386
												Apex1	-0.116807	0.63185	0.12335			Adap1	-0.0222492	0.986724	0.757708
																		Cgas	-0.11571	0.986724	0.758593
																		Apoc3	0.222013	0.986724	0.759859
																		Pla2g4c	0.0958956	0.986724	0.760175
																		Itpr2	0.0366392	0.986724	0.760309
																		Exoc8	0.0211484	0.988129	0.768428
																		Pltp	-0.033634	0.988129	0.770034
																		Sgip1	0.0237278	0.988129	0.770864
																		Wdr45	0.0194038	0.988129	0.779952
																		Snx2	-0.0139408	0.988129	0.781358
																		Snx24	0.0200256	0.988129	0.781418
																		Vamp2	-0.0176726	0.988129	0.785213
																		Pitpnm2	0.0175857	0.988129	0.787294
																		Dennd1b	0.0259288	0.988129	0.788521
																		Exoc1	-0.0182745	0.988129	0.794843
																		Phlda3	0.0219626	0.988129	0.806899
																		Atp8b1	0.0537037	0.988129	0.80723
																		Psap	-0.00834831	0.988129	0.810925
																		Washc2	0.0093664	0.988129	0.812169
																		Ttpa	0.0762639	0.988129	0.813125
																		Ppt1	-0.00971577	0.988129	0.819018
																		Snx13	0.0169816	0.988129	0.819267
																		Gramd1b	0.0162739	0.988129	0.819822
																		Dab2	0.0156322	0.988129	0.825043
																		Mapkap1	0.0104056	0.988129	0.826153
																		Kcnq1	0.0991528	0.988129	0.827553
																		Gga3	-0.015489	0.988129	0.827818
																		Dapp1	-0.0535432	0.988129	0.829657
																		Phlda1	0.0180165	0.988129	0.834245
																		Syt17	-0.0526194	0.988129	0.834418
																		Pard3b	0.0235266	0.988129	0.836995
																		C2cd5	0.00970663	0.988129	0.841508
																		Laptm4b	-0.0076907	0.988129	0.844839
																		Amer3	0.0218384	0.988129	0.846326
																		Hcn1	0.0180035	0.988129	0.848608
																		Tiam1	0.0175099	0.988129	0.850318
																		Clvs1	-0.0192898	0.988129	0.851809
																		Cideb	0.0527228	0.988129	0.852606
																		Map1b	-0.0180963	0.988129	0.853494
																		Wdfy1	0.0142426	0.988129	0.853695
																		Rps6kc1	-0.010358	0.988129	0.85507
																		Wipi1	-0.0158085	0.988129	0.857769
																		Snx12	0.0120009	0.988129	0.857774
																		Pacsin1	-0.0141975	0.988129	0.858112
																		Baiap3	-0.0245054	0.988129	0.860831
																		Phlda2	-0.10786	0.988129	0.861555
																		Arhgap44	0.0127528	0.988129	0.871419
																		Mycbpap	-0.0327679	0.988129	0.871589
																		Psd	0.0164076	0.988129	0.875746
																		Zfyve9	-0.0089531	0.988129	0.88023
																		Ceacam1	0.0147797	0.988173	0.881341
																		Apoh	-0.0903665	0.988173	0.881518
																		Pctp	0.0125632	0.989885	0.888463
																		Syt2	-0.0111341	0.990346	0.896454
																		Arfip1	0.011129	0.990346	0.896756
																		Sytl2	0.00897133	0.990346	0.89691
																		Krit1	0.00769849	0.990346	0.904421
																		Snx18	0.00672334	0.990729	0.905998
																		Nr5a2	0.0280381	0.99095	0.907129
																		Pacsin2	0.00940202	0.991634	0.909517
																		Plcd1	-0.0130784	0.991666	0.909653
																		Pla2g4a	0.0116542	0.992643	0.912623
																		Rasa2	0.00965836	0.992812	0.913693
																		Apba1	0.00710249	0.994607	0.91892
																		Anxa8	-0.0332158	0.995945	0.923185
																		Got2	-0.00445043	0.996528	0.924632
																		Nf1	-0.00742846	0.996528	0.924656
																		Snx25	-0.00748139	0.996637	0.929535
																		Rab35	0.00365339	0.996637	0.936317
																		Hspa8	0.0065238	0.996637	0.939095
																		Myo1c	-0.00671372	0.996637	0.94569
																		Zfyve19	0.00494465	0.996637	0.946873
																		Snx32	-0.00549507	0.996637	0.947225
																		Appl1	0.004643	0.996637	0.948038
																		Sh3yl1	0.00753864	0.996637	0.951766
																		Esyt3	-0.0142193	0.996637	0.955407
																		Vil1	0.0264974	0.996637	0.956103
																		Sgk3	0.00694763	0.996637	0.956587
																		Akt1	-0.00206899	0.996637	0.962922
																		Rlbp1	-0.0105009	0.996637	0.964952
																		Stam	-0.00238553	0.996637	0.968924
																		Axl	-0.00369331	0.996637	0.971625
																		Mfge8	-0.00367574	0.996637	0.973006
																		Asap1	0.00231865	0.997345	0.975781
																		Snx11	0.00217921	0.997704	0.978827
																		Nsfl1c	0.00124099	0.997704	0.983397
																		Pigu	-0.00138702	0.997704	0.984913
																		Plekhb2	0.000871556	0.997861	0.987594
																		Bin1	0.000856995	0.99845	0.990621
																		Thbs1	-0.00249995	0.998771	0.992333
																		Tulp1	0.00405824	0.999103	0.992986
																		Cpne8	-0.000671837	0.999331	0.994779
																		Gsn	0.000557777	0.999331	0.996403
																		Clvs2	0.000365786	0.999563	0.998032
																		Ccdc88a	-0.00019925	0.999668	0.998433
																		Pask	0.000301789	0.999767	0.998836
