# Supplementary material for: Mutations in unfolded protein response regulator ATF6 cause hearing and vision loss syndrome
Source: J Clin Invest. 2025 Feb 3;135(3):e175562. doi: 10.1172/JCI175562 (PMC11785932; doi:10.1172/JCI175562)
Supplement: Supplemental table 8 [file jci-135-175562-s172.xlsx]

## Sheet: Sheet1
Table 8. List of actin filament and stereocilia-related genes from RNA-seq analysis.
Actin filament and stereocilia						GO_0007015_Actin filament						Stereocilia
Gene	diffexp_log2fc_CONTROL-vs-KO	diffexp_deseq2_qvalue_CONTROL-vs-KO	diffexp_deseq2_pvalue_CONTROL-vs-KO			Gene	diffexp_log2fc_CONTROL-vs-KO	diffexp_deseq2_qvalue_CONTROL-vs-KO	diffexp_deseq2_pvalue_CONTROL-vs-KO			Gene	diffexp_log2fc_CONTROL-vs-KO	diffexp_deseq2_qvalue_CONTROL-vs-KO	diffexp_deseq2_pvalue_CONTROL-vs-KO
Daam2	0.259079	0.00287005	4.78e-06			Daam2	0.259079	0.00287005	4.78e-06			Actb	-0.0355969	0.93919	0.533474
Arhgef10	0.275019	0.00501217	9.93e-06			Arhgef10	0.275019	0.00501217	9.93e-06			Actg1	-0.0164828	0.96587	0.616474
Rnd1	0.791503	0.0095768	2.52e-05			Rnd1	0.791503	0.0095768	2.52e-05			Actn1	0.30471	0.485765	0.052649
Pstpip2	-0.46622	0.0537466	0.000323271			Pstpip2	-0.46622	0.0537466	0.000323271			Actn4	0.222064	0.328719	0.0159879
S1pr1	0.264804	0.0962602	0.000924195			S1pr1	0.264804	0.0962602	0.000924195			Actr2	-0.0809889	0.725618	0.197557
Mad2l2	0.407807	0.103054	0.00103164			Mad2l2	0.407807	0.103054	0.00103164			Actr3	-0.101138	0.440711	0.0389527
Trf	0.382774	0.103054	0.00104458			Trf	0.382774	0.103054	0.00104458			Adgrv1	-0.301833	0.681343	0.163085
Fscn1	0.24889	0.105867	0.00113706			Fscn1	0.24889	0.105867	0.00113706			Anxa5	-0.0495178	0.924318	0.497174
Shroom1	0.264318	0.135056	0.00174794			Shroom1	0.264318	0.135056	0.00174794			Anxa6	-0.0658709	0.747033	0.216633
Baiap2	0.316246	0.14201	0.00204756			Baiap2	0.316246	0.14201	0.00204756			Arf1	0.00954206	0.988129	0.818747
Avil	-1.96809	0.152972	0.00236592			Avil	-1.96809	0.152972	0.00236592			Arhgap17	0.121382	0.527286	0.0680451
Pfn2	-0.176545	0.176101	0.0031637			Pfn2	-0.176545	0.176101	0.0031637			Arhgdia	0.0916603	0.675774	0.155434
Ocm	1.1213	0.209127	0.00451474			Tmsb4x	-0.331932	0.216009	0.00489532			Arpc1a	-0.0456825	0.838083	0.32821
Tmsb4x	-0.331932	0.216009	0.00489532			Fermt2	0.134122	0.244631	0.00694966			Arpc2	-0.0465931	0.869417	0.377376
Fermt2	0.134122	0.244631	0.00694966			Rapgef3	0.33043	0.247829	0.00713367			Arpc4	-0.124281	0.512189	0.0620948
Calm1	-0.134123	0.247829	0.0071205			Nf2	0.196857	0.261218	0.00823452			Atp5b	-0.0565459	0.838083	0.327881
Rapgef3	0.33043	0.247829	0.00713367			Inppl1	0.159881	0.261506	0.00832501			Calb2	-0.00798694	0.991585	0.909259
Nf2	0.196857	0.261218	0.00823452			Tmod2	0.197834	0.265376	0.00856789			Calm1	-0.134123	0.247829	0.0071205
Inppl1	0.159881	0.261506	0.00832501			Capza2	-0.123085	0.272851	0.00920198			Calm2	-0.132564	0.377618	0.0235749
Tmod2	0.197834	0.265376	0.00856789			Arpc5	-0.128629	0.288214	0.0106174			Capza1	-0.0288759	0.980825	0.679749
Capza2	-0.123085	0.272851	0.00920198			Arhgef18	0.12796	0.289903	0.0109586			Capza2	-0.123085	0.272851	0.00920198
Arpc5	-0.128629	0.288214	0.0106174			Cit	-0.267347	0.303791	0.0125353			Capzb	-0.0388705	0.912494	0.460563
Arhgef18	0.12796	0.289903	0.0109586			Mprip	0.114894	0.312901	0.0141611			Cdc42	-0.00722269	0.988129	0.86192
Cit	-0.267347	0.303791	0.0125353			Hip1	0.176439	0.313735	0.0142568			Cdh23	-0.0584817	0.980825	0.679871
Mprip	0.114894	0.312901	0.0141611			Tle6	-0.450162	0.317742	0.0146577			Cfl1	-0.113936	0.619245	0.114872
Hip1	0.176439	0.313735	0.0142568			Actn4	0.222064	0.328719	0.0159879			Clic5	0.251863	0.574658	0.0908532
Tle6	-0.450162	0.317742	0.0146577			Lmod1	0.282806	0.358919	0.0197486			Clrn1	0.0501773	0.928129	0.507909
Actn4	0.222064	0.328719	0.0159879			Cdc42ep5	-0.42056	0.360951	0.0206227			Clrn2	0.150934	0.972612	0.637854
Lmod1	0.282806	0.358919	0.0197486			Arhgef2	0.150945	0.369718	0.0219396			Coro2b	0.00150072	0.997704	0.984331
Cdc42ep5	-0.42056	0.360951	0.0206227			Hsp90b1	-0.193832	0.373777	0.0226664			Dpysl2	-0.0226628	0.976599	0.670296
Arhgef2	0.150945	0.369718	0.0219396			Tpm2	-0.439928	0.3788	0.0237859			Dstn	-0.0505945	0.781865	0.252433
Hsp90b1	-0.193832	0.373777	0.0226664			Tesk1	0.113261	0.40264	0.0294639			Dynll2	0.0175199	0.986724	0.741224
Calm2	-0.132564	0.377618	0.0235749			Add3	0.141549	0.414986	0.0326265			Ehd3	0.115771	0.766949	0.237838
Tpm2	-0.439928	0.3788	0.0237859			Cdc42ep2	0.153937	0.415237	0.0327556			Eno1	-0.0494617	0.913447	0.465234
Tprn	0.231684	0.397547	0.0277313			Rgcc	0.195936	0.423467	0.03441			Eps8l2	0.325281	0.476627	0.049759
Tesk1	0.113261	0.40264	0.0294639			Msrb1	-0.207025	0.430972	0.0358507			Espn	0.0454105	0.988372	0.882768
Add3	0.141549	0.414986	0.0326265			Eps8	0.288446	0.431443	0.0361983			Fbxo2	0.494072	0.533188	0.0707789
Cdc42ep2	0.153937	0.415237	0.0327556			Rhpn2	0.340039	0.432424	0.0365467			Flnb	0.00262493	0.996637	0.968436
Rgcc	0.195936	0.423467	0.03441			Coro1a	-0.986516	0.433826	0.0368956			Fscn1	0.24889	0.105867	0.00113706
Gpx2	0.57092	0.424141	0.0348274			Actr3	-0.101138	0.440711	0.0389527			Fscn2	0.258325	0.814788	0.295662
Msrb1	-0.207025	0.430972	0.0358507			Prkce	-0.238906	0.441793	0.0391471			Gapdh	0.0502266	0.927529	0.503339
Eps8	0.288446	0.431443	0.0361983			Arhgef5	0.235186	0.453728	0.0424463			Gdi2	-0.0800138	0.502258	0.0573689
Rhpn2	0.340039	0.432424	0.0365467			Arhgap35	0.137131	0.458346	0.0434446			Gnb1	-0.014142	0.986724	0.761377
Coro1a	-0.986516	0.433826	0.0368956			Zbed3	0.155725	0.459278	0.0437642			Gpx2	0.57092	0.424141	0.0348274
Actr3	-0.101138	0.440711	0.0389527			Tsc1	0.110623	0.464584	0.0455328			Grxcr1	0.186678	0.977639	0.672555
Magi1	-0.159607	0.441688	0.0390711			Nckap1l	-0.410954	0.483107	0.0514607			Grxcr2	0.192149	0.881562	0.400364
Prkce	-0.238906	0.441793	0.0391471			Actn1	0.30471	0.485765	0.052649			Gsn	0.000557777	0.999331	0.996403
Arhgef5	0.235186	0.453728	0.0424463			Spire1	0.189285	0.504924	0.058799			Kars	-0.00728903	0.988129	0.872414
Arhgap35	0.137131	0.458346	0.0434446			Arpc4	-0.124281	0.512189	0.0620948			Kncn	0.283347	0.869379	0.376663
Zbed3	0.155725	0.459278	0.0437642			Marcksl1	0.278697	0.512367	0.0624049			Ldhb	-0.0733143	0.827324	0.311807
Pdzd7	0.164175	0.462706	0.044802			Dpysl3	-0.140034	0.51554	0.0639277			Lmo7	0.219584	0.76493	0.235094
Tsc1	0.110623	0.464584	0.0455328			Rhobtb2	0.110588	0.51554	0.0639284			Loxhd1	-0.0314852	0.996637	0.941889
Eps8l2	0.325281	0.476627	0.049759			Bcar1	0.113568	0.521214	0.0658979			Magi1	-0.159607	0.441688	0.0390711
Nckap1l	-0.410954	0.483107	0.0514607			Kank3	0.151493	0.522425	0.0665083			Msn	-0.135568	0.735867	0.208174
Actn1	0.30471	0.485765	0.052649			Arhgap17	0.121382	0.527286	0.0680451			Myo15	0.0927282	0.988129	0.79246
Gdi2	-0.0800138	0.502258	0.0573689			Mcu	-0.119787	0.52739	0.0682015			Myo18a	0.0477976	0.928129	0.506838
Spire1	0.189285	0.504924	0.058799			Cald1	0.262752	0.530147	0.0694594			Myo1c	-0.00671372	0.996637	0.94569
Arpc4	-0.124281	0.512189	0.0620948			Tjp1	0.146103	0.530651	0.0698098			Myo1d	0.0920068	0.869365	0.376252
Marcksl1	0.278697	0.512367	0.0624049			Elmo2	0.088537	0.533636	0.0713232			Myo1e	0.120423	0.680647	0.160796
Dpysl3	-0.140034	0.51554	0.0639277			Mical2	0.312297	0.541381	0.0763184			Myo1g	-0.777397	0.635065	0.125096
Rhobtb2	0.110588	0.51554	0.0639284			Pik3r2	0.121386	0.547946	0.0782149			Myo1h	-0.00848918	0.997704	0.983077
Bcar1	0.113568	0.521214	0.0658979			Ptk2b	-0.243292	0.548003	0.0785719			Myo3a	0.64698	0.637276	0.12698
Kank3	0.151493	0.522425	0.0665083			Ppm1f	0.0996535	0.550124	0.0797076			Myo5b	0.133011	0.662584	0.142437
Arhgap17	0.121382	0.527286	0.0680451			Wasf2	0.156694	0.564486	0.0853318			Myo5c	0.0383887	0.988129	0.875803
Mcu	-0.119787	0.52739	0.0682015			Tmod1	0.278678	0.564712	0.0858249			Myo6	0.224183	0.59689	0.103406
Cald1	0.262752	0.530147	0.0694594			Fam107a	0.421835	0.566352	0.0864993			Myo7a	0.113098	0.900499	0.436968
Tjp1	0.146103	0.530651	0.0698098			Sorbs2	0.264387	0.568093	0.0880422			Myo9a	-0.0414784	0.957794	0.587724
Fbxo2	0.494072	0.533188	0.0707789			Lats1	0.152992	0.57525	0.0913214			Myo9b	0.0554051	0.872055	0.381585
Elmo2	0.088537	0.533636	0.0713232			Tmod4	-0.318702	0.57525	0.0914924			Nf2	0.196857	0.261218	0.00823452
Pcdh15	0.458045	0.535747	0.0723425			Plekhh2	0.166722	0.578526	0.0931521			Ocm	1.1213	0.209127	0.00451474
Mical2	0.312297	0.541381	0.0763184			Ezr	0.14098	0.584726	0.0972188			Otog	0.0834658	0.988129	0.838194
Pik3r2	0.121386	0.547946	0.0782149			Cdc42ep4	0.22582	0.585914	0.0976326			Pak3	0.0153642	0.988129	0.869899
Slc9a3r2	0.133827	0.548003	0.0783868			Specc1l	0.10067	0.589985	0.0996361			Pcdh15	0.458045	0.535747	0.0723425
Ptk2b	-0.243292	0.548003	0.0785719			Lcp1	-0.467836	0.591734	0.101117			Pde1c	-0.143861	0.751068	0.22071
Ppm1f	0.0996535	0.550124	0.0797076			Tpm4	-0.150621	0.597244	0.103812			Pdzd7	0.164175	0.462706	0.044802
Wasf2	0.156694	0.564486	0.0853318			S100a10	-0.173422	0.61002	0.109656			Pfn2	-0.176545	0.176101	0.0031637
Tmod1	0.278678	0.564712	0.0858249			Vill	-0.217257	0.610437	0.110247			Pip4k2b	0.0806443	0.70527	0.181519
Fam107a	0.421835	0.566352	0.0864993			Prkci	0.119063	0.614102	0.112656			Pls1	0.0971381	0.973253	0.640166
Ppia	-0.113284	0.567963	0.0878822			Cfl1	-0.113936	0.619245	0.114872			Ppia	-0.113284	0.567963	0.0878822
Sorbs2	0.264387	0.568093	0.0880422			Tpm1	-0.140632	0.619245	0.115063			Prkacb	-0.0164551	0.988129	0.782741
Clic5	0.251863	0.574658	0.0908532			Mical3	0.1123	0.621437	0.116966			Prkar2a	0.0455273	0.923981	0.492631
Lats1	0.152992	0.57525	0.0913214			Emp2	-0.13574	0.632755	0.123928			Ptprq	-0.216352	0.946283	0.547164
Tmod4	-0.318702	0.57525	0.0914924			Pdlim1	0.22839	0.636901	0.126513			Rab11b	0.0297066	0.957024	0.584519
Plekhh2	0.166722	0.578526	0.0931521			Phldb2	-0.0910299	0.639331	0.128477			Rab5c	0.0777434	0.59029	0.100109
Ezr	0.14098	0.584726	0.0972188			Arfip2	0.0696629	0.640128	0.128947			Rac3	-0.0575503	0.982906	0.68673
Cdc42ep4	0.22582	0.585914	0.0976326			Rufy3	-0.110079	0.647056	0.133054			Rdx	0.0814984	0.704477	0.181028
Specc1l	0.10067	0.589985	0.0996361			Rac1	0.0624413	0.649021	0.133953			Rhoa	0.027994	0.938548	0.530681
Rab5c	0.0777434	0.59029	0.100109			Limch1	0.130542	0.649365	0.134502			Slc9a3r2	0.133827	0.548003	0.0783868
Lcp1	-0.467836	0.591734	0.101117			Bag4	0.123791	0.667641	0.147076			Slk	-0.0184409	0.988129	0.817503
Myo6	0.224183	0.59689	0.103406			Sorbs3	0.162762	0.66829	0.14736			Strc	0.42915	0.642276	0.129897
Tpm4	-0.150621	0.597244	0.103812			Cobl	0.338289	0.669479	0.148557			Tpm1	-0.140632	0.619245	0.115063
S100a10	-0.173422	0.61002	0.109656			Phactr1	0.0726583	0.674486	0.153291			Tprn	0.231684	0.397547	0.0277313
Vill	-0.217257	0.610437	0.110247			Dbn1	-0.0999992	0.675774	0.154781			Triobp	0.106593	0.77037	0.24089
Prkci	0.119063	0.614102	0.112656			Nck1	-0.104106	0.67859	0.15841			Tuba1b	0.0128673	0.988129	0.855816
Cfl1	-0.113936	0.619245	0.114872			Myo1e	0.120423	0.680647	0.160796			Tubb4b	-0.01463	0.988129	0.78079
Tpm1	-0.140632	0.619245	0.115063			Smad3	0.124275	0.684906	0.165516			Twf1	0.135629	0.86128	0.36373
Mical3	0.1123	0.621437	0.116966			Cgnl1	-0.0829417	0.690505	0.169253			Twf2	-0.0586003	0.96642	0.61724
Emp2	-0.13574	0.632755	0.123928			Cx3cl1	0.121313	0.691913	0.170368			Ush1c	0.0650033	0.988129	0.859712
Myo1g	-0.777397	0.635065	0.125096			Arhgap18	0.122562	0.69648	0.172823			Ush1g	0.219982	0.681329	0.162246
Pdlim1	0.22839	0.636901	0.126513			Kctd13	0.0921181	0.69648	0.172876			Ush2a	-0.0508008	0.996637	0.927831
Myo3a	0.64698	0.637276	0.12698			Lima1	0.181198	0.69828	0.174857			Wdr1	0.00152973	0.996637	0.969583
Phldb2	-0.0910299	0.639331	0.128477			Micall2	-0.203134	0.699169	0.175459			Whrn	0.212378	0.725618	0.198069
Arfip2	0.0696629	0.640128	0.128947			Arf6	0.0822916	0.703948	0.180438			Xirp2	-0.0199019	0.996637	0.973714
Strc	0.42915	0.642276	0.129897			Rdx	0.0814984	0.704477	0.181028			Ywhae	0.0383909	0.814259	0.293504
Rufy3	-0.110079	0.647056	0.133054			Kank1	0.122175	0.70527	0.18149			Ywhaq	-0.0244854	0.949338	0.561806
Rac1	0.0624413	0.649021	0.133953			Arpc1b	-0.119747	0.705637	0.181861
Limch1	0.130542	0.649365	0.134502			Scin	0.274243	0.709877	0.184779
Myo5b	0.133011	0.662584	0.142437			Sdc4	0.166457	0.714079	0.187062
Bag4	0.123791	0.667641	0.147076			Rgs4	-0.470611	0.718349	0.190455
Sorbs3	0.162762	0.66829	0.14736			Pak2	0.114233	0.725461	0.196845
Cobl	0.338289	0.669479	0.148557			Actr2	-0.0809889	0.725618	0.197557
Phactr1	0.0726583	0.674486	0.153291			Abi1	0.085238	0.727627	0.199702
Dbn1	-0.0999992	0.675774	0.154781			Dlg1	0.120814	0.728206	0.200875
Arhgdia	0.0916603	0.675774	0.155434			Wipf1	-0.0910553	0.729599	0.202183
Nck1	-0.104106	0.67859	0.15841			Mtor	0.0787368	0.734545	0.206664
Myo1e	0.120423	0.680647	0.160796			Srf	0.0680862	0.735867	0.208181
Ush1g	0.219982	0.681329	0.162246			Abl1	0.0934572	0.739462	0.210733
Adgrv1	-0.301833	0.681343	0.163085			Tnfaip1	0.0634212	0.740028	0.211187
Smad3	0.124275	0.684906	0.165516			Myoc	0.307439	0.744823	0.213915
Cgnl1	-0.0829417	0.690505	0.169253			Ppfia1	0.091182	0.745232	0.214182
Cx3cl1	0.121313	0.691913	0.170368			Elmo3	0.23194	0.747768	0.218014
Arhgap18	0.122562	0.69648	0.172823			Fat1	0.110935	0.748807	0.219054
Kctd13	0.0921181	0.69648	0.172876			Tmeff2	-0.159456	0.748807	0.219117
Lima1	0.181198	0.69828	0.174857			Nebl	0.177613	0.750633	0.219978
Micall2	-0.203134	0.699169	0.175459			Wasf3	0.103373	0.758906	0.22713
Arf6	0.0822916	0.703948	0.180438			Swap70	-0.0780509	0.762766	0.232721
Rdx	0.0814984	0.704477	0.181028			Grb2	-0.050833	0.76493	0.235216
Kank1	0.122175	0.70527	0.18149			Hmcn1	0.10988	0.765884	0.236457
Pip4k2b	0.0806443	0.70527	0.181519			Cd2ap	0.11286	0.766104	0.236825
Arpc1b	-0.119747	0.705637	0.181861			Myo5a	-0.101943	0.766532	0.237372
Scin	0.274243	0.709877	0.184779			Ttc17	0.0524733	0.766532	0.237417
Sdc4	0.166457	0.714079	0.187062			Triobp	0.106593	0.77037	0.24089
Rgs4	-0.470611	0.718349	0.190455			Mphosph8	-0.0843633	0.77043	0.241212
Pak2	0.114233	0.725461	0.196845			Asap3	0.0766772	0.774064	0.243514
Actr2	-0.0809889	0.725618	0.197557			Nck2	0.175454	0.774389	0.244534
Whrn	0.212378	0.725618	0.198069			Fchsd2	0.0720648	0.774389	0.244905
Abi1	0.085238	0.727627	0.199702			Sh3bp1	-0.0874041	0.78036	0.250059
Dlg1	0.120814	0.728206	0.200875			Dstn	-0.0505945	0.781865	0.252433
Wipf1	-0.0910553	0.729599	0.202183			Myo1b	-0.0861843	0.785551	0.255425
Mtor	0.0787368	0.734545	0.206664			Kirrel	0.131989	0.790926	0.261994
Msn	-0.135568	0.735867	0.208174			Ccl11	-0.219596	0.7926	0.264548
Srf	0.0680862	0.735867	0.208181			Coro1c	-0.0640481	0.793412	0.266161
Abl1	0.0934572	0.739462	0.210733			Ctnna2	-0.0952116	0.798614	0.275579
Tnfaip1	0.0634212	0.740028	0.211187			Dbnl	-0.0450559	0.800906	0.277853
Myoc	0.307439	0.744823	0.213915			Tnnt2	0.406555	0.807711	0.28631
Ppfia1	0.091182	0.745232	0.214182			Iqgap2	0.461374	0.807711	0.286327
Anxa6	-0.0658709	0.747033	0.216633			Fchsd1	-0.0615638	0.814415	0.294346
Elmo3	0.23194	0.747768	0.218014			Fscn2	0.258325	0.814788	0.295662
Fat1	0.110935	0.748807	0.219054			Msrb2	-0.0789586	0.816529	0.298163
Tmeff2	-0.159456	0.748807	0.219117			Arpc5l	-0.0707895	0.819821	0.301368
Nebl	0.177613	0.750633	0.219978			Sh3pxd2b	0.0905394	0.823647	0.306263
Pde1c	-0.143861	0.751068	0.22071			Flna	-0.0939102	0.82365	0.306356
Wasf3	0.103373	0.758906	0.22713			Aif1	-0.281416	0.82365	0.306487
Swap70	-0.0780509	0.762766	0.232721			Flii	0.0373153	0.825577	0.308921
Lmo7	0.219584	0.76493	0.235094			Lpar1	0.0929601	0.831062	0.317902
Grb2	-0.050833	0.76493	0.235216			Jmy	0.0860556	0.831755	0.319731
Hmcn1	0.10988	0.765884	0.236457			Add1	0.0446481	0.831755	0.319969
Cd2ap	0.11286	0.766104	0.236825			Elmo1	0.0754979	0.838083	0.327896
Myo5a	-0.101943	0.766532	0.237372			Arpc1a	-0.0456825	0.838083	0.32821
Ttc17	0.0524733	0.766532	0.237417			Tcap	-0.143836	0.839533	0.329861
Ehd3	0.115771	0.766949	0.237838			Pfn4	-0.20056	0.840597	0.331526
Triobp	0.106593	0.77037	0.24089			Hax1	0.0643291	0.842489	0.33286
Mphosph8	-0.0843633	0.77043	0.241212			Fhod3	-0.109309	0.842757	0.333193
Asap3	0.0766772	0.774064	0.243514			Pfn1	-0.0923861	0.844603	0.334966
Nck2	0.175454	0.774389	0.244534			Ssh2	0.0681747	0.844759	0.335128
Fchsd2	0.0720648	0.774389	0.244905			Brk1	-0.0643111	0.844759	0.335164
Sh3bp1	-0.0874041	0.78036	0.250059			Cfl2	-0.0669791	0.846481	0.337301
Dstn	-0.0505945	0.781865	0.252433			Ppp1r9b	0.0416521	0.849657	0.343586
Myo1b	-0.0861843	0.785551	0.255425			Pycard	-0.152032	0.857208	0.355908
Kirrel	0.131989	0.790926	0.261994			Twf1	0.135629	0.86128	0.36373
Ccl11	-0.219596	0.7926	0.264548			Samd14	-0.101323	0.861569	0.364886
Coro1c	-0.0640481	0.793412	0.266161			Ssh3	0.0576219	0.86225	0.366923
Ctnna2	-0.0952116	0.798614	0.275579			Ctnna1	0.0702615	0.862751	0.367236
Dbnl	-0.0450559	0.800906	0.277853			Cul3	-0.0672797	0.865017	0.370964
Tnnt2	0.406555	0.807711	0.28631			Mtpn	0.0791513	0.867047	0.373435
Iqgap2	0.461374	0.807711	0.286327			Wnt4	0.14849	0.867047	0.373509
Ywhae	0.0383909	0.814259	0.293504			Myo1d	0.0920068	0.869365	0.376252
Fchsd1	-0.0615638	0.814415	0.294346			Arpc2	-0.0465931	0.869417	0.377376
Fscn2	0.258325	0.814788	0.295662			Tmsb15b1	-0.485851	0.872401	0.383384
Msrb2	-0.0789586	0.816529	0.298163			Sptb	-0.0585828	0.872909	0.384986
Arpc5l	-0.0707895	0.819821	0.301368			Snx9	0.0556146	0.873376	0.386907
Sh3pxd2b	0.0905394	0.823647	0.306263			Tacstd2	-0.259703	0.876266	0.39011
Flna	-0.0939102	0.82365	0.306356			Shtn1	-0.0493884	0.877934	0.392314
Aif1	-0.281416	0.82365	0.306487			Rhpn1	0.0765933	0.880644	0.395724
Flii	0.0373153	0.825577	0.308921			Kptn	-0.0822514	0.881562	0.399013
Ldhb	-0.0733143	0.827324	0.311807			Kank4	0.0679655	0.881562	0.39933
Lpar1	0.0929601	0.831062	0.317902			Src	0.0672754	0.881562	0.399734
Jmy	0.0860556	0.831755	0.319731			Vasp	0.0667867	0.881562	0.400746
Add1	0.0446481	0.831755	0.319969			Sh3kbp1	-0.113191	0.885147	0.406945
Atp5b	-0.0565459	0.838083	0.327881			Pxn	0.0599948	0.888193	0.411471
Elmo1	0.0754979	0.838083	0.327896			Cyfip2	0.055409	0.891796	0.417522
Arpc1a	-0.0456825	0.838083	0.32821			Pls3	-0.0297539	0.89559	0.425288
Tcap	-0.143836	0.839533	0.329861			Gmfb	-0.0572076	0.899394	0.433703
Pfn4	-0.20056	0.840597	0.331526			Pik3ca	0.0626368	0.899512	0.434733
Hax1	0.0643291	0.842489	0.33286			Sptbn1	0.0502327	0.899646	0.435385
Fhod3	-0.109309	0.842757	0.333193			Myo7a	0.113098	0.900499	0.436968
Pfn1	-0.0923861	0.844603	0.334966			Arrb1	0.0623039	0.906562	0.445831
Ssh2	0.0681747	0.844759	0.335128			Arhgap12	-0.0579896	0.906562	0.446141
Brk1	-0.0643111	0.844759	0.335164			Wasl	0.0522089	0.90762	0.448083
Cfl2	-0.0669791	0.846481	0.337301			Trpv4	0.157401	0.909072	0.449701
Ppp1r9b	0.0416521	0.849657	0.343586			Synpo	-0.0773035	0.909072	0.450101
Pycard	-0.152032	0.857208	0.355908			Ssh1	0.0625047	0.910253	0.454437
Twf1	0.135629	0.86128	0.36373			Baiap2l2	0.194865	0.911149	0.456411
Samd14	-0.101323	0.861569	0.364886			Capzb	-0.0388705	0.912494	0.460563
Ssh3	0.0576219	0.86225	0.366923			Svil	0.045031	0.913233	0.463584
Ctnna1	0.0702615	0.862751	0.367236			Evl	-0.0428241	0.913262	0.464219
Cul3	-0.0672797	0.865017	0.370964			Rnd2	0.0652762	0.914973	0.469766
Mtpn	0.0791513	0.867047	0.373435			Myo19	0.0637705	0.915581	0.470517
Wnt4	0.14849	0.867047	0.373509			Arap1	-0.0623906	0.915581	0.47055
Myo1d	0.0920068	0.869365	0.376252			Hip1r	-0.028743	0.923273	0.490216
Kncn	0.283347	0.869379	0.376663			Shank1	0.0662916	0.923273	0.490632
Arpc2	-0.0465931	0.869417	0.377376			Clrn1	0.0501773	0.928129	0.507909
Myo9b	0.0554051	0.872055	0.381585			Pik3r1	0.0595601	0.928129	0.508073
Tmsb15b1	-0.485851	0.872401	0.383384			Cyfip1	0.0293577	0.930199	0.514976
Sptb	-0.0585828	0.872909	0.384986			Enah	0.0815293	0.937324	0.526831
Snx9	0.0556146	0.873376	0.386907			Rhoa	0.027994	0.938548	0.530681
Tacstd2	-0.259703	0.876266	0.39011			Arhgef10l	-0.0510017	0.938548	0.530737
Shtn1	-0.0493884	0.877934	0.392314			F11r	0.081827	0.939642	0.534134
Rhpn1	0.0765933	0.880644	0.395724			Epha1	0.139891	0.941686	0.539771
Kptn	-0.0822514	0.881562	0.399013			Rhob	0.031382	0.941752	0.540194
Kank4	0.0679655	0.881562	0.39933			Nedd9	0.0501001	0.943729	0.543484
Src	0.0672754	0.881562	0.399734			Ap1ar	0.0363133	0.946283	0.547291
Grxcr2	0.192149	0.881562	0.400364			Mkks	-0.0672841	0.946483	0.547855
Vasp	0.0667867	0.881562	0.400746			Capg	-0.0556159	0.947144	0.550675
Sh3kbp1	-0.113191	0.885147	0.406945			Baiap2l1	0.0698266	0.947497	0.551491
Pxn	0.0599948	0.888193	0.411471			Aif1l	0.149551	0.948555	0.553338
Cyfip2	0.055409	0.891796	0.417522			Sptan1	-0.0347054	0.948555	0.554086
Pls3	-0.0297539	0.89559	0.425288			Sh3d21	-0.0961415	0.948605	0.554349
Gmfb	-0.0572076	0.899394	0.433703			Cttn	0.0275484	0.948605	0.5558
Pik3ca	0.0626368	0.899512	0.434733			Marcks	-0.0650151	0.948605	0.558837
Sptbn1	0.0502327	0.899646	0.435385			Rhof	0.0418181	0.949106	0.560783
Myo7a	0.113098	0.900499	0.436968			Shroom4	0.0710704	0.951719	0.568358
Arrb1	0.0623039	0.906562	0.445831			Cd47	-0.0378605	0.956911	0.58018
Arhgap12	-0.0579896	0.906562	0.446141			Kank2	0.0353623	0.957024	0.58398
Wasl	0.0522089	0.90762	0.448083			Gas2l1	0.0381493	0.957024	0.584826
Trpv4	0.157401	0.909072	0.449701			Rock2	0.0335783	0.957573	0.587433
Synpo	-0.0773035	0.909072	0.450101			Coro7	-0.0407578	0.957794	0.588386
Ssh1	0.0625047	0.910253	0.454437			Cotl1	-0.0441117	0.958537	0.591124
Baiap2l2	0.194865	0.911149	0.456411			Zyx	0.0378919	0.96148	0.603119
Capzb	-0.0388705	0.912494	0.460563			Mical1	-0.0498241	0.96148	0.603425
Svil	0.045031	0.913233	0.463584			Plec	-0.0427563	0.964289	0.610702
Evl	-0.0428241	0.913262	0.464219			Diaph1	-0.0321343	0.965686	0.615527
Eno1	-0.0494617	0.913447	0.465234			Actg1	-0.0164828	0.96587	0.616474
Rnd2	0.0652762	0.914973	0.469766			Twf2	-0.0586003	0.96642	0.61724
Myo19	0.0637705	0.915581	0.470517			Alms1	0.0463807	0.967502	0.62278
Arap1	-0.0623906	0.915581	0.47055			Prkcq	0.0820738	0.968442	0.625587
Hip1r	-0.028743	0.923273	0.490216			Id1	0.0678736	0.971342	0.632611
Shank1	0.0662916	0.923273	0.490632			Pls1	0.0971381	0.973253	0.640166
Prkar2a	0.0455273	0.923981	0.492631			Cdc42ep3	-0.0403574	0.974379	0.64397
Anxa5	-0.0495178	0.924318	0.497174			Arfgef1	0.0413806	0.974405	0.645833
Gapdh	0.0502266	0.927529	0.503339			Myadm	0.0296526	0.974464	0.648043
Myo18a	0.0477976	0.928129	0.506838			Slit2	0.0494359	0.974464	0.65613
Clrn1	0.0501773	0.928129	0.507909			Pak1	-0.0255277	0.974464	0.656408
Pik3r1	0.0595601	0.928129	0.508073			Arhgap6	-0.0603363	0.974464	0.656443
Cyfip1	0.0293577	0.930199	0.514976			Tpm3	-0.0247932	0.974498	0.661072
Enah	0.0815293	0.937324	0.526831			Ppargc1b	0.0415969	0.975174	0.66432
Rhoa	0.027994	0.938548	0.530681			Fer	0.0383981	0.975227	0.664854
Arhgef10l	-0.0510017	0.938548	0.530737			Spire2	0.0235321	0.978048	0.673531
Actb	-0.0355969	0.93919	0.533474			Capza1	-0.0288759	0.980825	0.679749
F11r	0.081827	0.939642	0.534134			Bbs4	0.0224105	0.98286	0.685446
Epha1	0.139891	0.941686	0.539771			Rac3	-0.0575503	0.982906	0.68673
Rhob	0.031382	0.941752	0.540194			Sptbn4	-0.0289308	0.983285	0.693548
Nedd9	0.0501001	0.943729	0.543484			Tgfbr1	0.0282021	0.983285	0.705002
Ptprq	-0.216352	0.946283	0.547164			Fhod1	-0.0428816	0.983285	0.707837
Ap1ar	0.0363133	0.946283	0.547291			Rhod	0.0522071	0.983428	0.713396
Mkks	-0.0672841	0.946483	0.547855			Limk1	-0.0292315	0.984318	0.715765
Capg	-0.0556159	0.947144	0.550675			Bcl2	0.0267727	0.984682	0.717801
Baiap2l1	0.0698266	0.947497	0.551491			Whamm	0.025274	0.98575	0.722065
Aif1l	0.149551	0.948555	0.553338			Rictor	0.0302463	0.986009	0.724359
Sptan1	-0.0347054	0.948555	0.554086			Esam	-0.0397642	0.986724	0.731256
Sh3d21	-0.0961415	0.948605	0.554349			Mlst8	0.0235524	0.986724	0.731989
Cttn	0.0275484	0.948605	0.5558			Shroom2	-0.0288487	0.986724	0.739904
Marcks	-0.0650151	0.948605	0.558837			Myh10	-0.0219864	0.986724	0.743807
Rhof	0.0418181	0.949106	0.560783			Abi2	-0.0258699	0.986724	0.758536
Ywhaq	-0.0244854	0.949338	0.561806			Stmn1	0.0225917	0.986724	0.760279
Shroom4	0.0710704	0.951719	0.568358			Arhgap28	-0.0317708	0.988129	0.766983
Cd47	-0.0378605	0.956911	0.58018			Sirpa	-0.0175211	0.988129	0.769342
Kank2	0.0353623	0.957024	0.58398			Ttc8	0.020387	0.988129	0.772637
Rab11b	0.0297066	0.957024	0.584519			Ppp1r9a	-0.0236639	0.988129	0.776065
Gas2l1	0.0381493	0.957024	0.584826			Rhoc	-0.0320591	0.988129	0.779824
Rock2	0.0335783	0.957573	0.587433			Braf	0.0235086	0.988129	0.782658
Myo9a	-0.0414784	0.957794	0.587724			Synpo2	0.0244596	0.988129	0.78559
Coro7	-0.0407578	0.957794	0.588386			Diaph2	-0.0258253	0.988129	0.785689
Cotl1	-0.0441117	0.958537	0.591124			Rhobtb1	-0.0234557	0.988129	0.785883
Zyx	0.0378919	0.96148	0.603119			Add2	0.031232	0.988129	0.788157
Mical1	-0.0498241	0.96148	0.603425			Espnl	-0.159839	0.988129	0.790104
Plec	-0.0427563	0.964289	0.610702			Myo15	0.0927282	0.988129	0.79246
Diaph1	-0.0321343	0.965686	0.615527			Plekhg2	-0.0290789	0.988129	0.798912
Actg1	-0.0164828	0.96587	0.616474			Wnt11	-0.0565369	0.988129	0.808894
Twf2	-0.0586003	0.96642	0.61724			Clasp1	-0.0156185	0.988129	0.814897
Alms1	0.0463807	0.967502	0.62278			Tgfb3	0.0224844	0.988129	0.815027
Prkcq	0.0820738	0.968442	0.625587			Arf1	0.00954206	0.988129	0.818747
Id1	0.0678736	0.971342	0.632611			Sptbn2	0.0148576	0.988129	0.824121
Clrn2	0.150934	0.972612	0.637854			Dmtn	-0.0157037	0.988129	0.827073
Pls1	0.0971381	0.973253	0.640166			Fam171a1	0.0174674	0.988129	0.831288
Cdc42ep3	-0.0403574	0.974379	0.64397			Gba2	-0.0172833	0.988129	0.835137
Arfgef1	0.0413806	0.974405	0.645833			Fhdc1	0.0146936	0.988129	0.835331
Myadm	0.0296526	0.974464	0.648043			Nckap1	0.0108718	0.988129	0.837253
Slit2	0.0494359	0.974464	0.65613			Rhobtb3	0.0182364	0.988129	0.840324
Pak1	-0.0255277	0.974464	0.656408			Gas2	0.0601525	0.988129	0.855032
Arhgap6	-0.0603363	0.974464	0.656443			Dlc1	0.0116934	0.988129	0.856474
Tpm3	-0.0247932	0.974498	0.661072			Pacsin1	-0.0141975	0.988129	0.858112
Ppargc1b	0.0415969	0.975174	0.66432			Cdc42	-0.00722269	0.988129	0.86192
Fer	0.0383981	0.975227	0.664854			Wasf1	0.0160994	0.988129	0.862571
Dpysl2	-0.0226628	0.976599	0.670296			Efs	0.0203767	0.988129	0.863561
Grxcr1	0.186678	0.977639	0.672555			Pak3	0.0153642	0.988129	0.869899
Spire2	0.0235321	0.978048	0.673531			Itgb1bp1	-0.0103853	0.988129	0.870615
Capza1	-0.0288759	0.980825	0.679749			Neb	0.0194789	0.988129	0.873599
Cdh23	-0.0584817	0.980825	0.679871			Rnd3	-0.014753	0.988129	0.874477
Bbs4	0.0224105	0.98286	0.685446			Prkcd	-0.0119828	0.988129	0.874832
Rac3	-0.0575503	0.982906	0.68673			Myo5c	0.0383887	0.988129	0.875803
Sptbn4	-0.0289308	0.983285	0.693548			Espn	0.0454105	0.988372	0.882768
Tgfbr1	0.0282021	0.983285	0.705002			Fmn1	0.0236363	0.989939	0.889834
Fhod1	-0.0428816	0.983285	0.707837			Coro1b	-0.00727432	0.990346	0.899426
Rhod	0.0522071	0.983428	0.713396			Arpin	-0.00802172	0.990346	0.901546
Limk1	-0.0292315	0.984318	0.715765			Itgb5	0.0105434	0.995707	0.921565
Bcl2	0.0267727	0.984682	0.717801			Met	0.0315789	0.996637	0.939952
Whamm	0.025274	0.98575	0.722065			Rhog	-0.00723606	0.996637	0.945004
Rictor	0.0302463	0.986009	0.724359			Myo1c	-0.00671372	0.996637	0.94569
Esam	-0.0397642	0.986724	0.731256			Inpp5k	-0.00380601	0.996637	0.946641
Mlst8	0.0235524	0.986724	0.731989			Rasa1	0.00573253	0.996637	0.946999
Shroom2	-0.0288487	0.986724	0.739904			Capn1	-0.00402016	0.996637	0.952902
Dynll2	0.0175199	0.986724	0.741224			Nrp1	-0.0040994	0.996637	0.955494
Myh10	-0.0219864	0.986724	0.743807			Coro6	-0.00471445	0.996637	0.959802
Abi2	-0.0258699	0.986724	0.758536			Tmod3	0.00299129	0.996637	0.964302
Stmn1	0.0225917	0.986724	0.760279			Wdr1	0.00152973	0.996637	0.969583
Gnb1	-0.014142	0.986724	0.761377			Pawr	-0.00456559	0.996637	0.97231
Arhgap28	-0.0317708	0.988129	0.766983			Trim27	0.0019554	0.997704	0.978747
Sirpa	-0.0175211	0.988129	0.769342			Myo1h	-0.00848918	0.997704	0.983077
Ttc8	0.020387	0.988129	0.772637			Tmsb15b2	0.00857535	0.997704	0.983482
Ppp1r9a	-0.0236639	0.988129	0.776065			Arpc3	-0.00152293	0.997704	0.984182
Rhoc	-0.0320591	0.988129	0.779824			Coro2b	0.00150072	0.997704	0.984331
Tubb4b	-0.01463	0.988129	0.78079			Bin1	0.000856995	0.99845	0.990621
Braf	0.0235086	0.988129	0.782658			Kiss1r	-0.000516888	0.999331	0.996176
Prkacb	-0.0164551	0.988129	0.782741			Gsn	0.000557777	0.999331	0.996403
Synpo2	0.0244596	0.988129	0.78559			Ccdc88a	-0.00019925	0.999668	0.998433
Diaph2	-0.0258253	0.988129	0.785689			Ppm1e	-3.53e-05	0.999895	0.999734
Rhobtb1	-0.0234557	0.988129	0.785883
Add2	0.031232	0.988129	0.788157
Espnl	-0.159839	0.988129	0.790104
Myo15	0.0927282	0.988129	0.79246
Plekhg2	-0.0290789	0.988129	0.798912
Wnt11	-0.0565369	0.988129	0.808894
Clasp1	-0.0156185	0.988129	0.814897
Tgfb3	0.0224844	0.988129	0.815027
Slk	-0.0184409	0.988129	0.817503
Arf1	0.00954206	0.988129	0.818747
Sptbn2	0.0148576	0.988129	0.824121
Dmtn	-0.0157037	0.988129	0.827073
Fam171a1	0.0174674	0.988129	0.831288
Gba2	-0.0172833	0.988129	0.835137
Fhdc1	0.0146936	0.988129	0.835331
Nckap1	0.0108718	0.988129	0.837253
Otog	0.0834658	0.988129	0.838194
Rhobtb3	0.0182364	0.988129	0.840324
Gas2	0.0601525	0.988129	0.855032
Tuba1b	0.0128673	0.988129	0.855816
Dlc1	0.0116934	0.988129	0.856474
Pacsin1	-0.0141975	0.988129	0.858112
Ush1c	0.0650033	0.988129	0.859712
Cdc42	-0.00722269	0.988129	0.86192
Wasf1	0.0160994	0.988129	0.862571
Efs	0.0203767	0.988129	0.863561
Pak3	0.0153642	0.988129	0.869899
Itgb1bp1	-0.0103853	0.988129	0.870615
Kars	-0.00728903	0.988129	0.872414
Neb	0.0194789	0.988129	0.873599
Rnd3	-0.014753	0.988129	0.874477
Prkcd	-0.0119828	0.988129	0.874832
Myo5c	0.0383887	0.988129	0.875803
Espn	0.0454105	0.988372	0.882768
Fmn1	0.0236363	0.989939	0.889834
Coro1b	-0.00727432	0.990346	0.899426
Arpin	-0.00802172	0.990346	0.901546
Calb2	-0.00798694	0.991585	0.909259
Itgb5	0.0105434	0.995707	0.921565
Ush2a	-0.0508008	0.996637	0.927831
Met	0.0315789	0.996637	0.939952
Loxhd1	-0.0314852	0.996637	0.941889
Rhog	-0.00723606	0.996637	0.945004
Myo1c	-0.00671372	0.996637	0.94569
Inpp5k	-0.00380601	0.996637	0.946641
Rasa1	0.00573253	0.996637	0.946999
Capn1	-0.00402016	0.996637	0.952902
Nrp1	-0.0040994	0.996637	0.955494
Coro6	-0.00471445	0.996637	0.959802
Tmod3	0.00299129	0.996637	0.964302
Flnb	0.00262493	0.996637	0.968436
Wdr1	0.00152973	0.996637	0.969583
Pawr	-0.00456559	0.996637	0.97231
Xirp2	-0.0199019	0.996637	0.973714
Trim27	0.0019554	0.997704	0.978747
Myo1h	-0.00848918	0.997704	0.983077
Tmsb15b2	0.00857535	0.997704	0.983482
Arpc3	-0.00152293	0.997704	0.984182
Coro2b	0.00150072	0.997704	0.984331
Bin1	0.000856995	0.99845	0.990621
Kiss1r	-0.000516888	0.999331	0.996176
Gsn	0.000557777	0.999331	0.996403
Ccdc88a	-0.00019925	0.999668	0.998433
Ppm1e	-3.53e-05	0.999895	0.999734

## Sheet: Sheet2
Gene	diffexp_log2fc_CONTROL-vs-KO	diffexp_deseq2_qvalue_CONTROL-vs-KO	diffexp_deseq2_pvalue_CONTROL-vs-KO
Actb	-0.0355969	0.93919	0.533474
Actg1	-0.0164828	0.96587	0.616474
Actn1	0.30471	0.485765	0.052649
Actn4	0.222064	0.328719	0.0159879
Actr2	-0.0809889	0.725618	0.197557
Actr3	-0.101138	0.440711	0.0389527
Adgrv1	-0.301833	0.681343	0.163085
Anxa5	-0.0495178	0.924318	0.497174
Anxa6	-0.0658709	0.747033	0.216633
Arf1	0.00954206	0.988129	0.818747
Arhgap17	0.121382	0.527286	0.0680451
Arhgdia	0.0916603	0.675774	0.155434
Arpc1a	-0.0456825	0.838083	0.32821
Arpc2	-0.0465931	0.869417	0.377376
Arpc4	-0.124281	0.512189	0.0620948
Atp5b	-0.0565459	0.838083	0.327881
Calb2	-0.00798694	0.991585	0.909259
Calm1	-0.134123	0.247829	0.0071205
Calm2	-0.132564	0.377618	0.0235749
Capza1	-0.0288759	0.980825	0.679749
Capza2	-0.123085	0.272851	0.00920198
Capzb	-0.0388705	0.912494	0.460563
Cdc42	-0.00722269	0.988129	0.86192
Cdh23	-0.0584817	0.980825	0.679871
Cfl1	-0.113936	0.619245	0.114872
Clic5	0.251863	0.574658	0.0908532
Clrn1	0.0501773	0.928129	0.507909
Clrn2	0.150934	0.972612	0.637854
Coro2b	0.00150072	0.997704	0.984331
Dpysl2	-0.0226628	0.976599	0.670296
Dstn	-0.0505945	0.781865	0.252433
Dynll2	0.0175199	0.986724	0.741224
Ehd3	0.115771	0.766949	0.237838
Eno1	-0.0494617	0.913447	0.465234
Eps8l2	0.325281	0.476627	0.049759
Espn	0.0454105	0.988372	0.882768
Fbxo2	0.494072	0.533188	0.0707789
Flnb	0.00262493	0.996637	0.968436
Fscn1	0.24889	0.105867	0.00113706
Fscn2	0.258325	0.814788	0.295662
Gapdh	0.0502266	0.927529	0.503339
Gdi2	-0.0800138	0.502258	0.0573689
Gnb1	-0.014142	0.986724	0.761377
Gpx2	0.57092	0.424141	0.0348274
Grxcr1	0.186678	0.977639	0.672555
Grxcr2	0.192149	0.881562	0.400364
Gsn	0.000557777	0.999331	0.996403
Kars	-0.00728903	0.988129	0.872414
Kncn	0.283347	0.869379	0.376663
Ldhb	-0.0733143	0.827324	0.311807
Lmo7	0.219584	0.76493	0.235094
Loxhd1	-0.0314852	0.996637	0.941889
Magi1	-0.159607	0.441688	0.0390711
Msn	-0.135568	0.735867	0.208174
Myo15	0.0927282	0.988129	0.79246
Myo18a	0.0477976	0.928129	0.506838
Myo1c	-0.00671372	0.996637	0.94569
Myo1d	0.0920068	0.869365	0.376252
Myo1e	0.120423	0.680647	0.160796
Myo1g	-0.777397	0.635065	0.125096
Myo1h	-0.00848918	0.997704	0.983077
Myo3a	0.64698	0.637276	0.12698
Myo5b	0.133011	0.662584	0.142437
Myo5c	0.0383887	0.988129	0.875803
Myo6	0.224183	0.59689	0.103406
Myo7a	0.113098	0.900499	0.436968
Myo9a	-0.0414784	0.957794	0.587724
Myo9b	0.0554051	0.872055	0.381585
Nf2	0.196857	0.261218	0.00823452
Ocm	1.1213	0.209127	0.00451474
Otog	0.0834658	0.988129	0.838194
Pak3	0.0153642	0.988129	0.869899
Pcdh15	0.458045	0.535747	0.0723425
Pde1c	-0.143861	0.751068	0.22071
Pdzd7	0.164175	0.462706	0.044802
Pfn2	-0.176545	0.176101	0.0031637
Pip4k2b	0.0806443	0.70527	0.181519
Pls1	0.0971381	0.973253	0.640166
Ppia	-0.113284	0.567963	0.0878822
Prkacb	-0.0164551	0.988129	0.782741
Prkar2a	0.0455273	0.923981	0.492631
Ptprq	-0.216352	0.946283	0.547164
Rab11b	0.0297066	0.957024	0.584519
Rab5c	0.0777434	0.59029	0.100109
Rac3	-0.0575503	0.982906	0.68673
Rdx	0.0814984	0.704477	0.181028
Rhoa	0.027994	0.938548	0.530681
Slc9a3r2	0.133827	0.548003	0.0783868
Slk	-0.0184409	0.988129	0.817503
Strc	0.42915	0.642276	0.129897
Tpm1	-0.140632	0.619245	0.115063
Tprn	0.231684	0.397547	0.0277313
Triobp	0.106593	0.77037	0.24089
Tuba1b	0.0128673	0.988129	0.855816
Tubb4b	-0.01463	0.988129	0.78079
Twf1	0.135629	0.86128	0.36373
Twf2	-0.0586003	0.96642	0.61724
Ush1c	0.0650033	0.988129	0.859712
Ush1g	0.219982	0.681329	0.162246
Ush2a	-0.0508008	0.996637	0.927831
Wdr1	0.00152973	0.996637	0.969583
Whrn	0.212378	0.725618	0.198069
Xirp2	-0.0199019	0.996637	0.973714
Ywhae	0.0383909	0.814259	0.293504
Ywhaq	-0.0244854	0.949338	0.561806
