# Supplementary material for: Mutations in unfolded protein response regulator ATF6 cause hearing and vision loss syndrome
Source: J Clin Invest. 2025 Feb 3;135(3):e175562. doi: 10.1172/JCI175562 (PMC11785932; doi:10.1172/JCI175562)
Supplement: Supplemental table 9 [file jci-135-175562-s173.xlsx]

## Sheet: channels
Table 9. List of channel-related genes from RNA-seq analysis.
Cl- channels						K+ Channels						NA+ Channels						Ca2+ channels
Gene	diffexp_log2fc_CONTROL-vs-KO	diffexp_deseq2_qvalue_CONTROL-vs-KO	diffexp_deseq2_pvalue_CONTROL-vs-KO			Gene	diffexp_log2fc_CONTROL-vs-KO	diffexp_deseq2_qvalue_CONTROL-vs-KO	diffexp_deseq2_pvalue_CONTROL-vs-KO			Gene	diffexp_log2fc_CONTROL-vs-KO	diffexp_deseq2_qvalue_CONTROL-vs-KO	diffexp_deseq2_pvalue_CONTROL-vs-KO			Gene	diffexp_log2fc_CONTROL-vs-KO	diffexp_deseq2_qvalue_CONTROL-vs-KO	diffexp_deseq2_pvalue_CONTROL-vs-KO
Ano3	-0.290297	0.2532	0.00747136			Kcnj14	-0.591223	0.0833825	0.000653769			Scn3b	-0.630385	0.103054	0.00102145			Cacna1d	0.224737	0.522425	0.0665447
Clic5	0.250937	0.554823	0.0812823			Kcnd1	-0.441344	0.103054	0.00102273			Scn1b	-0.133853	0.566504	0.0871091			Cacnb3	-0.0635033	0.906394	0.445092
Clic4	0.224653	0.691116	0.169704			Kcnip4	-0.252864	0.134076	0.00172305			Scnn1b	0.184002	0.737598	0.209424			Cacnb1	0.0487241	0.948605	0.556889
Ano4	-0.114184	0.713584	0.186649			Kcnq5	-0.450735	0.305218	0.0128173			Scnm1	-0.0221523	0.986724	0.749368			Cacnb2	0.0364054	0.968039	0.624409
Clic1	-0.118803	0.718814	0.190773			Kcnb2	-0.399317	0.325751	0.0156608			Scnn1g	-0.00388725	0.996637	0.968544			Cacna2d2	0.0310891	0.983285	0.696445
Ano2	0.0824974	0.735767	0.20769			Kcnh7	-0.29149	0.417106	0.0334367									Cacna2d4	-0.156951	0.988129	0.77864
Clcn5	0.0754979	0.838083	0.327896			Kcnd3	-0.327679	0.469051	0.0476079
Best1	-0.192925	0.848794	0.341459			Kcnn2	0.296578	0.509962	0.0606335
Clic3	-0.284817	0.855199	0.351946			Kcnj15	0.278697	0.512367	0.0624049
Clcn4	-0.0637085	0.948605	0.554542			Kcnab1	0.252822	0.560287	0.0836432
Clcn7	0.0647648	0.958274	0.589549			Kcnj12	-0.0886894	0.66553	0.146093
Clic6	0.117154	0.986545	0.730348			Kcnb1	-0.174565	0.725474	0.197084
Ano6	0.0517828	0.986724	0.755581			Kcnmb4	-0.155503	0.77037	0.240939
Ano9	0.464125	0.988129	0.809879			Kcnk1	0.086652	0.775599	0.245936
Ano10	0.00954206	0.988129	0.818747			Kcng4	1.19259	0.827464	0.311904
Clcn2	-0.0327679	0.988129	0.871589			Kcnn3	0.650036	0.830356	0.316762
Ano8	-0.0456321	0.990346	0.904439			Kcnip3	-0.138076	0.830356	0.31683
Clcn3	-0.0114313	0.997704	0.983036			Kcnn1	0.0875468	0.834537	0.3228
						Kcnj10	0.364915	0.840193	0.33094
						Kcnq4	-0.144752	0.866869	0.373311
						Kcnh8	-0.213942	0.876926	0.391047
						Kcna5	0.0472719	0.895576	0.425139
						Kcnj13	0.0647634	0.92732	0.502355
						Kcns3	0.0420383	0.939642	0.534091
						Kcnk7	0.0459438	0.940188	0.535294
						Kcnj9	-0.158486	0.940903	0.538427
						Kcnmb3	-1.00144	0.947144	0.550816
						Kcnj11	-0.0650151	0.948605	0.558837
						Kcnma1	0.050899	0.950582	0.565542
						Kcna4	-0.139773	0.966273	0.616915
						Kcnj2	-0.079112	0.972155	0.635176
						Kcnj16	0.53321	0.983285	0.708321
						Kcne3	-0.0842932	0.988129	0.77083
						Kcnh2	-0.0201375	0.988129	0.80012
						Kcne1	-0.127734	0.988642	0.885589
						Kcna2	-0.00723606	0.996637	0.945004
						Kcnd2	-0.00446174	0.996637	0.962766
						Kcnk3	-0.0062695	0.996637	0.967459
