# Supplementary material for: Mutations in unfolded protein response regulator ATF6 cause hearing and vision loss syndrome
Source: J Clin Invest. 2025 Feb 3;135(3):e175562. doi: 10.1172/JCI175562 (PMC11785932; doi:10.1172/JCI175562)
Supplement: Supporting data values [file jci-135-175562-s174.xlsx]

## Sheet: Fig. 1A
II:1				II:2				II:3
Freq.	Right	Left		Freq.	Left	Right		Freq.	Left	Right
125				125				125
250	15	15		250	10	10		250	10	10
500	15	20		500	10	15		500	10	15
1000	25	30		1000	15	20		1000	15	20
2000	55	55		2000	25	25		2000	25	25
3000	65	65		3000	45	40		3000	45	40
4000	65	70		4000	50	50		4000	50	50
6000	65	70		6000	50	55		6000	50	55
8000	75	80		8000	55	55		8000	55	55

## Sheet: Fig. 1B
II:1, Left	Age 40	Age 52		II:1, Right	Age 40	Age 52
Freq.	Dec/2008	Dec/2020		Freq.	Dec/2008	Dec/2020
125				125
250	25	15		250	15	15
500	25	20		500	15	15
1000	15	30		1000	15	25
2000	30	55		2000	35	55
3000	50	65		3000	45	65
4000	55	70		4000	50	65
6000	60	70		6000	50	65
8000	55	80		8000	55	75

## Sheet: Fig. 1C
II:2, Left	Age 39	Age 43		II:, Right	Age 39	Age 43
Freq.	April/2009	Sept/2013		Freq.	April/2009	Sept/2013
125				125
250	10	10		250	10	15
500	10	15		500	15	20
1000	10	15		1000	10	15
2000	15	20		2000	15	25
3000	35	60		3000	45	55
4000	55	60		4000	45	60
6000	50	60		6000	50	65
8000	40	60		8000	60	65

## Sheet: Fig. 1D
II:3, Left	Age31	Age 49		II:, Right	Age31	Age 49
	April/ 2003	May/2021			April/ 2003	May/2021
125				125
250	0	10		250	5	10
500	10	10		500	10	15
1000	5	15		1000	10	20
2000	15	25		2000	10	25
3000	35	45		3000	35	40
4000	45	50		4000	45	50
6000		50		6000		55
8000	55	55		8000	55	55

## Sheet: Fig. 1E
Freq.	Left	Right
125
250	75	65
500	85	80
1000	95	90
2000	100	95
3000
4000	100	95
6000
8000	95	95

## Sheet: Fig. 2A
	Atf6+/+								Atf6-/-
8k	37.5	32.5	32.5	27.5	27.5	32.5	37.5	37.5	37.5	32.5	32.5	37.5	37.5	32.5	27.5	37.5
12k	27.5	27.5	27.5	32.5	22.5	27.5	32.5	22.5	32.5	37.5	32.5	32.5	32.5	27.5	22.5	27.5
16k	27.5	27.5	22.5	27.5	22.5	22.5	27.5	22.5	27.5	22.5	32.5	32.5	37.5	27.5	27.5	22.5
24k	32.5	22.5	17.5	27.5	27.5	22.5	32.5	22.5	22.5	22.5	32.5	37.5	42.5	22.5	22.5	22.5
28k	32.5	22.5	22.5	27.5	27.5	22.5	27.5	22.5	22.5	27.5	22.5	42.5	47.5	22.5	22.5	22.5
32k	37.5	22.5	22.5	32.5	37.5	22.5	32.5	22.5	27.5	22.5	22.5	42.5	47.5	27.5	22.5	27.5

## Sheet: Fig. 2B
	Atf6+/+													Atf6-/-
8k	22.5	17.5	22.5	22.5	22.5	22.5	22.5	22.5	22.5	17.5	27.5	27.5	22.5	32.5	47.5	42.5	32.5	37.5	52.5	52.5	32.5	32.5	32.5
12k	17.5	17.5	17.5	12.5	17.5	17.5	17.5	22.5	17.5	17.5	22.5	17.5	17.5	22.5	42.5	37.5	22.5	22.5	32.5	52.5	37.5	27.5	32.5
16k	12.5	12.5	12.5	17.5	7.5	12.5	17.5	17.5	12.5	17.5	17.5	12.5	27.5	22.5	37.5	27.5	17.5	22.5	37.5	47.5	12.5	17.5	27.5
24k	12.5	12.5	12.5	17.5	12.5	22.5	12.5	17.5	17.5	7.5	17.5	12.5	22.5	17.5	37.5	37.5	17.5	32.5	37.5	47.5	17.5	17.5	32.5
28k	12.5	17.5	17.5	17.5	17.5	22.5	22.5	17.5	17.5	17.5	22.5	17.5	22.5	22.5	37.5	52.5	27.5	52.5	37.5	47.5	17.5	27.5	57.5
32k	22.5	17.5	22.5	17.5	22.5	17.5	17.5	17.5	27.5	22.5	17.5	27.5	27.5	32.5	47.5	72.5	47.5	77.5	77.5	42.5	27.5	47.5	72.5

## Sheet: Fig. 2C
	male Atf6+/+								female Atf6+/+
8k	22.5	17.5	22.5	22.5	22.5	22.5	22.5	22.5	22.5	17.5	27.5	27.5	22.5
12k	17.5	17.5	17.5	12.5	17.5	17.5	17.5	22.5	17.5	17.5	22.5	17.5	17.5
16k	12.5	12.5	12.5	17.5	7.5	12.5	17.5	17.5	12.5	17.5	17.5	12.5	27.5
24k	12.5	12.5	12.5	17.5	12.5	22.5	12.5	17.5	17.5	7.5	17.5	12.5	22.5
28k	12.5	17.5	17.5	17.5	17.5	22.5	22.5	17.5	17.5	17.5	22.5	17.5	22.5
32k	22.5	17.5	22.5	17.5	22.5	17.5	17.5	17.5	27.5	22.5	17.5	27.5	27.5

## Sheet: Fig. 2D
	male Atf6-/-						female Atf6-/-
8k	32.5	47.5	42.5	32.5	37.5	52.5	52.5	32.5	32.5	32.5
12k	22.5	42.5	37.5	22.5	22.5	32.5	52.5	37.5	27.5	32.5
16k	22.5	37.5	27.5	17.5	22.5	37.5	47.5	12.5	17.5	27.5
24k	17.5	37.5	37.5	17.5	32.5	37.5	47.5	17.5	17.5	32.5
28k	22.5	37.5	52.5	27.5	52.5	37.5	47.5	17.5	27.5	57.5
32k	32.5	47.5	72.5	47.5	77.5	77.5	42.5	27.5	47.5	72.5

## Sheet: Fig. 3E
Atf6+/+	Atf6-/-
0.0115556	0.0199198
0.0109755	0.0131284
0.0105881	0.0126649
0.0125819	0.0104738
0.0145929	0.0116916
0.0119286	0.0131477

[truncated: 22 more sheets: Fig. 3F, Fig. 4B, Fig. 4D, Fig.5, Fig. 6A, Fig. 6B, Fig. 6C, Fig. 6D, Fig. 6E, Fig. 6F, Fig. 7A, Fig. 7B, Fig. 7C, Suppl. Fig. 2A, Suppl. Fig. 2B, Suppl. Fig. 4B, Suppl. Fig. 4D, Suppl. Fig. 6, Suppl. Fig. 7, Suppl. Fig. 8 …]
